# Supplementary material for: Ageing alters cysteine oxidation‐regulated redox signalling in skeletal muscle: Integrative omics and AI‐based structural predictions
Source: Exp Physiol. 2026 Jul 11:10.1113/EP093750. Online ahead of print. doi: 10.1113/EP093750 (PMC13394150; doi:10.1113/EP093750)
Supplement: Supplementary file 1 — Tables S1–S4. [file EPH-9999-0-s001.xlsx]

## Sheet: Supplementary table 1
site	Uniprot	Gene	prot_description	oxi_percent_skm.young	se_skm.young	sequence_skm.young	oxi_percent_skm.old	se_skm.old	sequence_skm.old	difference	t_value	df	p_value	p_adj	p_adj.signif
sp|A2A5R2|BIG2_MOUSE_580	A2A5R2	ARFGEF2	BIG2_MOUSE Brefeldin A-inhibited guanine nucleotide-exchange protein 2	19.6556	1.33151	K.C#MVEWSK.D	NA	NA	NA	NA	NA	NA	NA	NA
sp|A2A5R2|BIG2_MOUSE_76	A2A5R2	ARFGEF2	BIG2_MOUSE Brefeldin A-inhibited guanine nucleotide-exchange protein 2	2.13572	1.03586	K.YFLPFELAC#QSK.S	NA	NA	NA	NA	NA	NA	NA	NA
sp|A2A5Z6|SMUF2_MOUSE_716	A2A5Z6	SMURF2	SMUF2_MOUSE E3 ubiquitin-protein ligase SMURF2	29.9629	1.06669	K.AHTC#FNR.I	NA	NA	NA	NA	NA	NA	NA	NA
sp|A2A8U2|TM201_MOUSE_121	A2A8U2	TMEM201	TM201_MOUSE Transmembrane protein 201	1.93732	0.280016	R.DPAQPQQWVSSQVLLC#R.R	3.27603	0.241434	R.DPAQPQQWVSSQVLLC#R.R	1.3387	3.62077	7.83039	0.00702458	0.0155072	*
sp|A2AAJ9|OBSCN_MOUSE_104	A2AAJ9	OBSCN	OBSCN_MOUSE Obscurin	20.6914	1.66709	R.VDSEGTC#AEQAPHFLLRPTSIR.V	7.53542	0.548304	R.VDSEGTC#AEQAPHFLLRPTSIR.V	-13.156	-7.49654	4.85539	0.000758652	0.00277581	**
sp|A2AAJ9|OBSCN_MOUSE_1161	A2AAJ9	OBSCN	OBSCN_MOUSE Obscurin	6.37674	0.624417	K.AEVGNSATLSC#EVAQAQTEVTWFK.D	3.49468	0.423738	K.AEVGNSATLSC#EVAQAQTEVTWFK.D	-2.88205	-3.81921	7.03953	0.0064797	0.0145544	*
sp|A2AAJ9|OBSCN_MOUSE_1253	A2AAJ9	OBSCN	OBSCN_MOUSE Obscurin	6.01422	0.725521	K.AEAGNSATLSC#EVAQAQTEVTWFK.D	3.69553	0.171011	K.AEAGNSATLSC#EVAQAQTEVTWFK.D	-2.3187	-3.11066	4.4431	0.0310999	0.0526861	ns
sp|A2AAJ9|OBSCN_MOUSE_1395	A2AAJ9	OBSCN	OBSCN_MOUSE Obscurin	3.42365	0.511809	K.ADAGEYSC#EAEGQK.L	5.27764	0.324098	K.ADAGEYSC#EAEGQK.L	1.85399	3.06042	6.76357	0.0191083	0.0346169	*
sp|A2AAJ9|OBSCN_MOUSE_1468	A2AAJ9	OBSCN	OBSCN_MOUSE Obscurin	0.795268	0.795111	R.VEASGC#SR.R	25.4829	1.13876	R.VEASGC#SR.R	24.6876	17.7752	7.15118	3.51488896646414e-07	2.5088496356184e-05	****
sp|A2AAJ9|OBSCN_MOUSE_2039	A2AAJ9	OBSCN	OBSCN_MOUSE Obscurin	7.73377	0.781191	K.ADAGEYSC#EAR.G	0.903433	0.583015	K.ADAGEYSC#EAR.G	-6.83034	-7.00717	7.40084	0.000162092	0.000934718	***
sp|A2AAJ9|OBSCN_MOUSE_2224	A2AAJ9	OBSCN	OBSCN_MOUSE Obscurin	10.0336	0.523352	R.GAQVLDSAIYSC#R.V	10.3422	0.569574	R.GAQVLDSAIYSC#R.V	0.30852	0.39886	7.94337	0.700504	0.749257	ns
sp|A2AAJ9|OBSCN_MOUSE_2276	A2AAJ9	OBSCN	OBSCN_MOUSE Obscurin	8.18269	0.483272	R.C#GNTQLRPGK.R	5.97173	0.408855	R.C#GNTQLRPGK.R	-2.21096	-3.49272	7.78627	0.00852115	0.0179829	*
sp|A2AAJ9|OBSCN_MOUSE_2313	A2AAJ9	OBSCN	OBSCN_MOUSE Obscurin	2.38406	0.3722	R.EDDAEEYVC#ESRDDR.T	0.505889	0.336015	R.TLTVSGLREDDAEEYVC#ESR.D	-1.87817	-3.74559	7.91775	0.00576624	0.0132294	*
sp|A2AAJ9|OBSCN_MOUSE_245	A2AAJ9	OBSCN	OBSCN_MOUSE Obscurin	5.89048	1.26821	R.TC#TVTEGK.H	10.0307	1.40454	R.TC#TVTEGK.H	4.14024	2.18785	7.91802	0.060466	0.0920398	ns
sp|A2AAJ9|OBSCN_MOUSE_2492	A2AAJ9	OBSCN	OBSCN_MOUSE Obscurin	6.84908	0.682842	R.GFFGC#ETPDDK.T	4.83219	0.56007	R.GFFGC#ETPDDK.T	-2.01689	-2.28375	7.70507	0.052983	0.081818	ns
sp|A2AAJ9|OBSCN_MOUSE_257	A2AAJ9	OBSCN	OBSCN_MOUSE Obscurin	3.78875	0.693315	R.LSC#FVTGEPKPETVWK.K	2.57178	0.253996	R.LSC#FVTGEPKPETVWK.K	-1.21698	-1.64818	5.0547	0.159599	0.210786	ns
sp|A2AAJ9|OBSCN_MOUSE_2651	A2AAJ9	OBSCN	OBSCN_MOUSE Obscurin	2.89	0.42755	K.AIGIVAQGTC#R.S	3.53922	0.324282	K.AIGIVAQGTC#R.S	0.649223	1.20984	7.45784	0.263287	0.325512	ns
sp|A2AAJ9|OBSCN_MOUSE_2743	A2AAJ9	OBSCN	OBSCN_MOUSE Obscurin	38.2062	3.62768	R.GVLEC#QVSR.A	20.3158	0.687029	R.GVLEC#QVSR.A	-17.8904	-4.84551	4.28657	0.00701657	0.0155072	*
sp|A2AAJ9|OBSCN_MOUSE_2793	A2AAJ9	OBSCN	OBSCN_MOUSE Obscurin	15.0939	1.45871	K.LVINDVQPEDEDTYTC#DAGNVK.T	21.7736	1.0664	K.LVINDVQPEDEDTYTC#DAGNVK.T	6.67964	3.69665	7.32567	0.00709227	0.0156399	*
sp|A2AAJ9|OBSCN_MOUSE_2832	A2AAJ9	OBSCN	OBSCN_MOUSE Obscurin	5.90491	0.388184	K.DMTVMEPAPAWFEC#ETSIPSVRPPK.W	8.02187	0.267142	K.DMTVMEPAPAWFEC#ETSIPSVRPPK.W	2.11696	4.49249	7.09466	0.00273064	0.00734574	**
sp|A2AAJ9|OBSCN_MOUSE_2874	A2AAJ9	OBSCN	OBSCN_MOUSE Obscurin	4.77146	0.447722	K.TC#STM*TGPVHFTIGK.S	2.81692	0.188719	K.TC#STM*TGPVHFTIGK.S	-1.95454	-4.02276	5.37787	0.00869349	0.0182745	*
sp|A2AAJ9|OBSCN_MOUSE_2922	A2AAJ9	OBSCN	OBSCN_MOUSE Obscurin	NA	NA	NA	1.01924	0.142086	R.ELQSVVLSC#DFRPAPK.A	NA	NA	NA	NA	NA
sp|A2AAJ9|OBSCN_MOUSE_2972	A2AAJ9	OBSCN	OBSCN_MOUSE Obscurin	0.912096	0.54611	R.C#QAGSAQSSAEVTVEAR.E	4.89885	0.581636	R.C#QAGSAQSSAEVTVEAR.E	3.98675	4.99699	7.96843	0.00106936	0.00364626	**
sp|A2AAJ9|OBSCN_MOUSE_30	A2AAJ9	OBSCN	OBSCN_MOUSE Obscurin	7.94809	0.814383	K.DATLSC#QIVGNPTPHVSWEK.D	7.38873	1.10479	K.DATLSC#QIVGNPTPHVSWEK.D	-0.559363	-0.407547	7.35607	0.695207	0.745323	ns
sp|A2AAJ9|OBSCN_MOUSE_3060	A2AAJ9	OBSCN	OBSCN_MOUSE Obscurin	1.98385	0.260066	R.QADTGTVC#ATSPK.V	1.43915	0.374655	R.QADTGTVC#ATSPK.V	-0.544703	-1.19434	7.1284	0.270569	0.333487	ns
sp|A2AAJ9|OBSCN_MOUSE_3100	A2AAJ9	OBSCN	OBSCN_MOUSE Obscurin	8.93489	2.19973	R.GTLTLQC#EVSDPEAR.V	1.26624	0.341451	R.GTLTLQC#EVSDPEAR.V	-7.66865	-3.44492	4.19264	0.024289	0.0427955	*
sp|A2AAJ9|OBSCN_MOUSE_3150	A2AAJ9	OBSCN	OBSCN_MOUSE Obscurin	7.00517	0.786892	R.GLTVHDLSHEDAGLYTC#QVGSK.E	14.4998	0.664105	R.GLTVHDLSHEDAGLYTC#QVGSK.E	7.49463	7.27862	7.7803	9.85260603333421e-05	0.000670478	***
sp|A2AAJ9|OBSCN_MOUSE_3280	A2AAJ9	OBSCN	OBSCN_MOUSE Obscurin	25.4805	1.76526	R.TTLGEDVMLSC#ELSR.A	27.3174	0.905942	R.TTLGEDVM*LSC#ELSR.A	1.83687	0.925771	5.97037	0.390451	0.457378	ns
sp|A2AAJ9|OBSCN_MOUSE_3330	A2AAJ9	OBSCN	OBSCN_MOUSE Obscurin	0.517371	0.517233	K.DSGEYTC#ETEASK.S	NA	NA	NA	NA	NA	NA	NA	NA
sp|A2AAJ9|OBSCN_MOUSE_3369	A2AAJ9	OBSCN	OBSCN_MOUSE Obscurin	4.17802	0.317895	R.AVFTC#K.T	NA	NA	NA	NA	NA	NA	NA	NA
sp|A2AAJ9|OBSCN_MOUSE_3419	A2AAJ9	OBSCN	OBSCN_MOUSE Obscurin	NA	NA	NA	0.764047	0.688323	R.TDSDTYTC#DIGQAR.T	NA	NA	NA	NA	NA
sp|A2AAJ9|OBSCN_MOUSE_352	A2AAJ9	OBSCN	OBSCN_MOUSE Obscurin	0.112829	0.0808416	K.ESATFQC#EVAQPATEAAWFK.E	0.470549	0.152605	K.ESATFQC#EVAQPATEAAWFK.E	0.35772	2.0714	6.08114	0.0831016	0.121053	ns
sp|A2AAJ9|OBSCN_MOUSE_3599	A2AAJ9	OBSCN	OBSCN_MOUSE Obscurin	4.66732	1.03337	K.C#EIGGASSSSIVR.V	14.4756	0.92274	K.C#EIGGASSSSIVR.V	9.80825	7.07977	7.89957	0.000110666	0.000713774	***
sp|A2AAJ9|OBSCN_MOUSE_3638	A2AAJ9	OBSCN	OBSCN_MOUSE Obscurin	11.9758	1.03917	R.C#VLSSVAAPVEWR.H	14.2643	1.34278	R.C#VLSSVAAPVEWR.H	2.28853	1.34785	7.52638	0.216867	0.274676	ns
sp|A2AAJ9|OBSCN_MOUSE_3688	A2AAJ9	OBSCN	OBSCN_MOUSE Obscurin	7.33446	0.684901	R.DLQPQDSGQYSC#SFGDQTTSATLTVK.T	0.626399	0.190907	R.DLQPQDSGQYSC#SFGDQTTSATLTVK.T	-6.70806	-9.43456	4.61782	0.000343818	0.0015709	**
sp|A2AAJ9|OBSCN_MOUSE_3815	A2AAJ9	OBSCN	OBSCN_MOUSE Obscurin	0.0967202	0.0591483	K.EATEGDTTTLQC#ELSK.A	0.00108024	0.000999	K.EATEGDTTTLQC#ELSK.A	-0.09564	-1.61672	4.00228	0.181205	0.236022	ns
sp|A2AAJ9|OBSCN_MOUSE_3847	A2AAJ9	OBSCN	OBSCN_MOUSE Obscurin	0.691321	0.690527	K.QDGAVC#ELQIR.S	1.49104	0.790904	K.QDGAVC#ELQIR.S	0.799723	0.76169	7.85703	0.468489	0.53532	ns
sp|A2AAJ9|OBSCN_MOUSE_3903	A2AAJ9	OBSCN	OBSCN_MOUSE Obscurin	0.0817821	0.076899	K.NEEATEGTTATLSC#ELSK.A	0.396959	0.278823	K.NEEATEGTTATLSC#ELSK.A	0.315177	1.0897	4.60502	0.329555	0.395126	ns
sp|A2AAJ9|OBSCN_MOUSE_402	A2AAJ9	OBSCN	OBSCN_MOUSE Obscurin	1.03453	0.190353	R.NVSADDDAVYIC#ETTEGSR.T	4.91176	0.376297	R.NVSADDDAVYIC#ETTEGSR.T	3.87723	9.1942	5.92133	0.000100679	0.000679079	***
sp|A2AAJ9|OBSCN_MOUSE_4711	A2AAJ9	OBSCN	OBSCN_MOUSE Obscurin	10.4674	0.916282	R.QEGNLC#ELQIR.D	2.28759	1.49825	R.QEGNLC#ELQIR.D	-8.17986	-4.65763	6.62492	0.00268329	0.00725482	**
sp|A2AAJ9|OBSCN_MOUSE_4799	A2AAJ9	OBSCN	OBSCN_MOUSE Obscurin	5.05737	1.18093	R.QDGAVC#ELEIR.D	0.913737	0.583423	R.QDGAVC#ELEIR.D	-4.14363	-3.14583	5.84281	0.0206422	0.0369993	*
sp|A2AAJ9|OBSCN_MOUSE_4855	A2AAJ9	OBSCN	OBSCN_MOUSE Obscurin	2.85375	0.418944	R.C#ELSVPNAAM*VWSK.G	1.37249	0.257354	R.C#ELSVPNAAM*VWSK.G	-1.48126	-3.01268	6.64256	0.0208607	0.0373493	*
sp|A2AAJ9|OBSCN_MOUSE_4965	A2AAJ9	OBSCN	OBSCN_MOUSE Obscurin	3.06006	0.655521	K.GSLQLFPC#AK.Y	2.42284	0.222097	K.GSLQLFPC#AK.Y	-0.637224	-0.920679	4.90639	0.400223	0.466951	ns
sp|A2AAJ9|OBSCN_MOUSE_4994	A2AAJ9	OBSCN	OBSCN_MOUSE Obscurin	0.908918	0.416228	K.YQMVQEGTTAELLVHGVEQEDAGEYTC#DAGHTQSIAR.L	0.993989	0.46208	K.YQMVQEGTTAELLVHGVEQEDAGEYTC#DAGHTQSIAR.L	0.0850709	0.136791	7.91419	0.894612	0.916966	ns
sp|A2AAJ9|OBSCN_MOUSE_502	A2AAJ9	OBSCN	OBSCN_MOUSE Obscurin	3.453	0.277989	R.TTTQFC#VSAPR.R	2.04654	0.265276	R.TTTQFC#VSAPR.R	-1.40645	-3.66025	7.98253	0.00642306	0.0144575	*
sp|A2AAJ9|OBSCN_MOUSE_5068	A2AAJ9	OBSCN	OBSCN_MOUSE Obscurin	0.692102	0.22957	R.QGAVC#ELLIHGLEAK.D	1.40849	0.148272	R.QGAVC#ELLIHGLEAK.D	0.716385	2.62134	6.84252	0.0350457	0.0582042	ns
sp|A2AAJ9|OBSCN_MOUSE_5085	A2AAJ9	OBSCN	OBSCN_MOUSE Obscurin	1.32172	0.256786	K.DTGEYAC#LVGGQK.T	2.14018	0.428396	K.DTGEYAC#LVGGQK.T	0.818463	1.63869	6.54572	0.148255	0.198497	ns
sp|A2AAJ9|OBSCN_MOUSE_5352	A2AAJ9	OBSCN	OBSCN_MOUSE Obscurin	NA	NA	NA	7.54468	0.929293	K.NLKPQDSC#R.V	NA	NA	NA	NA	NA
sp|A2AAJ9|OBSCN_MOUSE_5497	A2AAJ9	OBSCN	OBSCN_MOUSE Obscurin	0.498208	0.493413	R.SDHSVTLSWVAPMSDGGGGLC#GYR.V	8.73526	4.19039	R.SDHSVTLSWVAPMSDGGGGLC#GYR.V	8.23705	1.95221	4.1109	0.12073	0.167148	ns
sp|A2AAJ9|OBSCN_MOUSE_5796	A2AAJ9	OBSCN	OBSCN_MOUSE Obscurin	0.407054	0.143183	K.QQEPVVPTC#PPPGDLSAADLMDPSLDK.A	0.436776	0.261411	K.QQEPVVPTC#PPPGDLSAADLMDPSLDK.A	0.0297221	0.0997199	6.20189	0.923712	0.939805	ns
sp|A2AAJ9|OBSCN_MOUSE_5859	A2AAJ9	OBSCN	OBSCN_MOUSE Obscurin	3.0448	0.368949	R.LEC#VLATK.T	4.12928	0.507486	R.LEC#VLATK.T	1.08449	1.72847	7.30507	0.125744	0.173047	ns
sp|A2AAJ9|OBSCN_MOUSE_5894	A2AAJ9	OBSCN	OBSCN_MOUSE Obscurin	3.1267	0.504091	K.DGTC#SLLVTGLAPTDSGR.Y	1.33618	0.364357	K.DGTC#SLLVTGLAPTDSGR.Y	-1.79052	-2.87872	7.28335	0.0227007	0.0402398	*
sp|A2AAJ9|OBSCN_MOUSE_5911	A2AAJ9	OBSCN	OBSCN_MOUSE Obscurin	5.89674	0.742862	R.YTC#QVSTK.S	9.00601	0.956775	R.YTC#QVSTK.S	3.10927	2.56688	7.53721	0.0349469	0.0580701	ns
sp|A2AAJ9|OBSCN_MOUSE_5925	A2AAJ9	OBSCN	OBSCN_MOUSE Obscurin	34.8774	1.65159	R.VSHSAC#VVVSGTESEAESSSGGELDDAFRR.A	8.25182	0.393898	R.VSHSAC#VVVSGTESEAESSSGGELDDAFRR.A	-26.6256	-15.6814	4.45358	4.56590433935444e-05	0.000418983	***
sp|A2AAJ9|OBSCN_MOUSE_5999	A2AAJ9	OBSCN	OBSCN_MOUSE Obscurin	13.8116	0.851868	R.EDENFVC#IR.F	13.4761	0.486024	R.EDENFVC#IR.F	-0.335514	-0.342094	6.35462	0.743312	0.786144	ns
sp|A2AAJ9|OBSCN_MOUSE_6014	A2AAJ9	OBSCN	OBSCN_MOUSE Obscurin	16.8251	2.13109	R.QAVTC#FR.N	NA	NA	NA	NA	NA	NA	NA	NA
sp|A2AAJ9|OBSCN_MOUSE_6141	A2AAJ9	OBSCN	OBSCN_MOUSE Obscurin	27.9081	3.90485	R.C#LAENSMGVSSTK.A	3.76303	0.176835	R.C#LAENSMGVSSTK.A	-24.1451	-6.17702	4.01641	0.00344237	0.00880325	**
sp|A2AAJ9|OBSCN_MOUSE_6940	A2AAJ9	OBSCN	OBSCN_MOUSE Obscurin	16.7994	2.91795	K.EIC#GIQQR.L	9.2559	1.83368	K.EIC#GIQQR.L	-7.54354	-2.1889	6.73302	0.0663018	0.099888	ns
sp|A2AAJ9|OBSCN_MOUSE_7069	A2AAJ9	OBSCN	OBSCN_MOUSE Obscurin	2.89736	0.579016	R.ATPFVEGEDAQITC#TVEGAPYPQIR.W	3.57061	0.163125	R.ATPFVEGEDAQITC#TVEGAPYPQIR.W	0.673257	1.11919	4.63099	0.317723	0.383513	ns
sp|A2AAJ9|OBSCN_MOUSE_7122	A2AAJ9	OBSCN	OBSCN_MOUSE Obscurin	6.03639	0.946831	K.EDLGHYEC#ELVNR.L	4.26484	0.175412	K.EDLGHYEC#ELVNR.L	-1.77155	-1.83972	4.27425	0.135036	0.183787	ns
sp|A2AAJ9|OBSCN_MOUSE_7294	A2AAJ9	OBSCN	OBSCN_MOUSE Obscurin	3.43771	0.784917	R.TYVC#QAPDTGVTR.A	3.13424	0.582804	R.TYVC#QAPDTGVTR.A	-0.303468	-0.310413	7.38243	0.764828	0.80598	ns
sp|A2AAJ9|OBSCN_MOUSE_7441	A2AAJ9	OBSCN	OBSCN_MOUSE Obscurin	34.3812	3.10068	K.MFC#AAK.F	20.6426	2.44133	K.MFC#AAK.F	-13.7386	-3.48126	7.58258	0.00903127	0.0188244	*
sp|A2AAJ9|OBSCN_MOUSE_7553	A2AAJ9	OBSCN	OBSCN_MOUSE Obscurin	1.03408	0.440178	K.IC#DFGFAQK.I	4.41314	0.326301	K.IC#DFGFAQK.I	3.37905	6.16693	7.37653	0.000373367	0.00166332	**
sp|A2AAJ9|OBSCN_MOUSE_776	A2AAJ9	OBSCN	OBSCN_MOUSE Obscurin	11.4226	2.20905	R.DVAQDDAGLYEC#VSR.G	11.3055	0.86363	R.DVAQDDAGLYEC#VSR.G	-0.117148	-0.0493906	5.19483	0.962451	0.971133	ns
sp|A2AAJ9|OBSCN_MOUSE_7809	A2AAJ9	OBSCN	OBSCN_MOUSE Obscurin	3.01468	0.638284	R.GFLRPSASLPEETEASMPTADAAVPASPQSAGPPASPGC#VPR.H	0.428776	0.275217	R.GFLRPSASLPEETEASMPTADAAVPASPQSAGPPASPGC#VPR.H	-2.5859	-3.72024	5.43766	0.0117748	0.0233317	*
sp|A2AAJ9|OBSCN_MOUSE_7924	A2AAJ9	OBSCN	OBSCN_MOUSE Obscurin	0.103637	0.102664	R.SHSLDNPPVTTGPSPEAC#K.E	0.267256	0.115445	R.SHSLDNPPVTTGPSPEAC#K.E	0.163618	1.05908	7.89234	0.320895	0.38647	ns
sp|A2AAJ9|OBSCN_MOUSE_7978	A2AAJ9	OBSCN	OBSCN_MOUSE Obscurin	34.0561	2.10931	K.QEGSSQDSC#R.G	0.780829	0.514481	K.QEGSSQDSC#R.G	-33.2753	-15.3261	4.47426	4.88442537207396e-05	0.000429881	***
sp|A2AAJ9|OBSCN_MOUSE_8022	A2AAJ9	OBSCN	OBSCN_MOUSE Obscurin	7.56732	0.599735	K.ELSTSC#GPLFSEQPQAAPFPTQVSPLLGSEK.E	NA	NA	NA	NA	NA	NA	NA	NA
sp|A2AAJ9|OBSCN_MOUSE_8325	A2AAJ9	OBSCN	OBSCN_MOUSE Obscurin	19.8329	2.09252	R.C#LSGEEPVELGLR.Q	19.5285	1.14912	R.C#LSGEEPVELGLR.Q	-0.30443	-0.127521	6.21147	0.902556	0.923451	ns
sp|A2AAJ9|OBSCN_MOUSE_8550	A2AAJ9	OBSCN	OBSCN_MOUSE Obscurin	6.17148	0.755025	R.TAC#VSK.A	3.62684	0.384153	R.TAC#VSK.A	-2.54464	-3.00382	5.94091	0.0241818	0.04263	*
sp|A2AAJ9|OBSCN_MOUSE_885	A2AAJ9	OBSCN	OBSCN_MOUSE Obscurin	2.74691	0.38245	K.AEAGNSATLSC#EVTQAQTEVTWFK.D	2.40075	0.31359	K.AEAGNSATLSC#EVTQAQTEVTWFK.D	-0.34616	-0.699911	7.7042	0.504564	0.571259	ns
sp|A2AAJ9|OBSCN_MOUSE_916	A2AAJ9	OBSCN	OBSCN_MOUSE Obscurin	12.0166	1.27206	R.MEASGC#SR.R	11.8276	0.407717	R.MEASGC#SR.R	-0.189008	-0.141494	4.81326	0.89321	0.916318	ns
sp|A2AAJ9|OBSCN_MOUSE_935	A2AAJ9	OBSCN	OBSCN_MOUSE Obscurin	1.78212	0.23888	K.ADAGEYSC#EAGGQK.L	2.17561	0.229402	K.ADAGEYSC#EAGGQK.L	0.393489	1.1881	7.98692	0.268922	0.33184	ns
sp|A2AAJ9|OBSCN_MOUSE_977	A2AAJ9	OBSCN	OBSCN_MOUSE Obscurin	0.214542	0.0932087	K.AEAGASATLSC#EVAQAQTEVTWFK.D	0.668555	0.20867	K.AEAGASATLSC#EVAQAQTEVTWFK.D	0.454013	1.98657	5.53507	0.0981737	0.139838	ns
sp|A2AB59|RHG27_MOUSE_810	A2AB59	ARHGAP27	RHG27_MOUSE Rho GTPase-activating protein 27	NA	NA	NA	18.0517	2.4727	R.LLIQHLC#R.V	NA	NA	NA	NA	NA
sp|A2ABU4|MYOM3_MOUSE_149	A2ABU4	MYOM3	MYOM3_MOUSE Myomesin-3	6.70672	1.28453	K.ELIELC#SGR.G	4.07063	0.36136	K.ELIELC#SGR.G	-2.63608	-1.9755	4.62917	0.10976	0.154019	ns
sp|A2ABU4|MYOM3_MOUSE_220	A2ABU4	MYOM3	MYOM3_MOUSE Myomesin-3	0.376009	0.162682	R.C#TVEDSATYTVLVK.N	1.0278	0.0851493	R.C#TVEDSATYTVLVK.N	0.651789	3.54969	6.03866	0.0119477	0.0236015	*
sp|A2ABU4|MYOM3_MOUSE_433	A2ABU4	MYOM3	MYOM3_MOUSE Myomesin-3	5.63871	1.54266	R.C#PIQGLVEGQSYQFR.V	1.2721	0.185507	R.C#PIQGLVEGQSYQFR.V	-4.36661	-2.81033	4.11566	0.0467529	0.0738809	ns
sp|A2ABU4|MYOM3_MOUSE_713	A2ABU4	MYOM3	MYOM3_MOUSE Myomesin-3	8.79796	2.15893	K.QALATPSAPYDFALLNC#GK.N	0.0607057	0.049203	K.QALATPSAPYDFALLNC#GK.N	-8.73726	-4.04598	4.00416	0.0154949	0.0289357	*
sp|A2ABU4|MYOM3_MOUSE_796	A2ABU4	MYOM3	MYOM3_MOUSE Myomesin-3	2.8901	1.14667	R.AVNWAGIGELSAPSSLFEC#K.E	NA	NA	NA	NA	NA	NA	NA	NA
sp|A2ADY9|DDI2_MOUSE_361	A2ADY9	DDI2	DDI2_MOUSE Protein DDI1 homolog 2	16.3709	2.32291	K.NVLVIGTTGSQTTFLPEGELPEC#AR.L	11.4409	0.73019	K.NVLVIGTTGSQTTFLPEGELPEC#AR.L	-4.93	-2.02466	4.78285	0.101353	0.143245	ns
sp|A2AGT5|CKAP5_MOUSE_1768	A2AGT5	CKAP5	CKAP5_MOUSE Cytoskeleton-associated protein 5	NA	NA	NA	21.3756	0.787684	K.TLLHTLC#K.L	NA	NA	NA	NA	NA
sp|A2AKG8|FOCAD_MOUSE_1556	A2AKG8	FOCAD	FOCAD_MOUSE Focadhesin	7.27716	0.518426	K.C#LSEMTDEGVNQVSQITK.D	NA	NA	NA	NA	NA	NA	NA	NA
sp|A2AKG8|FOCAD_MOUSE_209	A2AKG8	FOCAD	FOCAD_MOUSE Focadhesin	30.3357	3.16911	R.GVC#EEAQLSVR.E	NA	NA	NA	NA	NA	NA	NA	NA
sp|A2ALK8|PTN3_MOUSE_549	A2ALK8	PTPN3	PTN3_MOUSE Tyrosine-protein phosphatase non-receptor type 3	12.8734	0.677545	R.INPESPADTC#MPK.L	NA	NA	NA	NA	NA	NA	NA	NA
sp|A2AN08|UBR4_MOUSE_1661	A2AN08	UBR4	UBR4_MOUSE E3 ubiquitin-protein ligase UBR4	24.9144	2.4415	K.LC#TFTITQK.E	22.3626	1.29627	K.LC#TFTITQK.E	-2.55176	-0.92312	6.08912	0.391056	0.457761	ns
sp|A2AN08|UBR4_MOUSE_1723	A2AN08	UBR4	UBR4_MOUSE E3 ubiquitin-protein ligase UBR4	10.0914	0.277694	K.EDGSC#LALVK.R	NA	NA	NA	NA	NA	NA	NA	NA
sp|A2AN08|UBR4_MOUSE_1898	A2AN08	UBR4	UBR4_MOUSE E3 ubiquitin-protein ligase UBR4	NA	NA	NA	16.296	2.60957	R.VAMC#VLSSPHGR.R	NA	NA	NA	NA	NA
sp|A2AN08|UBR4_MOUSE_1968	A2AN08	UBR4	UBR4_MOUSE E3 ubiquitin-protein ligase UBR4	NA	NA	NA	5.78471	0.272455	K.EDYLAVC#GLK.D	NA	NA	NA	NA	NA
sp|A2AN08|UBR4_MOUSE_2552	A2AN08	UBR4	UBR4_MOUSE E3 ubiquitin-protein ligase UBR4	6.70735	0.204321	K.AVQC#LNTSSK.E	NA	NA	NA	NA	NA	NA	NA	NA
sp|A2AN08|UBR4_MOUSE_260	A2AN08	UBR4	UBR4_MOUSE E3 ubiquitin-protein ligase UBR4	0.0761734	0.0760789	R.VC#LNLPYFLR.Y	NA	NA	NA	NA	NA	NA	NA	NA
sp|A2AN08|UBR4_MOUSE_3276	A2AN08	UBR4	UBR4_MOUSE E3 ubiquitin-protein ligase UBR4	20.56	1.59775	K.AC#AEIAAQR.T	NA	NA	NA	NA	NA	NA	NA	NA
sp|A2AN08|UBR4_MOUSE_3389	A2AN08	UBR4	UBR4_MOUSE E3 ubiquitin-protein ligase UBR4	11.3362	0.756337	K.EGESSGSQEDQLC#TALVNQLNR.F	NA	NA	NA	NA	NA	NA	NA	NA
sp|A2AN08|UBR4_MOUSE_3411	A2AN08	UBR4	UBR4_MOUSE E3 ubiquitin-protein ligase UBR4	12.2884	0.950495	R.C#FLLESNSSSVR.W	4.97938	0.281218	R.C#FLLESNSSSVR.W	-7.30902	-7.37373	4.69496	0.000942153	0.00330222	**
sp|A2AN08|UBR4_MOUSE_5118	A2AN08	UBR4	UBR4_MOUSE E3 ubiquitin-protein ligase UBR4	2.94874	0.362316	K.VPTSNTEGGWSC#SLAEYIR.H	8.3052	1.00696	K.VPTSNTEGGWSC#SLAEYIR.H	5.35646	5.00528	5.01864	0.00404423	0.010062	*
sp|A2AN08|UBR4_MOUSE_779	A2AN08	UBR4	UBR4_MOUSE E3 ubiquitin-protein ligase UBR4	NA	NA	NA	0.956325	0.127994	K.AGAQGDPDVPEC#LK.V	NA	NA	NA	NA	NA
sp|A2APY7|NDUF5_MOUSE_98	A2APY7	NDUFAF5	NDUF5_MOUSE NADH dehydrogenase [ubiquinone] 1 alpha subcomplex assembly factor 5	32.7791	1.83562	R.DFPLALDIGC#GR.G	NA	NA	NA	NA	NA	NA	NA	NA
sp|A2AQ25|SKT_MOUSE_1792	A2AQ25	SKT	SKT_MOUSE Sickle tail protein	0.551855	0.263801	K.AGGDC#KPTSPSLPASK.I	2.62547	0.556388	K.AGGDC#KPTSPSLPASK.I	2.07361	3.36757	5.71189	0.0162622	0.0301757	*
sp|A2AQP0|MYH7B_MOUSE_1347	A2AQP0	MYH7B	MYH7B_MOUSE Myosin-7B	4.07485	0.306657	R.HDC#DLLR.E	4.60764	0.163683	R.HDC#DLLR.E	0.532786	1.53272	6.10814	0.175367	0.229255	ns
sp|A2AQP0|MYH7B_MOUSE_702	A2AQP0	MYH7B	MYH7B_MOUSE Myosin-7B	10.6705	0.334793	R.C#NGVLEGIR.I	3.7312	0.246295	R.C#NGVLEGIR.I	-6.93926	-16.6958	7.34876	4.12260471390689e-07	2.64514471425304e-05	****
sp|A2AQP0|MYH7B_MOUSE_954	A2AQP0	MYH7B	MYH7B_MOUSE Myosin-7B	3.77721	0.287772	K.LEDEC#TELKK.D	3.07813	0.311073	K.LEDEC#TELK.K	-0.699088	-1.6497	7.95199	0.137842	0.187112	ns
sp|A2AR02|PPIG_MOUSE_174	A2AR02	PPIG	PPIG_MOUSE Peptidyl-prolyl cis-trans isomerase G	2.83881	0.80822	R.ILSC#GELIPK.S	NA	NA	NA	NA	NA	NA	NA	NA
sp|A2ASS6-3|TITIN_MOUSE_3645	A2ASS6-3	TTN	TITIN_MOUSE Isoform 3 of Titin	0.548487	0.217629	R.GC#LSVGESFLDEETK.M	7.17217	0.608743	R.GC#LSVGESFLDEETK.M	6.62368	10.2458	5.00605	0.000151078	0.000882294	***
sp|A2ASS6-3|TITIN_MOUSE_3825	A2ASS6-3	TTN	TITIN_MOUSE Isoform 3 of Titin	0.500648	0.367916	R.GIC#ESPDK.V	0.950684	0.429205	R.GIC#ESPDK.V	0.450036	0.796083	7.81731	0.44948	0.516356	ns
sp|A2ASS6-3|TITIN_MOUSE_3870	A2ASS6-3	TTN	TITIN_MOUSE Isoform 3 of Titin	16.0447	3.04562	R.GWQEGQC#HASTK.V	NA	NA	NA	NA	NA	NA	NA	NA
sp|A2ASS6-3|TITIN_MOUSE_4168	A2ASS6-3	TTN	TITIN_MOUSE Isoform 3 of Titin	0.540627	0.218007	R.FEMEEVNC#SYR.L	2.3795	0.297575	R.FEMEEVNC#SYR.L	1.83888	4.98493	7.33349	0.0013884	0.00442416	**
sp|A2ASS6-3|TITIN_MOUSE_4282	A2ASS6-3	TTN	TITIN_MOUSE Isoform 3 of Titin	7.01445	1.06881	K.KNEVYC#PTTVEK.L	1.35247	0.18318	K.KNEVYC#PTTVEK.L	-5.66197	-5.22131	4.23478	0.00548177	0.0127481	*
sp|A2ASS6-3|TITIN_MOUSE_4313	A2ASS6-3	TTN	TITIN_MOUSE Isoform 3 of Titin	0.902607	0.664094	R.MEFLQC#QDEEHIGER.S	0.617639	0.408062	R.MEFLQC#QDEEHIGER.S	-0.284968	-0.365603	6.64366	0.726023	0.770904	ns
sp|A2ASS6-3|TITIN_MOUSE_4333	A2ASS6-3	TTN	TITIN_MOUSE Isoform 3 of Titin	4.21237	0.359211	R.SQSLQAGATIC#PFVDDFSK.A	1.61191	0.19032	R.SQSLQAGATIC#PFVDDFSK.A	-2.60046	-6.39696	6.0817	0.000651544	0.00248546	**
sp|A2ASS6-3|TITIN_MOUSE_5142	A2ASS6-3	TTN	TITIN_MOUSE Isoform 3 of Titin	6.24933	0.427109	R.VGNVC#SLEIANIQK.G	NA	NA	NA	NA	NA	NA	NA	NA
sp|A2ASS6-3|TITIN_MOUSE_5291	A2ASS6-3	TTN	TITIN_MOUSE Isoform 3 of Titin	44.1403	3.55843	R.FITPIC#DFR.I	13.3919	0.798924	R.FITPIC#DFR.I	-30.7484	-8.4311	4.40224	0.000704626	0.00262864	**
sp|A2ASS6-3|TITIN_MOUSE_5352	A2ASS6-3	TTN	TITIN_MOUSE Isoform 3 of Titin	2.0213	0.245237	R.IQDVGPSDC#ATYR.C	NA	NA	NA	NA	NA	NA	NA	NA
sp|A2ASS6-3|TITIN_MOUSE_5368	A2ASS6-3	TTN	TITIN_MOUSE Isoform 3 of Titin	5.9477	0.584234	R.ALNSAGEAIC#R.G	20.1737	1.25627	R.ALNSAGEAIC#R.G	14.226	10.2679	5.65288	7.23386632453154e-05	0.000550597	***
sp|A2ASS6-3|TITIN_MOUSE_5490	A2ASS6-3	TTN	TITIN_MOUSE Isoform 3 of Titin	12.1572	0.839822	K.GDEGEYSC#VATNNSGMAR.S	22.7874	1.27079	K.GDEGEYSC#VATNNSGMAR.S	10.6302	6.97877	6.93427	0.000225144	0.00115706	**
sp|A2ASS6|TITIN_MOUSE_12979	A2ASS6	TTN	TITIN_MOUSE Titin	5.17596	0.573481	K.LHIIDVQLSDAGEYTC#VLR.L	6.5226	0.13198	K.LHIIDVQLSDAGEYTC#VLR.L	1.34665	2.28838	4.42252	0.0776796	0.114086	ns
sp|A2ASS6|TITIN_MOUSE_13023	A2ASS6	TTN	TITIN_MOUSE Titin	0.920135	0.14903	K.GQPLYLSC#ELNK.E	4.38037	0.294398	K.GQPLYLSC#ELNK.E	3.46024	10.4865	5.92374	4.79467440824043e-05	0.000427792	***
sp|A2ASS6|TITIN_MOUSE_13116	A2ASS6	TTN	TITIN_MOUSE Titin	5.51801	0.347506	K.GTAVFTC#DIAK.D	3.11479	0.425938	K.GTAVFTC#DIAK.D	-2.40322	-4.37178	7.69009	0.00261005	0.0071167	**
sp|A2ASS6|TITIN_MOUSE_1314	A2ASS6	TTN	TITIN_MOUSE Titin	8.79602	0.834825	R.ILEGM*GVTFHC#K.M	3.25101	0.0539843	R.ILEGM*GVTFHC#K.M	-5.54502	-6.62828	4.03345	0.00260945	0.0071167	**
sp|A2ASS6|TITIN_MOUSE_13231	A2ASS6	TTN	TITIN_MOUSE Titin	1.69158	0.189378	K.GELLRPSPTC#EIK.A	9.72035	1.18911	K.LKGELLRPSPTC#EIK.A	8.02877	6.66789	4.20278	0.00220066	0.00626643	**
sp|A2ASS6|TITIN_MOUSE_13296	A2ASS6	TTN	TITIN_MOUSE Titin	75.6925	2.3233	R.FEC#VLTR.E	12.3178	0.278023	R.FEC#VLTR.E	-63.3747	-27.0846	4.11454	8.57601186723281e-06	0.000157453	***
sp|A2ASS6|TITIN_MOUSE_13384	A2ASS6	TTN	TITIN_MOUSE Titin	4.59678	0.42562	K.EGQTATFVC#ELSHEK.M	1.62752	0.138749	K.EGQTATFVC#ELSHEK.M	-2.96926	-6.63279	4.84067	0.00132893	0.00427528	**
sp|A2ASS6|TITIN_MOUSE_13585	A2ASS6	TTN	TITIN_MOUSE Titin	1.94822	0.207572	K.GEPLTASPDC#EIIEDGKK.H	3.72016	0.210936	K.GEPLTASPDC#EIIEDGKK.H	1.77194	5.98749	7.99793	0.00032827	0.00152371	**
sp|A2ASS6|TITIN_MOUSE_13601	A2ASS6	TTN	TITIN_MOUSE Titin	1.86875	0.339578	K.HVLVLYNC#QLDMTGEISFQAANAK.S	2.81307	0.37755	K.HVLVLYNC#QLDM*TGEISFQAANAK.S	0.944317	1.85964	7.91177	0.100399	0.142062	ns
sp|A2ASS6|TITIN_MOUSE_13650	A2ASS6	TTN	TITIN_MOUSE Titin	8.90912	0.367785	K.FEC#EVSR.E	8.81638	0.824453	K.FEC#EVSR.E	-0.0927392	-0.102728	5.53137	0.921801	0.938752	ns
sp|A2ASS6|TITIN_MOUSE_1377	A2ASS6	TTN	TITIN_MOUSE Titin	25.2773	2.28174	K.GNAIC#SGK.L	0.781209	0.124979	K.GNAIC#SGK.L	-24.4961	-10.7196	4.024	0.000415831	0.00181474	**
sp|A2ASS6|TITIN_MOUSE_13828	A2ASS6	TTN	TITIN_MOUSE Titin	1.18615	0.0667532	K.DEVILQC#EISK.A	0.0714228	0.0437607	K.DEVILQC#EISK.A	-1.11473	-13.9658	6.90208	2.58529564129391e-06	7.60101591232493e-05	****
sp|A2ASS6|TITIN_MOUSE_13941	A2ASS6	TTN	TITIN_MOUSE Titin	3.91208	0.365612	K.GEALLQTPEC#EIK.E	2.13195	0.250235	K.GEALLQTPEC#EIKEEGK.I	-1.78013	-4.01794	7.07316	0.00496509	0.0117436	*
sp|A2ASS6|TITIN_MOUSE_13957	A2ASS6	TTN	TITIN_MOUSE Titin	4.23444	0.307962	K.IHVLILHNC#R.L	0.156008	0.10485	K.IHVLILHNC#R.L	-4.07843	-12.5366	4.91503	6.42613690235578e-05	0.000504664	***
sp|A2ASS6|TITIN_MOUSE_14006	A2ASS6	TTN	TITIN_MOUSE Titin	NA	NA	NA	7.13683	2.06391	K.DVTVTAGETATFDC#ELSYEDIPVEWYLK.G	NA	NA	NA	NA	NA
sp|A2ASS6|TITIN_MOUSE_14095	A2ASS6	TTN	TITIN_MOUSE Titin	0.786044	0.326395	K.EPPVEFTKPLEDQTVEEEATAVLEC#EVSR.E	0.518226	0.353991	K.EPPVEFTKPLEDQTVEEEATAVLEC#EVSR.E	-0.267819	-0.556216	7.94787	0.593373	0.654278	ns
sp|A2ASS6|TITIN_MOUSE_14135	A2ASS6	TTN	TITIN_MOUSE Titin	3.66569	0.264267	R.KLIIHGC#TPEDIK.T	2.53096	0.218661	K.LIIHGC#TPEDIK.T	-1.13473	-3.30824	7.72913	0.0112604	0.0225208	*
sp|A2ASS6|TITIN_MOUSE_14145	A2ASS6	TTN	TITIN_MOUSE Titin	0.391041	0.347989	K.TYTC#DAK.D	5.62142	0.435816	K.TYTC#DAK.D	5.23037	9.37843	7.62642	1.8779844845182e-05	0.000247217	***
sp|A2ASS6|TITIN_MOUSE_14154	A2ASS6	TTN	TITIN_MOUSE Titin	0.312369	0.0912554	K.TSC#NLNVVPPHVEFLRPLTDLQVK.E	0.270231	0.158244	K.TSC#NLNVVPPHVEFLRPLTDLQVK.E	-0.0421377	-0.230675	6.3955	0.824771	0.857335	ns
sp|A2ASS6|TITIN_MOUSE_14184	A2ASS6	TTN	TITIN_MOUSE Titin	19.3837	1.04673	R.FEC#EISK.E	5.8955	0.378807	R.FEC#EISK.E	-13.4882	-12.1169	5.03007	6.50240006740215e-05	0.000507769	***
sp|A2ASS6|TITIN_MOUSE_14273	A2ASS6	TTN	TITIN_MOUSE Titin	1.32035	0.266803	K.LVC#EVSKPGAEVIWYK.G	4.32259	0.692765	K.LVC#EVSKPGAEVIWYK.G	3.00225	4.04416	5.16104	0.00925674	0.0192217	*
sp|A2ASS6|TITIN_MOUSE_14323	A2ASS6	TTN	TITIN_MOUSE Titin	15.3389	0.724724	R.ILIIQNAQLEDAGSYNC#R.L	20.9998	0.352314	R.ILIIQNAQLEDAGSYNC#R.L	5.66098	7.02509	5.79061	0.000485101	0.00203611	**
sp|A2ASS6|TITIN_MOUSE_14362	A2ASS6	TTN	TITIN_MOUSE Titin	3.20405	0.477597	K.AEFVC#TISK.E	2.57605	0.363858	K.AEFVC#TISK.E	-0.627998	-1.04595	7.47325	0.328231	0.393976	ns
sp|A2ASS6|TITIN_MOUSE_14450	A2ASS6	TTN	TITIN_MOUSE Titin	4.96847	0.177418	K.EQQEVVFNC#EVNTEGAK.A	0.675141	0.128741	K.EQQEVVFNC#EVNTEGAK.A	-4.29333	-19.5858	7.29801	1.41280760853513e-07	1.3898199717347e-05	****
sp|A2ASS6|TITIN_MOUSE_14544	A2ASS6	TTN	TITIN_MOUSE Titin	5.98592	0.426021	K.SVTFWC#K.V	1.15886	0.300623	K.SVTFWC#K.V	-4.82707	-9.25772	7.19209	2.99450068552452e-05	0.000326045	***
sp|A2ASS6|TITIN_MOUSE_14584	A2ASS6	TTN	TITIN_MOUSE Titin	1.95532	0.0852977	K.DC#GFPDEGEYVVTAGQDK.S	3.27372	0.203763	K.DC#GFPDEGEYVVTAGQDK.S	1.3184	5.96844	5.36013	0.00148408	0.00466196	**
sp|A2ASS6|TITIN_MOUSE_1474	A2ASS6	TTN	TITIN_MOUSE Titin	4.20096	0.482043	K.C#LEGQTAR.F	1.03588	0.209371	K.C#LEGQTAR.F	-3.16508	-6.02243	5.45735	0.00133364	0.00428261	**
sp|A2ASS6|TITIN_MOUSE_14760	A2ASS6	TTN	TITIN_MOUSE Titin	19.3601	1.40442	R.LQIC#DIKPR.D	5.81322	0.644538	R.LQIC#DIKPR.D	-13.5469	-8.76675	5.61339	0.000175266	0.000977349	***
sp|A2ASS6|TITIN_MOUSE_14935	A2ASS6	TTN	TITIN_MOUSE Titin	4.13568	0.3223	R.ADSC#EFTVTGLQK.G	4.43393	0.201744	R.ADSC#EFTVTGLQK.G	0.298248	0.784381	6.71736	0.459578	0.527143	ns
sp|A2ASS6|TITIN_MOUSE_15130	A2ASS6	TTN	TITIN_MOUSE Titin	2.83625	0.19048	R.C#NM*KPVPELTYK.V	2.44291	0.117477	R.C#NM*KPVPELTYK.V	-0.393335	-1.75758	6.65837	0.124423	0.171539	ns
sp|A2ASS6|TITIN_MOUSE_15356	A2ASS6	TTN	TITIN_MOUSE Titin	0.431525	0.210862	K.C#GPGEPAYTDEPVNMSAPATVPDPPENVK.W	0.948928	0.107409	K.C#GPGEPAYTDEPVNM*SAPATVPDPPENVK.W	0.517403	2.18644	5.9448	0.0718427	0.106882	ns
sp|A2ASS6|TITIN_MOUSE_15426	A2ASS6	TTN	TITIN_MOUSE Titin	6.10425	0.529995	K.WVAC#GEPVPDTK.M	0.43987	0.217064	K.WVAC#GEPVPDTK.M	-5.66439	-9.89027	5.30518	0.000128605	0.000789829	***
sp|A2ASS6|TITIN_MOUSE_15558	A2ASS6	TTN	TITIN_MOUSE Titin	5.60291	0.417661	R.SDTGTYIIEAVNVC#GR.A	3.2778	0.228102	K.RSDTGTYIIEAVNVC#GR.A	-2.32511	-4.88581	6.19122	0.00251954	0.00693466	**
sp|A2ASS6|TITIN_MOUSE_15693	A2ASS6	TTN	TITIN_MOUSE Titin	7.34818	0.489493	K.DAVTLTWC#EPDDDGGSPITGYWVER.L	5.94471	0.716623	K.DAVTLTWC#EPDDDGGSPITGYWVER.L	-1.40347	-1.6172	7.06526	0.149474	0.199962	ns
sp|A2ASS6|TITIN_MOUSE_15866	A2ASS6	TTN	TITIN_MOUSE Titin	3.55336	0.61242	K.AGESEPSEPSDPVLC#R.E	9.74631	1.12461	K.AGESEPSEPSDPVLC#R.E	6.19295	4.83616	6.18062	0.00266562	0.00722256	**
sp|A2ASS6|TITIN_MOUSE_15931	A2ASS6	TTN	TITIN_MOUSE Titin	2.47097	0.352104	K.C#TVTPLTEGSLYVFR.V	0.462863	0.0746978	K.C#TVTPLTEGSLYVFR.V	-2.0081	-5.57898	4.35932	0.00390791	0.00978348	**
sp|A2ASS6|TITIN_MOUSE_16030	A2ASS6	TTN	TITIN_MOUSE Titin	8.70944	0.522747	K.TSGPDC#NFR.V	16.4308	1.70452	K.TSGPDC#NFR.V	7.72137	4.33086	4.74584	0.00843463	0.017859	*
sp|A2ASS6|TITIN_MOUSE_16113	A2ASS6	TTN	TITIN_MOUSE Titin	6.40939	0.424775	K.NGGSPIIGYHVEMC#PVGTEK.W	1.50448	0.155515	K.NGGSPIIGYHVEMC#PVGTEK.W	-4.90491	-10.8432	5.05337	0.0001086	0.00070495	***
sp|A2ASS6|TITIN_MOUSE_16174	A2ASS6	TTN	TITIN_MOUSE Titin	4.03768	0.242038	K.DPDC#KPTIDLETHDIVVIEGEK.L	1.50436	0.185544	K.DPDC#KPTIDLETHDIVVIEGEK.L	-2.53333	-8.3067	7.49448	4.86495398013526e-05	0.000429881	***
sp|A2ASS6|TITIN_MOUSE_16272	A2ASS6	TTN	TITIN_MOUSE Titin	0.643087	0.180585	K.VIGLPGPC#K.D	1.37637	0.190187	K.VIGLPGPC#K.D	0.733286	2.79599	7.97862	0.0234029	0.0414389	*
sp|A2ASS6|TITIN_MOUSE_16418	A2ASS6	TTN	TITIN_MOUSE Titin	1.30017	0.168509	R.C#NEHLVPVLTYTAK.G	0.923461	0.125228	R.C#NEHLVPVLTYTAK.G	-0.37671	-1.79432	7.3856	0.113618	0.158463	ns
sp|A2ASS6|TITIN_MOUSE_16766	A2ASS6	TTN	TITIN_MOUSE Titin	8.87346	0.369205	R.VC#AENAAGPGK.F	10.9243	0.803788	R.VC#AENAAGPGK.F	2.05087	2.31861	5.61595	0.0624915	0.0948147	ns
sp|A2ASS6|TITIN_MOUSE_16971	A2ASS6	TTN	TITIN_MOUSE Titin	6.87711	0.268066	R.YVITATNSC#GSK.F	6.48328	0.224443	R.YVITATNSC#GSK.F	-0.393827	-1.12644	7.76025	0.293603	0.358031	ns
sp|A2ASS6|TITIN_MOUSE_17002	A2ASS6	TTN	TITIN_MOUSE Titin	5.38619	1.60116	K.M*C#LLNWSDPADDGGSDITGFIIER.K	0.94283	0.643425	K.MC#LLNWSDPADDGGSDITGFIIER.K	-4.44336	-2.57496	5.25904	0.0474388	0.0748128	ns
sp|A2ASS6|TITIN_MOUSE_17043	A2ASS6	TTN	TITIN_MOUSE Titin	4.62021	0.21122	R.SKC#DITGLIEGQEYK.F	4.44905	0.166773	K.C#DITGLIEGQEYK.F	-0.171156	-0.635975	7.59151	0.543484	0.606557	ns
sp|A2ASS6|TITIN_MOUSE_17138	A2ASS6	TTN	TITIN_MOUSE Titin	7.05531	1.66541	R.LC#PTTSFLVENLDEHQMYEFR.V	2.46054	0.446809	R.LC#PTTSFLVENLDEHQMYEFR.V	-4.59477	-2.66471	4.57286	0.0488642	0.0765245	ns
sp|A2ASS6|TITIN_MOUSE_1730	A2ASS6	TTN	TITIN_MOUSE Titin	13.1041	0.770504	R.FGPAHFEC#R.L	18.0003	0.304314	R.FGPAHFEC#R.L	4.89621	5.91029	5.21827	0.00170593	0.00517416	**
sp|A2ASS6|TITIN_MOUSE_17303	A2ASS6	TTN	TITIN_MOUSE Titin	0.661928	0.333747	K.AESC#YLTWDAPLDNGGSEITHYIIDK.R	0.405846	0.244077	K.AESC#YLTWDAPLDNGGSEITHYIIDK.R	-0.256082	-0.619343	7.32699	0.554454	0.616601	ns
sp|A2ASS6|TITIN_MOUSE_17374	A2ASS6	TTN	TITIN_MOUSE Titin	2.67432	0.308491	K.YGISDEC#K.S	1.98024	0.186686	K.YGISDEC#K.S	-0.694078	-1.92489	6.58328	0.0982735	0.139918	ns
sp|A2ASS6|TITIN_MOUSE_17499	A2ASS6	TTN	TITIN_MOUSE Titin	1.55089	0.188335	R.AMAINAAGIGPPSEPSDPAVAGDPIYPPGPPSC#PEVK.D	1.50266	0.0930266	R.AMAINAAGIGPPSEPSDPAVAGDPIYPPGPPSC#PEVK.D	-0.0482341	-0.229624	5.84217	0.826212	0.858555	ns
sp|A2ASS6|TITIN_MOUSE_1766	A2ASS6	TTN	TITIN_MOUSE Titin	9.35504	0.779684	R.M*INEFGYC#SLDYGAAYSR.D	2.22172	0.493988	R.MINEFGYC#SLDYGAAYSR.D	-7.13332	-7.7284	6.76568	0.000135285	0.000818857	***
sp|A2ASS6|TITIN_MOUSE_17670	A2ASS6	TTN	TITIN_MOUSE Titin	1.91486	0.248864	K.DGVHDIPEDAQLETAENSSVIIIPEC#TR.A	0.262844	0.116542	K.DGVHDIPEDAQLETAENSSVIIIPEC#TR.A	-1.65202	-6.0117	5.67392	0.00116994	0.00391375	**
sp|A2ASS6|TITIN_MOUSE_1783	A2ASS6	TTN	TITIN_MOUSE Titin	2.6934	0.404959	R.DSGVITC#R.A	3.60177	0.408509	R.DSGVITC#R.A	0.908369	1.57918	7.99939	0.15295	0.203807	ns
sp|A2ASS6|TITIN_MOUSE_17839	A2ASS6	TTN	TITIN_MOUSE Titin	3.28727	0.244897	K.NDGGSPVTHYIVEC#LAWDPTGK.K	3.52088	0.486217	K.NDGGSPVTHYIVEC#LAWDPTGK.K	0.233607	0.429102	5.90682	0.683058	0.734018	ns
sp|A2ASS6|TITIN_MOUSE_17905	A2ASS6	TTN	TITIN_MOUSE Titin	1.30197	0.203528	K.DQTC#PPAIELK.E	1.79026	0.206195	K.DQTC#PPAIELK.E	0.488288	1.68536	7.99864	0.130416	0.178405	ns
sp|A2ASS6|TITIN_MOUSE_17968	A2ASS6	TTN	TITIN_MOUSE Titin	2.47405	0.187363	K.QVVDDTC#TLVIPQSR.R	4.64314	0.43273	K.QVVDDTC#TLVIPQSR.R	2.16909	4.59991	5.44885	0.00471257	0.011265	*
sp|A2ASS6|TITIN_MOUSE_18063	A2ASS6	TTN	TITIN_MOUSE Titin	0.692474	0.272014	K.EC#MYTIPK.L	1.1626	0.208263	K.EC#M*YTIPK.L	0.470128	1.37229	7.49023	0.209657	0.266595	ns
sp|A2ASS6|TITIN_MOUSE_18422	A2ASS6	TTN	TITIN_MOUSE Titin	6.28252	0.866233	K.TIIVDVLDVPGPVGIPFLSDNLTNDSC#K.L	5.00557	0.26888	K.TIIVDVLDVPGPVGIPFLSDNLTNDSC#K.L	-1.27695	-1.40787	4.7637	0.220956	0.278855	ns
sp|A2ASS6|TITIN_MOUSE_18679	A2ASS6	TTN	TITIN_MOUSE Titin	9.76961	0.172439	K.YC#VVVENSTGSR.K	3.45687	0.569387	K.YC#VVVENSTGSR.K	-6.31274	-10.611	4.72762	0.000178315	0.000984104	***
sp|A2ASS6|TITIN_MOUSE_18693	A2ASS6	TTN	TITIN_MOUSE Titin	3.39234	0.253798	R.KGFC#QVNVVDRPGPPVGPVIFDEVTK.E	5.49973	0.337882	R.KGFC#QVNVVDRPGPPVGPVIFDEVTK.E	2.1074	4.98692	7.4238	0.00133598	0.00428261	**
sp|A2ASS6|TITIN_MOUSE_18869	A2ASS6	TTN	TITIN_MOUSE Titin	7.26973	0.360956	K.YRVPDLLEGC#QYEFR.V	5.61491	0.423194	K.YRVPDLLEGC#QYEFR.V	-1.65482	-2.97511	7.80576	0.0182303	0.0332324	*
sp|A2ASS6|TITIN_MOUSE_18915	A2ASS6	TTN	TITIN_MOUSE Titin	24.9873	1.3749	R.DPIAKPSPPINPEAIDTTC#NSVELTWQPPR.H	9.3244	1.4662	R.DPIAKPSPPINPEAIDTTC#NSVELTWQPPR.H	-15.6629	-7.79252	7.96716	5.39366225378244e-05	0.000456895	***
sp|A2ASS6|TITIN_MOUSE_18958	A2ASS6	TTN	TITIN_MOUSE Titin	3.71758	0.221329	R.ANHTPESC#PETK.Y	2.34501	0.41995	R.ANHTPESC#PETK.Y	-1.37257	-2.89142	6.06298	0.0273162	0.0472991	*
sp|A2ASS6|TITIN_MOUSE_1908	A2ASS6	TTN	TITIN_MOUSE Titin	1.44189	0.274738	R.YDGIHYLDIVDC#K.S	1.90778	0.181245	R.YDGIHYLDIVDC#K.S	0.465887	1.41549	6.92722	0.200275	0.256187	ns
sp|A2ASS6|TITIN_MOUSE_19115	A2ASS6	TTN	TITIN_MOUSE Titin	5.3071	0.41574	K.DSC#YLTWK.E	3.91212	0.367851	R.KDSC#YLTWK.E	-1.39498	-2.51294	7.8831	0.0366172	0.060439	ns
sp|A2ASS6|TITIN_MOUSE_19256	A2ASS6	TTN	TITIN_MOUSE Titin	2.68783	0.41295	K.NLDC#VVTGLQQGK.T	5.75983	0.318793	K.NLDC#VVTGLQQGK.T	3.07201	5.88861	7.51817	0.00046403	0.00197412	**
sp|A2ASS6|TITIN_MOUSE_19290	A2ASS6	TTN	TITIN_MOUSE Titin	0.50012	0.235668	K.AENIIGLGLPDTTIPIEC#QEK.L	0.560195	0.106326	K.AENIIGLGLPDTTIPIEC#QEK.L	0.0600749	0.232359	5.56364	0.824568	0.857335	ns
sp|A2ASS6|TITIN_MOUSE_19461	A2ASS6	TTN	TITIN_MOUSE Titin	22.6265	1.04359	K.GC#EYVFR.V	19.7058	0.317037	K.GC#EYVFR.V	-2.92069	-2.67784	4.73209	0.0464749	0.073572	ns
sp|A2ASS6|TITIN_MOUSE_19587	A2ASS6	TTN	TITIN_MOUSE Titin	1.98748	0.343589	K.AC#RPIKPPGPPINPK.L	4.69765	0.350327	K.AC#RPIKPPGPPINPK.L	2.71017	5.52313	7.99698	0.000559057	0.00224452	**
sp|A2ASS6|TITIN_MOUSE_19703	A2ASS6	TTN	TITIN_MOUSE Titin	23.2201	1.63919	K.DILHPPEVELDVTC#R.D	23.4802	0.818934	K.DILHPPEVELDVTC#R.D	0.260122	0.141959	5.87968	0.891851	0.915432	ns
sp|A2ASS6|TITIN_MOUSE_19794	A2ASS6	TTN	TITIN_MOUSE Titin	2.28769	0.154141	K.NSSGHAQGSAIVNVLDRPGPC#QNLK.V	0.817128	0.176038	K.NSSGHAQGSAIVNVLDRPGPC#QNLK.V	-1.47056	-6.28487	7.86288	0.000254342	0.00127848	**
sp|A2ASS6|TITIN_MOUSE_19864	A2ASS6	TTN	TITIN_MOUSE Titin	1.02319	0.255894	R.VC#AENK.V	5.8924	0.425172	R.VC#AENK.V	4.86921	9.81223	6.56174	3.68745556398256e-05	0.00036651	***
sp|A2ASS6|TITIN_MOUSE_19954	A2ASS6	TTN	TITIN_MOUSE Titin	4.6806	0.655669	K.C#VENQIYEFR.V	4.97354	0.331179	K.C#VENQIYEFR.V	0.292939	0.398795	5.91629	0.704039	0.752287	ns
sp|A2ASS6|TITIN_MOUSE_20115	A2ASS6	TTN	TITIN_MOUSE Titin	17.7329	1.01048	R.WDPPEDDGGC#EIQNYILEK.C	7.87431	0.237924	R.WDPPEDDGGC#EIQNYILEK.C	-9.85861	-9.49669	4.44216	0.000407857	0.00178479	**
sp|A2ASS6|TITIN_MOUSE_20340	A2ASS6	TTN	TITIN_MOUSE Titin	7.14308	1.20978	R.C#NAAAQLIR.M	5.40649	0.741323	R.C#NAAAQLIR.M	-1.73659	-1.22395	6.63276	0.262664	0.324865	ns
sp|A2ASS6|TITIN_MOUSE_20367	A2ASS6	TTN	TITIN_MOUSE Titin	0.727548	0.161156	R.VC#AQNQVGIGRPAELK.E	10.6833	0.985741	R.VC#AQNQVGIGRPAELK.E	9.95575	9.96743	4.21367	0.000437028	0.00189183	**
sp|A2ASS6|TITIN_MOUSE_20411	A2ASS6	TTN	TITIN_MOUSE Titin	26.6916	1.77023	R.AGC#PIR.L	NA	NA	NA	NA	NA	NA	NA	NA
sp|A2ASS6|TITIN_MOUSE_20504	A2ASS6	TTN	TITIN_MOUSE Titin	6.22483	0.91652	K.TSC#HVSWAPPENDGGSQVTHYIVEK.R	2.02629	0.456782	K.TSC#HVSWAPPENDGGSQVTHYIVEK.R	-4.19853	-4.09997	5.87165	0.00665736	0.0148806	*
sp|A2ASS6|TITIN_MOUSE_20719	A2ASS6	TTN	TITIN_MOUSE Titin	1.01974	0.159744	R.VEAHVYGKPNPIC#K.W	6.77394	0.3507	R.VEAHVYGKPNPIC#K.W	5.75421	14.9317	5.59133	1.01791149432392e-05	0.00017569	***
sp|A2ASS6|TITIN_MOUSE_20896	A2ASS6	TTN	TITIN_MOUSE Titin	2.33226	0.258169	K.DC#IFVAWDRPDSDGGSPITGYLIER.K	6.0928	0.463785	K.DC#IFVAWDRPDSDGGSPITGYLIER.K	3.76055	7.08469	6.26176	0.000327702	0.00152371	**
sp|A2ASS6|TITIN_MOUSE_20942	A2ASS6	TTN	TITIN_MOUSE Titin	8.60424	0.478132	R.STEYPC#AGLVEGLEYSFR.I	7.94891	0.284024	R.STEYPC#AGLVEGLEYSFR.I	-0.655331	-1.17838	6.51038	0.279915	0.343557	ns
sp|A2ASS6|TITIN_MOUSE_21018	A2ASS6	TTN	TITIN_MOUSE Titin	1.12963	0.170915	R.IIGYFVEAC#K.L	0.818042	0.154118	R.IIGYFVEAC#K.L	-0.311591	-1.35392	7.91589	0.213144	0.270601	ns
sp|A2ASS6|TITIN_MOUSE_21028	A2ASS6	TTN	TITIN_MOUSE Titin	8.00022	0.410946	R.C#NTTPHQIPQEEYTATGLEENAQYQFR.A	3.30766	0.298341	R.C#NTTPHQIPQEEYTATGLEENAQYQFR.A	-4.69256	-9.24054	7.29981	2.76002838649112e-05	0.000311465	***
sp|A2ASS6|TITIN_MOUSE_21140	A2ASS6	TTN	TITIN_MOUSE Titin	4.73325	0.27741	K.RNLC#TLELFSVNR.K	5.24981	0.28737	R.NLC#TLELFSVNR.K	0.516567	1.29329	7.99007	0.232047	0.29126	ns
sp|A2ASS6|TITIN_MOUSE_2115	A2ASS6	TTN	TITIN_MOUSE Titin	2.60125	0.292778	R.VVGKPDPEC#EWYK.N	2.91635	0.11076	R.VVGKPDPEC#EWYK.N	0.315096	1.0066	5.12195	0.359285	0.425543	ns
sp|A2ASS6|TITIN_MOUSE_21236	A2ASS6	TTN	TITIN_MOUSE Titin	0.531556	0.288229	R.ETSRPNWAQVSATVPITSC#TVEK.L	0.74803	0.0950834	R.ETSRPNWAQVSATVPITSC#TVEK.L	0.216474	0.713241	4.86042	0.508465	0.574865	ns
sp|A2ASS6|TITIN_MOUSE_21280	A2ASS6	TTN	TITIN_MOUSE Titin	2.40853	0.300452	R.C#DPPVISNITK.D	0.534421	0.12342	R.C#DPPVISNITK.D	-1.87411	-5.76981	5.31257	0.00179512	0.00538367	**
sp|A2ASS6|TITIN_MOUSE_21427	A2ASS6	TTN	TITIN_MOUSE Titin	NA	NA	NA	1.63961	0.22671	R.C#NLPEK.L	NA	NA	NA	NA	NA
sp|A2ASS6|TITIN_MOUSE_21542	A2ASS6	TTN	TITIN_MOUSE Titin	4.53415	0.46769	R.C#ENVNK.Y	10.7278	0.981942	R.C#ENVNK.Y	6.1937	5.69466	5.726	0.0014848	0.00466196	**
sp|A2ASS6|TITIN_MOUSE_21561	A2ASS6	TTN	TITIN_MOUSE Titin	5.85073	0.258532	K.YILTLENSC#GKK.E	2.6848	0.0921949	K.YILTLENSC#GKK.E	-3.16593	-11.5343	5.00117	8.57711098338533e-05	0.000605832	***
sp|A2ASS6|TITIN_MOUSE_21629	A2ASS6	TTN	TITIN_MOUSE Titin	6.63541	0.383585	K.SWSTVTTEC#SK.T	8.40918	0.123756	K.SWSTVTTEC#SK.T	1.77377	4.40082	4.8238	0.00762637	0.0165849	*
sp|A2ASS6|TITIN_MOUSE_21689	A2ASS6	TTN	TITIN_MOUSE Titin	2.43633	1.09092	K.SSC#TIGWK.K	14.7047	5.69228	K.SSC#TIGWK.K	12.2684	2.11674	4.29344	0.0969884	0.138333	ns
sp|A2ASS6|TITIN_MOUSE_21780	A2ASS6	TTN	TITIN_MOUSE Titin	2.40075	0.308554	K.DLPDLC#YLAK.E	1.581	0.087242	K.DLPDLC#YLAK.E	-0.819744	-2.5565	4.63549	0.0545974	0.0841895	ns
sp|A2ASS6|TITIN_MOUSE_21834	A2ASS6	TTN	TITIN_MOUSE Titin	5.05667	0.191254	R.VSVESTAVNTTLVVYDC#QK.S	24.3102	0.871173	R.VSVESTAVNTTLVVYDC#QK.S	19.2535	21.5867	4.38467	1.27721905996894e-05	0.000198185	***
sp|A2ASS6|TITIN_MOUSE_21915	A2ASS6	TTN	TITIN_MOUSE Titin	0.977186	0.180236	K.WVTC#ASAVQK.T	17.244	0.74417	K.WVTC#ASAVQK.T	16.2668	21.2448	4.46767	1.16724646849887e-05	0.00018668	***
sp|A2ASS6|TITIN_MOUSE_2202	A2ASS6	TTN	TITIN_MOUSE Titin	5.8898	0.441897	K.DTMATFEC#ETSEPFIK.V	3.03338	0.44687	K.DTM*ATFEC#ETSEPFIK.V	-2.85642	-4.54509	7.999	0.00188712	0.00559173	**
sp|A2ASS6|TITIN_MOUSE_22120	A2ASS6	TTN	TITIN_MOUSE Titin	2.593	0.272984	K.ANHVNVPDC#AFTVTDLVEGGK.Y	3.87008	0.271788	K.ANHVNVPDC#AFTVTDLVEGGK.Y	1.27708	3.31526	7.99985	0.010615	0.0214664	*
sp|A2ASS6|TITIN_MOUSE_22158	A2ASS6	TTN	TITIN_MOUSE Titin	4.01449	0.167358	K.NTAGAISAPSESTGTIIC#K.D	4.88814	0.290803	K.NTAGAISAPSESTGTIIC#K.D	0.873653	2.60386	6.38771	0.0382114	0.0625869	ns
sp|A2ASS6|TITIN_MOUSE_22318	A2ASS6	TTN	TITIN_MOUSE Titin	3.01918	0.178953	R.LLWTVVSEDIQAC#R.H	4.40862	0.296323	R.LLWTVVSEDIQAC#R.H	1.38944	4.01378	6.57514	0.00580286	0.0132944	*
sp|A2ASS6|TITIN_MOUSE_22626	A2ASS6	TTN	TITIN_MOUSE Titin	1.76778	0.16073	R.ANIENTESFTLLIIPEC#NR.Y	1.36045	0.251843	R.ANIENTESFTLLIIPEC#NR.Y	-0.407325	-1.36337	6.79487	0.216213	0.274168	ns
sp|A2ASS6|TITIN_MOUSE_22724	A2ASS6	TTN	TITIN_MOUSE Titin	15.8162	0.622817	K.VTGLTEGC#EYFFR.V	4.34386	0.145592	K.VTGLTEGC#EYFFR.V	-11.4723	-17.9365	4.43586	2.60963124900232e-05	0.000299362	***
sp|A2ASS6|TITIN_MOUSE_22811	A2ASS6	TTN	TITIN_MOUSE Titin	11.7002	0.682388	K.GLEC#VVR.N	5.67913	0.277843	K.GLEC#VVR.N	-6.02107	-8.1721	5.29078	0.000339741	0.00156147	**
sp|A2ASS6|TITIN_MOUSE_22917	A2ASS6	TTN	TITIN_MOUSE Titin	3.65973	0.13618	R.VNVENTATSTILNINEC#VR.S	3.61718	0.136965	R.VNVENTATSTILNINEC#VR.S	-0.0425538	-0.220323	7.99974	0.831138	0.862563	ns
sp|A2ASS6|TITIN_MOUSE_2294	A2ASS6	TTN	TITIN_MOUSE Titin	13.6994	0.640539	K.ELQDIEVPESYSGELEC#IISPENIEGK.W	0.060003	0.0587815	K.ELQDIEVPESYSGELEC#IISPENIEGK.W	-13.6394	-21.2045	4.06737	2.56022818614923e-05	0.000297951	***
sp|A2ASS6|TITIN_MOUSE_23241	A2ASS6	TTN	TITIN_MOUSE Titin	4.36212	0.261339	K.NAAGAISPPSEPSDAITC#RDDLEAPR.I	6.71149	0.485091	K.NAAGAISPPSEPSDAITC#R.D	2.34937	4.26376	6.14154	0.00502599	0.0118528	*
sp|A2ASS6|TITIN_MOUSE_23361	A2ASS6	TTN	TITIN_MOUSE Titin	0.122712	0.0518326	K.C#VLSWLPPLDDGGAK.I	0.301256	0.258159	K.C#VLSWLPPLDDGGAK.I	0.178545	0.678076	4.32197	0.532301	0.596772	ns
sp|A2ASS6|TITIN_MOUSE_23463	A2ASS6	TTN	TITIN_MOUSE Titin	15.2317	0.568816	K.DSMVVC#WGHPDSDGGSEIINYIVER.R	9.57683	0.2889	K.DSM*VVC#WGHPDSDGGSEIINYIVER.R	-5.6549	-8.8638	5.93493	0.000121885	0.000763145	***
sp|A2ASS6|TITIN_MOUSE_23539	A2ASS6	TTN	TITIN_MOUSE Titin	6.28132	0.238574	K.AC#DTVFKPGPPGNPR.V	6.67981	0.19306	K.AC#DTVFKPGPPGNPR.V	0.398491	1.29842	7.66648	0.231836	0.291109	ns
sp|A2ASS6|TITIN_MOUSE_2374	A2ASS6	TTN	TITIN_MOUSE Titin	3.57659	0.351083	K.VC#EGDIVQLEVK.V	5.65617	0.29727	K.VC#EGDIVQLEVK.V	2.07958	4.52052	7.78831	0.00208547	0.00601845	**
sp|A2ASS6|TITIN_MOUSE_23794	A2ASS6	TTN	TITIN_MOUSE Titin	14.623	0.497423	K.AYSTVATNC#HK.T	10.6389	0.691347	K.AYSTVATNC#HK.T	-3.98415	-4.67789	7.26613	0.00205203	0.0059551	**
sp|A2ASS6|TITIN_MOUSE_23808	A2ASS6	TTN	TITIN_MOUSE Titin	9.03478	0.696255	K.VDQLQEGC#SYYFR.V	2.74265	0.118619	K.VDQLQEGC#SYYFR.V	-6.29213	-8.90875	4.23201	0.000674933	0.00255647	**
sp|A2ASS6|TITIN_MOUSE_23887	A2ASS6	TTN	TITIN_MOUSE Titin	3.36042	0.314082	R.WATC#ATVK.V	5.25943	0.287691	R.WATC#ATVK.V	1.89901	4.45853	7.93916	0.00215552	0.00618173	**
sp|A2ASS6|TITIN_MOUSE_24000	A2ASS6	TTN	TITIN_MOUSE Titin	14.229	1.05486	K.EAC#REDVGHYTVK.L	6.33497	0.955139	K.EAC#REDVGHYTVK.L	-7.89399	-5.54731	7.92239	0.00056155	0.0022462	**
sp|A2ASS6|TITIN_MOUSE_24098	A2ASS6	TTN	TITIN_MOUSE Titin	2.30914	0.173585	K.TGC#EYQFR.I	9.72051	0.58842	K.TGC#EYQFR.I	7.41138	12.0807	4.69098	0.000103343	0.000688664	***
sp|A2ASS6|TITIN_MOUSE_24443	A2ASS6	TTN	TITIN_MOUSE Titin	1.78101	0.164334	K.C#TLAWKPPLQDGGSDITNYIVER.R	1.77886	0.303357	K.C#TLAWKPPLQDGGSDITNYIVER.R	-0.00214578	-0.00621948	6.16152	0.995234	0.995854	ns
sp|A2ASS6|TITIN_MOUSE_24485	A2ASS6	TTN	TITIN_MOUSE Titin	1.98198	0.420684	R.LVWTLVDANVQTLSC#K.V	0.678084	0.281569	R.LVWTLVDANVQTLSC#K.V	-1.3039	-2.57577	6.98482	0.036766	0.0606224	ns
sp|A2ASS6|TITIN_MOUSE_24621	A2ASS6	TTN	TITIN_MOUSE Titin	1.79556	0.202244	K.AC#DPIYKPGPPNNPK.V	0.698762	0.114979	K.AC#DPIYKPGPPNNPK.V	-1.0968	-4.71451	6.34112	0.00282948	0.00754214	**
sp|A2ASS6|TITIN_MOUSE_2472	A2ASS6	TTN	TITIN_MOUSE Titin	18.7076	0.727929	K.AVLEC#K.V	6.55935	0.355946	K.AVLEC#K.V	-12.1483	-14.9924	5.80941	7.27215811686876e-06	0.000142107	***
sp|A2ASS6|TITIN_MOUSE_24876	A2ASS6	TTN	TITIN_MOUSE Titin	9.33692	0.25757	K.SYAAVVTNC#HK.N	3.88709	0.160042	K.SYAAVVTNC#HK.N	-5.44983	-17.9719	6.68797	6.54422536324287e-07	3.44591014208789e-05	****
sp|A2ASS6|TITIN_MOUSE_24890	A2ASS6	TTN	TITIN_MOUSE Titin	0.77391	0.227819	K.IDQLQEGC#SYYFR.V	2.83067	0.146802	K.IDQLQEGC#SYYFR.V	2.05676	7.58891	6.83331	0.000143942	0.000851457	***
sp|A2ASS6|TITIN_MOUSE_24969	A2ASS6	TTN	TITIN_MOUSE Titin	2.60526	0.268596	K.WSEC#AR.V	7.18424	0.132501	K.WSEC#AR.V	4.57898	15.2887	5.83797	6.24293360960688e-06	0.000131061	***
sp|A2ASS6|TITIN_MOUSE_25303	A2ASS6	TTN	TITIN_MOUSE Titin	1.53477	0.557775	K.NSEC#YVAR.D	6.27303	0.267323	K.NSEC#YVAR.D	4.73827	7.66057	5.74548	0.000318202	0.00149863	**
sp|A2ASS6|TITIN_MOUSE_25310	A2ASS6	TTN	TITIN_MOUSE Titin	1.09883	0.0894035	R.DPC#DPPGTPEAIIVK.R	1.04296	0.0836475	R.DPC#DPPGTPEAIIVK.R	-0.0558673	-0.456308	7.96483	0.660354	0.714642	ns
sp|A2ASS6|TITIN_MOUSE_2532	A2ASS6	TTN	TITIN_MOUSE Titin	2.5337	0.267761	R.VETSC#NLSVEK.I	0.849008	0.211039	R.VETSC#NLSVEK.I	-1.68469	-4.94145	7.58585	0.00132382	0.00426919	**
sp|A2ASS6|TITIN_MOUSE_25525	A2ASS6	TTN	TITIN_MOUSE Titin	1.89688	0.303926	K.C#TLAWSPPLQDGGSDISHYVVEK.R	1.04204	0.194001	K.C#TLAWSPPLQDGGSDISHYVVEK.R	-0.85484	-2.37083	6.79549	0.050605	0.078664	ns
sp|A2ASS6|TITIN_MOUSE_25627	A2ASS6	TTN	TITIN_MOUSE Titin	1.33209	0.245452	K.DSMTVC#WNRPDSDGGSEIIGYIVEK.R	2.45353	0.155231	K.DSM*TVC#WNRPDSDGGSEIIGYIVEK.R	1.12145	3.86147	6.75846	0.00663377	0.0148589	*
sp|A2ASS6|TITIN_MOUSE_25703	A2ASS6	TTN	TITIN_MOUSE Titin	2.21112	0.297655	K.AC#DPVFKPGPPTNAHVVDTTK.N	1.72371	0.134596	K.AC#DPVFKPGPPTNAHVVDTTK.N	-0.487417	-1.49207	5.57015	0.19001	0.245698	ns
sp|A2ASS6|TITIN_MOUSE_25785	A2ASS6	TTN	TITIN_MOUSE Titin	93.8277	4.85847	R.VC#ALNK.V	34.4361	1.89	R.VC#ALNK.V	-59.3915	-11.3927	5.18354	7.25988292961557e-05	0.000551271	***
sp|A2ASS6|TITIN_MOUSE_25874	A2ASS6	TTN	TITIN_MOUSE Titin	3.33439	0.146497	K.GINFTQLSIDNC#DRNDAGK.Y	4.85769	0.321578	K.GINFTQLSIDNC#DRNDAGK.Y	1.5233	4.31071	5.59171	0.0059196	0.0135329	*
sp|A2ASS6|TITIN_MOUSE_26057	A2ASS6	TTN	TITIN_MOUSE Titin	0.926221	0.201833	K.VC#NAVVSGLSSGQEYQFR.V	2.52136	0.304445	K.VC#NAVVSGLSSGQEYQFR.V	1.59514	4.367	6.94682	0.0033462	0.00865378	**
sp|A2ASS6|TITIN_MOUSE_26385	A2ASS6	TTN	TITIN_MOUSE Titin	0.527384	0.232906	K.VSEC#YVAR.D	13.0763	0.459717	K.VSEC#YVAR.D	12.5489	24.3503	5.92647	3.62263320074276e-07	2.52954300886647e-05	****
sp|A2ASS6|TITIN_MOUSE_26392	A2ASS6	TTN	TITIN_MOUSE Titin	0.8326	0.134267	R.DPC#DPPGRPEAIVITR.N	2.53294	0.277712	R.DPC#DPPGRPEAIVITR.N	1.70034	5.51224	5.77309	0.00169882	0.00517214	**
sp|A2ASS6|TITIN_MOUSE_2647	A2ASS6	TTN	TITIN_MOUSE Titin	1.32112	0.583542	K.LTVAGGAISTPLTDQTVAESQEAVFEC#EVANPESEGEWLK.D	NA	NA	NA	NA	NA	NA	NA	NA
sp|A2ASS6|TITIN_MOUSE_26608	A2ASS6	TTN	TITIN_MOUSE Titin	3.68697	0.492246	K.C#YLAWNPPLQDGGASISHYIIEK.R	4.63853	0.556025	K.C#YLAWNPPLQDGGASISHYIIEK.R	0.951567	1.28138	7.88412	0.236459	0.296335	ns
sp|A2ASS6|TITIN_MOUSE_26685	A2ASS6	TTN	TITIN_MOUSE Titin	3.06438	0.602707	K.YGIGEALESEPVIAC#NPYK.R	1.1339	0.205299	K.YGIGEALESEPVIAC#NPYK.R	-1.93049	-3.03196	4.91589	0.0296538	0.0506639	ns
sp|A2ASS6|TITIN_MOUSE_26786	A2ASS6	TTN	TITIN_MOUSE Titin	5.95912	0.292812	R.AC#DALYPPGPPSNPK.V	1.61208	0.0604496	R.AC#DALYPPGPPSNPK.V	-4.34704	-14.5392	4.34034	7.58480429261743e-05	0.000564101	***
sp|A2ASS6|TITIN_MOUSE_26841	A2ASS6	TTN	TITIN_MOUSE Titin	3.98963	0.420549	K.AAADEWTTC#TPPSGLQGK.Q	3.57174	0.200907	K.AAADEWTTC#TPPSGLQGK.Q	-0.417892	-0.896622	5.73539	0.40598	0.472466	ns
sp|A2ASS6|TITIN_MOUSE_26868	A2ASS6	TTN	TITIN_MOUSE Titin	0.211077	0.114318	R.IC#AFNTEGVGEPATIPGSVVAQER.M	1.3352	0.099117	R.IC#AFNTEGVGEPATIPGSVVAQER.M	1.12412	7.42956	7.84248	8.20872464927457e-05	0.000588536	***
sp|A2ASS6|TITIN_MOUSE_27041	A2ASS6	TTN	TITIN_MOUSE Titin	4.21877	0.13615	R.KAYATITNNC#TK.N	7.48641	0.547962	K.AYATITNNC#TK.N	3.26764	5.7873	4.49201	0.00307597	0.0080719	**
sp|A2ASS6|TITIN_MOUSE_27055	A2ASS6	TTN	TITIN_MOUSE Titin	3.38695	0.3027	K.IENLQEGC#SYYFR.V	0.390833	0.110662	K.IENLQEGC#SYYFR.V	-2.99612	-9.29622	5.05045	0.000229664	0.00117653	**
sp|A2ASS6|TITIN_MOUSE_27134	A2ASS6	TTN	TITIN_MOUSE Titin	5.11368	0.595403	K.WSAC#TQVK.T	1.96937	0.304404	K.WSAC#TQVK.T	-3.14431	-4.70209	5.95734	0.00338187	0.00869994	**
sp|A2ASS6|TITIN_MOUSE_27474	A2ASS6	TTN	TITIN_MOUSE Titin	1.72567	0.399686	K.AC#EPVPARDPC#DPPGQPEVTNITR.K	0.592152	0.167988	R.DPC#DPPGQPEVTNITR.K	-1.13352	-2.61447	5.37044	0.0442626	0.0705915	ns
sp|A2ASS6|TITIN_MOUSE_27523	A2ASS6	TTN	TITIN_MOUSE Titin	7.42525	0.427279	K.C#NFTNVQETYFEVTELTEDQR.Y	7.78773	0.242254	K.C#NFTNVQETYFEVTELTEDQR.Y	0.362475	0.737973	6.33078	0.486976	0.553491	ns
sp|A2ASS6|TITIN_MOUSE_27666	A2ASS6	TTN	TITIN_MOUSE Titin	7.10204	0.329158	R.TMAVNC#K.V	1.2158	0.21837	R.TMAVNC#K.V	-5.88623	-14.9016	6.94963	1.5710675544709e-06	5.78968309492388e-05	****
sp|A2ASS6|TITIN_MOUSE_27689	A2ASS6	TTN	TITIN_MOUSE Titin	3.04805	0.146174	K.C#SLSWGRPQEDGGADIDYYIVEK.R	4.27589	0.205714	K.C#SLSWGRPQEDGGADIDYYIVEK.R	1.22784	4.86543	7.21871	0.00167161	0.00512246	**
sp|A2ASS6|TITIN_MOUSE_27722	A2ASS6	TTN	TITIN_MOUSE Titin	3.72388	0.314545	R.LAWTIC#EAELR.T	0.627759	0.144433	R.LAWTIC#EAELR.T	-3.09612	-8.9452	5.61499	0.000157309	0.000915357	***
sp|A2ASS6|TITIN_MOUSE_2775	A2ASS6	TTN	TITIN_MOUSE Titin	6.25102	0.612922	K.IKNC#AMADESVYGFK.L	11.2872	0.820163	K.NC#AMADESVYGFK.L	5.03616	4.91867	7.40564	0.00145892	0.00461226	**
sp|A2ASS6|TITIN_MOUSE_27791	A2ASS6	TTN	TITIN_MOUSE Titin	2.3712	0.170495	K.DSMTLC#WSRPETDGGSDISGYIIER.R	1.69939	0.302883	K.DSMTLC#WSRPETDGGSDISGYIIER.R	-0.671808	-1.93286	6.30362	0.0991113	0.140736	ns
sp|A2ASS6|TITIN_MOUSE_27840	A2ASS6	TTN	TITIN_MOUSE Titin	2.50373	0.366567	R.EGC#EYEYR.V	2.95962	0.198523	R.EGC#EYEYR.V	0.455893	1.0936	6.16055	0.315036	0.380842	ns
sp|A2ASS6|TITIN_MOUSE_28120	A2ASS6	TTN	TITIN_MOUSE Titin	1.47558	0.206594	K.AWVSVTNNC#NR.L	0.942963	0.248045	K.AWVSVTNNC#NR.L	-0.532622	-1.64995	7.74665	0.138797	0.188187	ns
sp|A2ASS6|TITIN_MOUSE_28449	A2ASS6	TTN	TITIN_MOUSE Titin	2.70803	0.411475	R.FGISDHIDSVC#VVVK.L	7.96216	0.716462	R.FGISDHIDSVC#VVVK.L	5.25413	6.35928	6.3798	0.000556204	0.00224438	**
sp|A2ASS6|TITIN_MOUSE_28557	A2ASS6	TTN	TITIN_MOUSE Titin	0.512722	0.0959465	R.VYAENAAGIGKPSHPSEPVLAIDAC#EPPR.N	0.124913	0.0766607	R.VYAENAAGIGKPSHPSEPVLAIDAC#EPPR.N	-0.38781	-3.15777	7.6284	0.0142857	0.0270871	*
sp|A2ASS6|TITIN_MOUSE_2879	A2ASS6	TTN	TITIN_MOUSE Titin	2.17692	0.26857	K.LMLQSISPSDAGEYTAM*VGQLEC#K.A	3.06495	0.1438	K.LMLQSISPSDAGEYTAM*VGQLEC#K.A	0.888023	2.91495	6.11929	0.0262053	0.0456709	*
sp|A2ASS6|TITIN_MOUSE_28812	A2ASS6	TTN	TITIN_MOUSE Titin	0.478927	0.229782	R.VVWSMVAENLEEC#IVTTTK.I	1.90799	0.226159	R.VVWSMVAENLEEC#IVTTTK.I	1.42907	4.43246	7.99798	0.00219117	0.00624493	**
sp|A2ASS6|TITIN_MOUSE_28930	A2ASS6	TTN	TITIN_MOUSE Titin	1.23645	0.298641	R.VC#AVNAAGVGPFSEPSDFYK.A	1.30783	0.0916672	R.VC#AVNAAGVGPFSEPSDFYK.A	0.0713795	0.228493	4.74711	0.828777	0.860942	ns
sp|A2ASS6|TITIN_MOUSE_29036	A2ASS6	TTN	TITIN_MOUSE Titin	0.0450646	0.0435711	R.TTEYVVSNLKPGVNYYFQVSAVNC#AGQGEPITM*TEPAQAK.D	0.23301	0.170664	R.TTEYVVSNLKPGVNYYFQVSAVNC#AGQGEPITMTEPAQAK.D	0.187945	1.06703	4.51923	0.33961	0.40461	ns
sp|A2ASS6|TITIN_MOUSE_2909	A2ASS6	TTN	TITIN_MOUSE Titin	1.06884	0.136764	K.AASFEC#EVSHFNVPSM*WLK.N	0.432114	0.0911761	K.AASFEC#EVSHFNVPSM*WLK.N	-0.636724	-3.87373	6.96909	0.00615473	0.013971	*
sp|A2ASS6|TITIN_MOUSE_29158	A2ASS6	TTN	TITIN_MOUSE Titin	2.76399	0.182664	K.VLDTPAAC#QK.L	5.76538	0.446625	K.VLDTPAAC#QK.L	3.00139	6.22004	5.30174	0.00126875	0.00412057	**
sp|A2ASS6|TITIN_MOUSE_29208	A2ASS6	TTN	TITIN_MOUSE Titin	5.5188	0.398465	K.C#SGTSFK.V	0.404914	0.16568	K.C#SGTSFK.V	-5.11389	-11.8504	5.34295	4.87244281838206e-05	0.000429881	***
sp|A2ASS6|TITIN_MOUSE_29240	A2ASS6	TTN	TITIN_MOUSE Titin	5.69514	0.314884	R.VLAENEIGIGEPC#ETTEPVK.A	2.31066	0.160281	R.VLAENEIGIGEPC#ETTEPVK.A	-3.38449	-9.57883	5.94239	7.83765543587389e-05	0.000576077	***
sp|A2ASS6|TITIN_MOUSE_29307	A2ASS6	TTN	TITIN_MOUSE Titin	0.250916	0.153715	K.TC#EIEIGQLK.E	3.02338	0.138271	K.TC#EIEIGQLK.E	2.77246	13.4095	7.91196	1.01420327806985e-06	4.37550513798845e-05	****
sp|A2ASS6|TITIN_MOUSE_29432	A2ASS6	TTN	TITIN_MOUSE Titin	9.49121	0.627778	K.YTVILDNAVC#R.N	2.73641	0.19602	K.YTVILDNAVC#R.N	-6.7548	-10.2708	4.77263	0.000196142	0.00105222	**
sp|A2ASS6|TITIN_MOUSE_29480	A2ASS6	TTN	TITIN_MOUSE Titin	1.50602	0.236478	K.ADSAIMSWDIPEDDGGGEITC#YSIEK.R	0.457134	0.115367	K.ADSAIMSWDIPEDDGGGEITC#YSIEK.R	-1.04889	-3.98636	5.80196	0.00774181	0.0167678	*
sp|A2ASS6|TITIN_MOUSE_29497	A2ASS6	TTN	TITIN_MOUSE Titin	16.8117	0.585192	K.MVC#SSVAR.T	10.5556	0.198534	K.MVC#SSVAR.T	-6.25615	-10.124	4.90875	0.000178928	0.000985794	***
sp|A2ASS6|TITIN_MOUSE_29870	A2ASS6	TTN	TITIN_MOUSE Titin	1.04115	0.260878	K.M*TLWWEAPLNDGC#APVTHYIIEK.R	5.35969	0.213244	K.M*TLWWEAPLNDGC#APVTHYIIEK.R	4.31854	12.8168	7.69548	1.82479728801736e-06	6.37092270555624e-05	****
sp|A2ASS6|TITIN_MOUSE_29895	A2ASS6	TTN	TITIN_MOUSE Titin	6.98637	1.37311	R.LAWALIEDNC#EALSYTAIK.L	11.9244	0.669014	R.LAWALIEDNC#EALSYTAIK.L	4.93804	3.23293	5.79779	0.0187301	0.0340277	*
sp|A2ASS6|TITIN_MOUSE_30036	A2ASS6	TTN	TITIN_MOUSE Titin	7.54072	0.638744	K.C#REPVNPPSAPSVVK.V	8.30368	0.353259	K.C#REPVNPPSAPSVVK.V	0.762957	1.04526	6.2376	0.334709	0.399511	ns
sp|A2ASS6|TITIN_MOUSE_30097	A2ASS6	TTN	TITIN_MOUSE Titin	0.319317	0.214262	K.VNTEPC#VK.T	2.13441	0.252601	K.VNTEPC#VK.T	1.8151	5.47982	7.7926	0.000643123	0.00247391	**
sp|A2ASS6|TITIN_MOUSE_30129	A2ASS6	TTN	TITIN_MOUSE Titin	1.58567	0.218514	K.GDSC#EVTGTIK.A	3.81013	0.392771	K.GDSC#EVTGTIK.A	2.22446	4.94914	6.25963	0.00228724	0.00642748	**
sp|A2ASS6|TITIN_MOUSE_30207	A2ASS6	TTN	TITIN_MOUSE Titin	4.45276	0.18995	R.ADIHTTDSFSTLTVENC#NR.N	1.56883	0.187206	R.ADIHTTDSFSTLTVENC#NR.N	-2.88393	-10.8135	7.99831	4.72777847643863e-06	0.000107699	***
sp|A2ASS6|TITIN_MOUSE_30448	A2ASS6	TTN	TITIN_MOUSE Titin	1.43605	0.4451	K.EPQIEPTADLTGITNQLITC#K.A	1.27588	0.364695	K.EPQIEPTADLTGITNQLITC#K.A	-0.160169	-0.278349	7.70217	0.788071	0.825867	ns
sp|A2ASS6|TITIN_MOUSE_30826	A2ASS6	TTN	TITIN_MOUSE Titin	3.89055	0.364204	K.GSESTGPVTC#RDEYAPPK.A	3.26176	0.210968	K.GSESTGPVTC#RDEYAPPK.A	-0.628798	-1.49396	6.41269	0.182674	0.237118	ns
sp|A2ASS6|TITIN_MOUSE_3085	A2ASS6	TTN	TITIN_MOUSE Titin	2.75651	0.161581	R.AMFEC#EVSEPDITVQWM*K.D	4.7346	0.19199	R.AMFEC#EVSEPDITVQWM*K.D	1.97808	7.88282	7.77337	5.6911767078633e-05	0.000470727	***
sp|A2ASS6|TITIN_MOUSE_30880	A2ASS6	TTN	TITIN_MOUSE Titin	1.67113	0.238524	K.ELDLC#EK.I	10.0151	0.88221	K.ELDLC#EK.I	8.34396	9.1302	4.5817	0.000413432	0.00180672	**
sp|A2ASS6|TITIN_MOUSE_30933	A2ASS6	TTN	TITIN_MOUSE Titin	0.854731	0.0916332	K.VLDSPGPC#GK.L	0.852501	0.200095	K.VLDSPGPC#GK.L	-0.00222928	-0.0101295	5.60705	0.992269	0.993506	ns
sp|A2ASS6|TITIN_MOUSE_30946	A2ASS6	TTN	TITIN_MOUSE Titin	1.44384	0.265811	K.C#TLAWSLPQEDGGAEITHYIVER.R	0.393623	0.147872	K.C#TLAWSLPQEDGGAEITHYIVER.R	-1.05022	-3.4527	6.2594	0.0127049	0.0247024	*
sp|A2ASS6|TITIN_MOUSE_31098	A2ASS6	TTN	TITIN_MOUSE Titin	4.11179	0.247429	K.VTSLMEGC#DYQFR.V	8.55058	0.392757	K.VTSLMEGC#DYQFR.V	4.43879	9.56229	6.74295	3.6450404494986e-05	0.00036651	***
sp|A2ASS6|TITIN_MOUSE_31124	A2ASS6	TTN	TITIN_MOUSE Titin	3.53412	0.142848	R.VTAVNAAGNSEPSEASNFISC#R.E	2.18068	0.183014	R.VTAVNAAGNSEPSEASNFISC#R.E	-1.35345	-5.82973	7.55453	0.000485573	0.00203611	**
sp|A2ASS6|TITIN_MOUSE_31178	A2ASS6	TTN	TITIN_MOUSE Titin	2.39817	0.705381	K.DTDQWC#R.V	7.57945	0.498523	K.DTDQWC#R.V	5.18128	5.99849	7.19802	0.000488148	0.00204158	**
sp|A2ASS6|TITIN_MOUSE_31330	A2ASS6	TTN	TITIN_MOUSE Titin	3.52239	0.351156	K.VYDTPGPC#PSVSVK.E	3.04089	0.129825	K.VYDTPGPC#PSVSVK.E	-0.481502	-1.28611	5.07342	0.25397	0.315449	ns
sp|A2ASS6|TITIN_MOUSE_31463	A2ASS6	TTN	TITIN_MOUSE Titin	2.15139	0.512468	R.LTGYVLEAC#K.A	4.76063	0.205314	R.LTGYVLEAC#K.A	2.60924	4.72632	5.25183	0.00459157	0.0110805	*
sp|A2ASS6|TITIN_MOUSE_31714	A2ASS6	TTN	TITIN_MOUSE Titin	4.71072	0.22615	R.FGIGSYLQSEVIEC#R.S	9.11265	0.182763	R.FGIGSYLQSEVIEC#R.S	4.40193	15.1389	7.66258	5.52423011167955e-07	3.16854055691334e-05	****
sp|A2ASS6|TITIN_MOUSE_31871	A2ASS6	TTN	TITIN_MOUSE Titin	1.65745	0.378111	K.C#NTTPTK.I	5.97859	0.569036	K.C#NTTPTK.I	4.32114	6.32481	6.95597	0.000404926	0.00177681	**
sp|A2ASS6|TITIN_MOUSE_31899	A2ASS6	TTN	TITIN_MOUSE Titin	0.543218	0.11692	R.VLAC#NAGGPGEPAEVPGTVK.V	0.590655	0.168818	R.VLAC#NAGGPGEPAEVPGTVK.V	0.0474371	0.231003	7.11957	0.823811	0.857335	ns
sp|A2ASS6|TITIN_MOUSE_31957	A2ASS6	TTN	TITIN_MOUSE Titin	0.172655	0.067822	K.GKPFPVC#K.W	1.54634	0.177449	K.GKPFPVC#K.W	1.37368	7.23112	5.14423	0.000699308	0.00261488	**
sp|A2ASS6|TITIN_MOUSE_32213	A2ASS6	TTN	TITIN_MOUSE Titin	2.99746	0.0783437	R.IIAQNDVGLSETSPASEPVVC#K.D	3.16378	0.345784	R.IIAQNDVGLSETSPASEPVVC#K.D	0.166317	0.469097	4.40959	0.661264	0.715316	ns
sp|A2ASS6|TITIN_MOUSE_32245	A2ASS6	TTN	TITIN_MOUSE Titin	5.61789	0.291563	K.DSVTLQWEKPEC#DGGK.E	1.62396	0.164242	K.DSVTLQWEKPEC#DGGK.E	-3.99394	-11.935	6.30636	1.45784220360203e-05	0.000214996	***
sp|A2ASS6|TITIN_MOUSE_32343	A2ASS6	TTN	TITIN_MOUSE Titin	4.2534	0.224659	K.LGEAAQLSC#QIVGRPLPDIK.W	1.47348	0.197369	K.LGEAAQLSC#QIVGRPLPDIK.W	-2.77992	-9.2961	7.86948	1.62764096634303e-05	0.000228296	***
sp|A2ASS6|TITIN_MOUSE_32394	A2ASS6	TTN	TITIN_MOUSE Titin	1.98004	0.269266	R.THTLTVMTDEQEDEGVYTC#VATNEVGEVESSSK.L	1.6766	0.399247	R.THTLTVM*TDEQEDEGVYTC#VATNEVGEVESSSK.L	-0.303438	-0.630112	7.01509	0.548588	0.611404	ns
sp|A2ASS6|TITIN_MOUSE_32572	A2ASS6	TTN	TITIN_MOUSE Titin	4.58179	0.241463	K.EGAEWQLVSSAISVTTC#R.I	0.412596	0.0829081	K.EGAEWQLVSSAISVTTC#R.I	-4.16919	-16.3305	4.93022	1.7558032234302e-05	0.000238076	***
sp|A2ASS6|TITIN_MOUSE_32630	A2ASS6	TTN	TITIN_MOUSE Titin	2.26713	0.186956	K.DSC#VVAWKPPASDGGAK.I	3.16808	0.17577	K.DSC#VVAWKPPASDGGAK.I	0.900952	3.51101	7.96974	0.00799783	0.0171718	*
sp|A2ASS6|TITIN_MOUSE_3265	A2ASS6	TTN	TITIN_MOUSE Titin	1.84068	0.169495	R.FC#AVISGRPQPK.I	1.97997	0.25902	R.FC#AVISGRPQPK.I	0.13929	0.449977	6.89483	0.666533	0.719874	ns
sp|A2ASS6|TITIN_MOUSE_32690	A2ASS6	TTN	TITIN_MOUSE Titin	2.60911	0.140205	K.C#ENLGGESEWSEISEPVTPK.S	3.00513	0.207517	K.C#ENLGGESEWSEISEPVTPK.S	0.396021	1.5813	7.02211	0.157689	0.208821	ns
sp|A2ASS6|TITIN_MOUSE_32738	A2ASS6	TTN	TITIN_MOUSE Titin	0.851831	0.183644	R.YQSNATLVC#K.V	0.792854	0.233505	R.YQSNATLVC#K.V	-0.0589769	-0.19853	7.57899	0.847852	0.875941	ns
sp|A2ASS6|TITIN_MOUSE_32891	A2ASS6	TTN	TITIN_MOUSE Titin	2.6262	0.254742	R.KDAGFYVVC#AK.N	1.75971	0.136011	R.KDAGFYVVC#AK.N	-0.866486	-3.00053	6.10916	0.0234694	0.0414881	*
sp|A2ASS6|TITIN_MOUSE_32950	A2ASS6	TTN	TITIN_MOUSE Titin	0.469021	0.269046	K.C#ATTAER.W	2.81665	0.254928	K.C#ATTAER.W	2.34763	6.33398	7.97687	0.0002272	0.00116576	**
sp|A2ASS6|TITIN_MOUSE_33057	A2ASS6	TTN	TITIN_MOUSE Titin	6.56118	0.528157	R.C#VETSSK.R	3.51165	0.392157	R.C#VETSSK.R	-3.04953	-4.63576	7.38241	0.00207093	0.00599804	**
sp|A2ASS6|TITIN_MOUSE_33334	A2ASS6	TTN	TITIN_MOUSE Titin	7.40602	0.714793	R.ISC#GGAIR.S	0.861031	0.18618	R.ISC#GGAIR.S	-6.54499	-8.86084	4.54026	0.000492662	0.00205761	**
sp|A2ASS6|TITIN_MOUSE_33458	A2ASS6	TTN	TITIN_MOUSE Titin	8.82389	0.340893	R.EVYDYYC#R.R	14.1172	2.6074	R.EVYDYYC#R.R	5.29336	2.013	4.13671	0.112079	0.156589	ns
sp|A2ASS6|TITIN_MOUSE_33564	A2ASS6	TTN	TITIN_MOUSE Titin	11.1853	0.724054	K.HGEDSC#K.A	22.5792	0.645429	K.HGEDSC#K.A	11.3939	11.7467	7.89657	2.80783399747333e-06	7.90957095395006e-05	****
sp|A2ASS6|TITIN_MOUSE_33667	A2ASS6	TTN	TITIN_MOUSE Titin	9.36274	0.463242	R.VTATNTAGSTSC#QAHLQVER.L	3.16946	0.213527	R.VTATNTAGSTSC#QAHLQVER.L	-6.19328	-12.1416	5.62632	3.00508449977961e-05	0.000326092	***
sp|A2ASS6|TITIN_MOUSE_3372	A2ASS6	TTN	TITIN_MOUSE Titin	0.218785	0.1392	R.FQC#QVSGTDLK.V	2.10105	0.231897	R.FQC#QVSGTDLK.V	1.88227	6.9593	6.55133	0.000296319	0.00142909	**
sp|A2ASS6|TITIN_MOUSE_34225	A2ASS6	TTN	TITIN_MOUSE Titin	1.09841	0.278164	K.IHYTNTSGVLTLEILDC#QTEDGGTYR.A	0.741284	0.10393	K.IHYTNTSGVLTLEILDC#QTEDGGTYR.A	-0.357129	-1.20268	5.09544	0.28199	0.345707	ns
sp|A2ASS6|TITIN_MOUSE_34237	A2ASS6	TTN	TITIN_MOUSE Titin	1.8644	0.660417	R.AVC#TNYK.G	1.45214	0.408406	R.AVC#TNYK.G	-0.412254	-0.530916	6.66906	0.612689	0.670971	ns
sp|A2ASS6|TITIN_MOUSE_34371	A2ASS6	TTN	TITIN_MOUSE Titin	2.24923	0.158712	R.FSC#DTDGEPVPTVTWLR.E	0.333826	0.180708	R.FSC#DTDGEPVPTVTWLR.E	-1.9154	-7.96393	7.86891	4.94871444117371e-05	0.000434297	***
sp|A2ASS6|TITIN_MOUSE_34898	A2ASS6	TTN	TITIN_MOUSE Titin	0.111246	0.0479578	R.EEGILSC#IGK.T	0.824102	0.314205	R.EEGILSC#IGK.T	0.712856	2.24278	4.18627	0.0853629	0.123507	ns
sp|A2ASS6|TITIN_MOUSE_34909	A2ASS6	TTN	TITIN_MOUSE Titin	5.91465	0.673315	K.C#QFDLTLSEELSDAPSFITQPR.S	19.0417	2.08641	K.C#QFDLTLSEELSDAPSFITQPR.S	13.1271	5.98763	4.82422	0.00210677	0.00606357	**
sp|A2ASS6|TITIN_MOUSE_34944	A2ASS6	TTN	TITIN_MOUSE Titin	0.632342	0.186579	R.SQNINEGQNVLFSC#EVSGEPSPEIEWFK.N	1.236	0.234058	R.SQNINEGQNVLFSC#EVSGEPSPEIEWFK.N	0.603655	2.01673	7.62131	0.0802205	0.117389	ns
sp|A2ASS6|TITIN_MOUSE_35004	A2ASS6	TTN	TITIN_MOUSE Titin	10.9339	1.1111	K.NFHGQC#SATASLTVLPLVEEPPR.E	6.06929	0.560691	K.NFHGQC#SATASLTVLPLVEEPPR.E	-4.86459	-3.90871	5.91314	0.00813461	0.0174043	*
sp|A2ASS6|TITIN_MOUSE_4365	A2ASS6	TTN	TITIN_MOUSE Titin	4.89409	0.363695	K.FTC#EIQGAPNVR.F	1.47449	0.28894	K.FTC#EIQGAPNVR.F	-3.41959	-7.36188	7.61085	0.000101836	0.000681452	***
sp|A2ASS6|TITIN_MOUSE_4427	A2ASS6	TTN	TITIN_MOUSE Titin	1.01387	0.191295	K.ASNEYGSVSC#TATLTVTEAYPPTFLSRPK.A	1.48675	0.273698	K.ASNEYGSVSC#TATLTVTEAYPPTFLSRPK.A	0.472887	1.41616	7.1551	0.198758	0.254549	ns
sp|A2ASS6|TITIN_MOUSE_4485	A2ASS6	TTN	TITIN_MOUSE Titin	4.65377	0.276599	K.DGAALSPSPDC#R.V	3.8862	0.260667	K.DGAALSPSPDC#R.V	-0.767572	-2.01955	7.97201	0.0782381	0.114854	ns
sp|A2ASS6|TITIN_MOUSE_4511	A2ASS6	TTN	TITIN_MOUSE Titin	1.57795	0.269532	R.GIYSC#K.A	0.337187	0.280516	R.GIYSC#K.A	-1.24076	-3.18946	7.98727	0.0128405	0.0249357	*
sp|A2ASS6|TITIN_MOUSE_4522	A2ASS6	TTN	TITIN_MOUSE Titin	0.89889	0.174518	K.FGADIC#QAELTIIDKPHFIK.E	2.8637	0.455095	K.FGADIC#QAELTIIDKPHFIK.E	1.96482	4.03114	5.15153	0.00941507	0.0194979	*
sp|A2ASS6|TITIN_MOUSE_4553	A2ASS6	TTN	TITIN_MOUSE Titin	4.1723	0.282318	K.IHLEC#QVDEDRK.V	2.49355	0.390868	K.IHLEC#QVDEDR.K	-1.67875	-3.48171	7.28068	0.00962312	0.0198066	*
sp|A2ASS6|TITIN_MOUSE_4604	A2ASS6	TTN	TITIN_MOUSE Titin	0.0759495	0.0730374	K.DSGTYTC#TASNEAGSSSSSAAVAVR.E	0.164305	0.144323	K.DSGTYTC#TASNEAGSSSSSAAVAVR.E	0.0883551	0.546239	5.92273	0.604851	0.663972	ns
sp|A2ASS6|TITIN_MOUSE_4884	A2ASS6	TTN	TITIN_MOUSE Titin	4.01698	0.365764	K.YTC#LAENEAGSQTSVGELIVK.E	4.57902	0.353068	K.YTC#LAENEAGSQTSVGELIVK.E	0.562032	1.10556	7.99004	0.301093	0.365914	ns
sp|A2ASS6|TITIN_MOUSE_5018	A2ASS6	TTN	TITIN_MOUSE Titin	11.8762	0.918	R.NVDSVVGGAC#R.L	13.8151	1.23871	R.NVDSVVGGAC#R.L	1.93899	1.25762	7.37556	0.246884	0.307599	ns
sp|A2ASS6|TITIN_MOUSE_5073	A2ASS6	TTN	TITIN_MOUSE Titin	10.3005	0.76261	R.VDMNDAGNFTC#R.A	7.7135	0.546523	R.VDM*NDAGNFTC#R.A	-2.58699	-2.75733	7.25113	0.0272412	0.0472455	*
sp|A2ASS6|TITIN_MOUSE_5112	A2ASS6	TTN	TITIN_MOUSE Titin	2.24175	0.301706	R.DVLPGSAVC#LK.S	1.0225	0.0899108	R.DVLPGSAVC#LK.S	-1.21925	-3.87286	4.70491	0.0131816	0.0255209	*
sp|A2ASS6|TITIN_MOUSE_5140	A2ASS6	TTN	TITIN_MOUSE Titin	1.35114	0.211458	K.ELVSGGSC#YITK.E	1.08092	0.143077	K.ELVSGGSC#YITK.E	-0.270219	-1.05838	7.0279	0.324899	0.390852	ns
sp|A2ASS6|TITIN_MOUSE_5166	A2ASS6	TTN	TITIN_MOUSE Titin	0.371029	0.210529	K.TSDSGTYTC#K.V	2.54451	0.403813	K.TSDSGTYTC#K.V	2.17348	4.77269	6.02487	0.00305172	0.00802137	**
sp|A2ASS6|TITIN_MOUSE_5177	A2ASS6	TTN	TITIN_MOUSE Titin	4.81022	1.01359	K.VSNVAGSVEC#SADLFVK.E	3.20736	0.256477	K.VSNVAGSVEC#SADLFVK.E	-1.60286	-1.53306	4.51014	0.192055	0.247843	ns
sp|A2ASS6|TITIN_MOUSE_5209	A2ASS6	TTN	TITIN_MOUSE Titin	6.62188	0.321632	K.KGDGTQLAC#K.V	2.86399	0.225147	K.GDGTQLAC#K.V	-3.75789	-9.57167	7.16111	2.4623276710362e-05	0.000294015	***
sp|A2ASS6|TITIN_MOUSE_5353	A2ASS6	TTN	TITIN_MOUSE Titin	4.02816	0.228331	K.FVAADAGEYQC#R.V	0.903306	0.241843	K.FVAADAGEYQC#R.V	-3.12485	-9.3952	7.9737	1.3798190781604e-05	0.00020849	***
sp|A2ASS6|TITIN_MOUSE_5364	A2ASS6	TTN	TITIN_MOUSE Titin	0.581318	0.428489	R.VTNEVGSSTC#SAR.V	8.12296	0.36245	R.VTNEVGSSTC#SAR.V	7.54164	13.4378	7.78588	1.1562465854819e-06	4.62584246734264e-05	****
sp|A2ASS6|TITIN_MOUSE_5446	A2ASS6	TTN	TITIN_MOUSE Titin	32.8837	3.61009	K.YVC#QAK.N	6.76405	0.612821	K.YVC#QAK.N	-26.1197	-7.13314	4.23034	0.0016476	0.0050642	**
sp|A2ASS6|TITIN_MOUSE_5457	A2ASS6	TTN	TITIN_MOUSE Titin	3.01864	0.35503	R.C#SALLSVK.E	2.3971	0.328868	R.C#SALLSVK.E	-0.621548	-1.28434	7.95358	0.235167	0.29483	ns
sp|A2ASS6|TITIN_MOUSE_5635	A2ASS6	TTN	TITIN_MOUSE Titin	5.56522	0.73032	K.FSFHDNTAFLEISQLEGTDSGTYTC#SATNK.A	8.07722	1.15355	K.FSFHDNTAFLEISQLEGTDSGTYTC#SATNK.A	2.512	1.83989	6.76273	0.109847	0.154073	ns
sp|A2ASS6|TITIN_MOUSE_5728	A2ASS6	TTN	TITIN_MOUSE Titin	3.02662	0.310762	K.AADSGTYIC#QLSNDVGTTSSK.A	0.72122	0.181447	K.AADSGTYIC#QLSNDVGTTSSK.A	-2.3054	-6.40646	6.44334	0.000512632	0.0021137	**
sp|A2ASS6|TITIN_MOUSE_5771	A2ASS6	TTN	TITIN_MOUSE Titin	3.62915	0.296493	R.NGQSTTFEC#QVTGTPEIR.V	5.05471	0.251899	R.NGQSTTFEC#QVTGTPEIR.V	1.42556	3.66419	7.79649	0.00665239	0.0148806	*
sp|A2ASS6|TITIN_MOUSE_5822	A2ASS6	TTN	TITIN_MOUSE Titin	21.5356	4.93406	R.VENSGTYVC#EAR.N	42.3961	10.8848	R.VENSGTYVC#EAR.N	20.8605	1.74552	5.57724	0.135245	0.183993	ns
sp|A2ASS6|TITIN_MOUSE_5833	A2ASS6	TTN	TITIN_MOUSE Titin	8.1489	0.574126	R.NDAGTASC#SIELK.V	2.50033	0.258321	R.NDAGTASC#SIELK.V	-5.64857	-8.9722	5.55579	0.000164029	0.000942507	***
sp|A2ASS6|TITIN_MOUSE_5864	A2ASS6	TTN	TITIN_MOUSE Titin	10.4086	1.03735	K.DSDVELEC#EVM*GTTPFEVTWLK.N	NA	NA	NA	NA	NA	NA	NA	NA
sp|A2ASS6|TITIN_MOUSE_6008	A2ASS6	TTN	TITIN_MOUSE Titin	3.47924	0.41321	R.YTC#QAK.N	5.27651	0.94901	R.YTC#QAK.N	1.79727	1.73638	5.46404	0.138016	0.187207	ns
sp|A2ASS6|TITIN_MOUSE_6050	A2ASS6	TTN	TITIN_MOUSE Titin	1.73511	0.193033	K.DPVTLEC#VVAGTPELK.V	0.622282	0.166076	K.DPVTLEC#VVAGTPELK.V	-1.11283	-4.37017	7.82559	0.00250864	0.0069106	**
sp|A2ASS6|TITIN_MOUSE_6112	A2ASS6	TTN	TITIN_MOUSE Titin	2.16702	0.271195	K.VENDFGSSSC#DAYLR.V	7.03488	0.152161	K.VENDFGSSSC#DAYLR.V	4.86785	15.654	6.29136	2.82936457516211e-06	7.90957095395006e-05	****
sp|A2ASS6|TITIN_MOUSE_6146	A2ASS6	TTN	TITIN_MOUSE Titin	7.59979	0.751632	K.VLGSSIHMEC#K.V	8.58554	1.41697	K.VLGSSIHMEC#K.V	0.985754	0.614569	6.08589	0.561098	0.622753	ns
sp|A2ASS6|TITIN_MOUSE_6208	A2ASS6	TTN	TITIN_MOUSE Titin	2.10913	0.481331	K.VSNVAGDNAC#SGILTVK.E	0.402741	0.0996595	K.VSNVAGDNAC#SGILTVK.E	-1.70639	-3.47151	4.34233	0.0223835	0.0398094	*
sp|A2ASS6|TITIN_MOUSE_6571	A2ASS6	TTN	TITIN_MOUSE Titin	14.8417	1.41643	K.YIC#QVK.N	8.6931	1.55995	K.YIC#QVK.N	-6.14857	-2.91808	7.92663	0.0195413	0.0352622	*
sp|A2ASS6|TITIN_MOUSE_6675	A2ASS6	TTN	TITIN_MOUSE Titin	7.6387	0.671931	K.SSC#TAVVDVSDR.M	14.7805	0.230499	K.SSC#TAVVDVSDR.M	7.14178	10.0537	4.92855	0.000180764	0.000987476	***
sp|A2ASS6|TITIN_MOUSE_6864	A2ASS6	TTN	TITIN_MOUSE Titin	18.0076	0.67879	R.ASC#TTR.L	18.934	1.18084	R.ASC#TTR.L	0.926387	0.68015	6.38327	0.520304	0.586186	ns
sp|A2ASS6|TITIN_MOUSE_6920	A2ASS6	TTN	TITIN_MOUSE Titin	4.81056	0.531715	R.C#NIVTTEK.T	57.3451	2.05626	R.C#NIVTTEK.T	52.5346	24.735	4.53254	5.20061095132068e-06	0.000113635	***
sp|A2ASS6|TITIN_MOUSE_6929	A2ASS6	TTN	TITIN_MOUSE Titin	1.30738	0.215531	K.TC#ILEILSSTK.G	0.403466	0.0936634	K.TC#ILEILSSTK.G	-0.903917	-3.84641	5.45879	0.0101839	0.0207451	*
sp|A2ASS6|TITIN_MOUSE_7039	A2ASS6	TTN	TITIN_MOUSE Titin	1.38995	0.116354	K.VSINDSGEYTC#MAENSIGTAASK.T	0.830515	0.17572	K.VSINDSGEYTC#M*AENSIGTAASK.T	-0.559435	-2.65449	6.94206	0.0329772	0.0552545	ns
sp|A2ASS6|TITIN_MOUSE_7084	A2ASS6	TTN	TITIN_MOUSE Titin	0.733691	0.180844	K.DIEQTVGLPVTLTC#R.L	0.599614	0.250373	K.DIEQTVGLPVTLTC#R.L	-0.134077	-0.434111	7.28073	0.676783	0.728405	ns
sp|A2ASS6|TITIN_MOUSE_7095	A2ASS6	TTN	TITIN_MOUSE Titin	4.44538	0.537699	R.LNGSAPIQVC#WYR.D	9.75088	0.442119	R.LNGSAPIQVC#WYR.D	5.3055	7.62148	7.71196	7.50723930163292e-05	0.00056208	***
sp|A2ASS6|TITIN_MOUSE_7135	A2ASS6	TTN	TITIN_MOUSE Titin	2.36663	0.5303	K.ILQTDLSHSGQYSC#SASNPLGTASSTAR.L	0.164547	0.122859	K.ILQTDLSHSGQYSC#SASNPLGTASSTAR.L	-2.20208	-4.04537	4.42816	0.0126551	0.0246443	*
sp|A2ASS6|TITIN_MOUSE_7209	A2ASS6	TTN	TITIN_MOUSE Titin	11.3584	0.698345	K.EIRPGGNYTITC#VGNTPHLR.I	12.6845	0.491722	K.EIRPGGNYTITC#VGNTPHLR.I	1.32606	1.55259	7.18374	0.163375	0.214977	ns
sp|A2ASS6|TITIN_MOUSE_7231	A2ASS6	TTN	TITIN_MOUSE Titin	2.28196	0.380249	K.GDSGQYTC#QATNDVGK.D	2.007	0.0913907	K.GDSGQYTC#QATNDVGK.D	-0.274961	-0.703087	4.46059	0.516978	0.583667	ns
sp|A2ASS6|TITIN_MOUSE_7242	A2ASS6	TTN	TITIN_MOUSE Titin	3.66899	0.409765	K.DMC#SAQLSVK.E	8.29045	0.240947	K.DM*C#SAQLSVK.E	4.62146	9.72211	6.47071	4.26419134046559e-05	0.000402534	***
sp|A2ASS6|TITIN_MOUSE_7274	A2ASS6	TTN	TITIN_MOUSE Titin	0.162415	0.143858	K.QGESIQLEC#K.I	NA	NA	NA	NA	NA	NA	NA	NA
sp|A2ASS6|TITIN_MOUSE_7418	A2ASS6	TTN	TITIN_MOUSE Titin	0.415785	0.229821	K.NFDTSLHIFNLEAPDIGEYHC#K.A	1.81692	0.219862	K.NFDTSLHIFNLEAPDIGEYHC#K.A	1.40113	4.40535	7.98435	0.00228125	0.00642189	**
sp|A2ASS6|TITIN_MOUSE_7512	A2ASS6	TTN	TITIN_MOUSE Titin	0.0153726	0.0152867	K.YVC#QIK.N	45.4867	2.51223	K.YVC#QIK.N	45.4713	18.0996	4.0003	5.47584972623228e-05	0.000459228	***
sp|A2ASS6|TITIN_MOUSE_7616	A2ASS6	TTN	TITIN_MOUSE Titin	59.2954	4.94107	K.SSC#TVSVHVSDR.V	NA	NA	NA	NA	NA	NA	NA	NA
sp|A2ASS6|TITIN_MOUSE_7650	A2ASS6	TTN	TITIN_MOUSE Titin	7.35998	0.335297	K.DTSATLGASVVLEC#R.V	3.59984	0.243684	K.DTSATLGASVVLEC#R.V	-3.76015	-9.07164	7.30383	3.11686263565366e-05	0.000332603	***
sp|A2ASS6|TITIN_MOUSE_7861	A2ASS6	TTN	TITIN_MOUSE Titin	1.33724	0.207119	K.NEYPLSQSPNC#GITTTEK.S	0.985539	0.150766	K.NEYPLSQSPNC#GITTTEK.S	-0.351705	-1.37288	7.30971	0.210425	0.267254	ns
sp|A2ASS6|TITIN_MOUSE_7980	A2ASS6	TTN	TITIN_MOUSE Titin	10.0132	0.55063	K.VDHSDVGEYTC#K.A	6.28487	0.33086	K.VDHSDVGEYTC#K.A	-3.72838	-5.80394	6.5553	0.000837996	0.00300843	**
sp|A2ASS6|TITIN_MOUSE_8025	A2ASS6	TTN	TITIN_MOUSE Titin	5.27796	0.218457	K.DVHETLGFPVAFEC#R.I	4.66922	0.208088	K.DVHETLGFPVAFEC#R.I	-0.608741	-2.01769	7.98116	0.0784224	0.11502	ns
sp|A2ASS6|TITIN_MOUSE_8121	A2ASS6	TTN	TITIN_MOUSE Titin	0.523939	0.160422	K.C#HVTGTAPIK.I	1.6833	0.282465	K.C#HVTGTAPIK.I	1.15936	3.56899	6.33725	0.0107602	0.021737	*
sp|A2ASS6|TITIN_MOUSE_8172	A2ASS6	TTN	TITIN_MOUSE Titin	2.02967	0.144848	K.GDAGQYTC#YASNVAGK.D	1.6129	0.250657	K.GDAGQYTC#YASNVAGK.D	-0.41677	-1.43962	6.40349	0.197012	0.253159	ns
sp|A2ASS6|TITIN_MOUSE_8183	A2ASS6	TTN	TITIN_MOUSE Titin	19.2739	1.85272	K.DSC#SAQLGVQEPPR.F	3.9222	0.292631	K.DSC#SAQLGVQEPPR.F	-15.3517	-8.18458	4.19945	0.000983127	0.00341384	**
sp|A2ASS6|TITIN_MOUSE_8308	A2ASS6	TTN	TITIN_MOUSE Titin	2.10182	0.25371	K.GADVHLEC#ELQGTPPFQVSWHK.D	2.66878	0.269151	K.GADVHLEC#ELQGTPPFQVSWHK.D	0.566966	1.53284	7.97224	0.163986	0.215694	ns
sp|A2ASS6|TITIN_MOUSE_8370	A2ASS6	TTN	TITIN_MOUSE Titin	4.86196	0.334687	K.ATNDVGSDTC#VGSVTMK.A	3.15026	0.0487782	K.ATNDVGSDTC#VGSVTM*K.A	-1.7117	-5.06086	4.16985	0.0064222	0.0144575	*
sp|A2ASS6|TITIN_MOUSE_8453	A2ASS6	TTN	TITIN_MOUSE Titin	7.62346	0.55875	K.YTC#QIK.N	3.9669	1.79497	K.YTC#QIK.N	-3.65656	-1.94506	4.76798	0.112157	0.156617	ns
sp|A2ASS6|TITIN_MOUSE_8464	A2ASS6	TTN	TITIN_MOUSE Titin	0.598619	0.178059	K.NDAGMQEC#YATLSVLEPAAIVEKPESIK.V	0.514381	0.249472	K.NDAGMQEC#YATLSVLEPAAIVEKPESIK.V	-0.0842379	-0.274839	7.23572	0.791122	0.828254	ns
sp|A2ASS6|TITIN_MOUSE_8591	A2ASS6	TTN	TITIN_MOUSE Titin	2.72309	0.239448	K.ETNGLSGSSVVMEC#K.V	3.65372	0.262239	K.ETNGLSGSSVVM*EC#K.V	0.930632	2.62067	7.93477	0.0308317	0.0523698	ns
sp|A2ASS6|TITIN_MOUSE_8802	A2ASS6	TTN	TITIN_MOUSE Titin	2.29138	0.199678	R.C#NITTTEK.S	4.01826	0.166334	R.C#NITTTEK.S	1.72688	6.64488	7.74703	0.000186746	0.00101323	**
sp|A2ASS6|TITIN_MOUSE_8839	A2ASS6	TTN	TITIN_MOUSE Titin	2.80068	0.2271	K.DSC#SAQILILEPPYFVK.Q	0.00125608	0.00117519	K.DSC#SAQILILEPPYFVK.Q	-2.79942	-12.3266	4.00021	0.000248782	0.00125249	**
sp|A2ASS6|TITIN_MOUSE_8870	A2ASS6	TTN	TITIN_MOUSE Titin	2.67748	0.396499	K.VTVGDSASLQC#QLAGTPEIGVSWYK.G	3.33417	0.0861499	K.VTVGDSASLQC#QLAGTPEIGVSWYK.G	0.656689	1.61846	4.37683	0.174728	0.228698	ns
sp|A2ASS6|TITIN_MOUSE_8895	A2ASS6	TTN	TITIN_MOUSE Titin	5.37493	0.191739	K.LRPTATC#K.M	6.79416	0.348544	K.LRPTATC#K.M	1.41922	3.56765	6.21789	0.0111285	0.0223029	*
sp|A2ASS6|TITIN_MOUSE_8921	A2ASS6	TTN	TITIN_MOUSE Titin	9.30321	0.609113	K.NNVATLVFTQVDSSDSGEYIC#R.A	11.6875	0.401309	K.NNVATLVFTQVDSSDSGEYIC#R.A	2.38429	3.2687	6.92202	0.0139168	0.026583	*
sp|A2ASS6|TITIN_MOUSE_9017	A2ASS6	TTN	TITIN_MOUSE Titin	2.87101	0.249585	R.SLSGQYSC#TATNPIGSASSGAK.L	3.23469	0.249056	R.SLSGQYSC#TATNPIGSASSGAK.L	0.363674	1.03143	7.99996	0.33251	0.39733	ns
sp|A2ASS6|TITIN_MOUSE_9113	A2ASS6	TTN	TITIN_MOUSE Titin	4.99408	0.134239	K.GDSGQYTC#YAVNEVGK.D	3.29028	0.199404	K.GDSGQYTC#YAVNEVGK.D	-1.7038	-7.08795	7.00783	0.000194703	0.00104755	**
sp|A2ASS6|TITIN_MOUSE_9124	A2ASS6	TTN	TITIN_MOUSE Titin	5.55493	0.393373	K.DSC#TAQLNIK.E	3.63655	0.373622	K.DSC#TAQLNIK.E	-1.91838	-3.53601	7.97886	0.00769713	0.0166864	*
sp|A2ASS6|TITIN_MOUSE_9184	A2ASS6	TTN	TITIN_MOUSE Titin	7.65642	0.638021	K.NNVEIHPTSNC#EIMFK.N	5.81947	0.355353	K.NNVEIHPTSNC#EIM*FK.N	-1.83695	-2.51532	6.26381	0.0439406	0.0701477	ns
sp|A2ASS6|TITIN_MOUSE_9210	A2ASS6	TTN	TITIN_MOUSE Titin	7.14129	0.335167	R.ASMADAGLYTC#K.A	3.07772	0.25565	R.ASM*ADAGLYTC#K.A	-4.06358	-9.6399	7.47734	1.76407670392045e-05	0.000238076	***
sp|A2ASS6|TITIN_MOUSE_9221	A2ASS6	TTN	TITIN_MOUSE Titin	0.276563	0.189458	K.ATNDAGSALC#TSSIVIK.E	1.66445	0.137642	K.ATNDAGSALC#TSSIVIK.E	1.38789	5.92662	7.30246	0.000497633	0.00206778	**
sp|A2ASS6|TITIN_MOUSE_9255	A2ASS6	TTN	TITIN_MOUSE Titin	2.01317	0.569229	K.KPPVFDQHLAPVTASEGDSVQLSC#HVQGSEPIR.I	NA	NA	NA	NA	NA	NA	NA	NA
sp|A2ASS6|TITIN_MOUSE_9280	A2ASS6	TTN	TITIN_MOUSE Titin	2.67243	0.309567	R.C#SFSFASGTAM*LELK.E	6.33208	0.216317	R.C#SFSFASGTAM*LELK.E	3.65965	9.69041	7.15423	2.28140868832911e-05	0.000279873	***
sp|A2ASS6|TITIN_MOUSE_9306	A2ASS6	TTN	TITIN_MOUSE Titin	4.89108	0.762651	K.ADSGDYVC#K.A	2.38448	0.116678	K.ADSGDYVC#K.A	-2.50661	-3.2489	4.18715	0.0293913	0.050242	ns
sp|A2ASS6|TITIN_MOUSE_9415	A2ASS6	TTN	TITIN_MOUSE Titin	0.241946	0.0631977	R.C#VAFNK.H	4.1242	0.628135	R.C#VAFNK.H	3.88226	6.14957	4.08097	0.00332022	0.00860043	**
sp|A2ASS6|TITIN_MOUSE_9619	A2ASS6	TTN	TITIN_MOUSE Titin	0.674071	0.149563	R.LVC#GPHIASAK.L	0.384723	0.170628	R.LVC#GPHIASAK.L	-0.289349	-1.27524	7.86501	0.238602	0.298443	ns
sp|A2ASS6|TITIN_MOUSE_967	A2ASS6	TTN	TITIN_MOUSE Titin	3.45697	0.406176	K.NVTVIEGESVTLEC#HISGYPSPK.V	4.14068	0.605849	K.NVTVIEGESVTLEC#HISGYPSPK.V	0.683712	0.937355	6.99142	0.379818	0.447697	ns
sp|A2ASS6|TITIN_MOUSE_9704	A2ASS6	TTN	TITIN_MOUSE Titin	4.69803	0.271497	R.AEDQGQYTC#K.H	5.59634	0.405938	R.AEDQGQYTC#K.H	0.898303	1.83943	6.98185	0.108546	0.152382	ns
sp|A2ASS6|TITIN_MOUSE_9775	A2ASS6	TTN	TITIN_MOUSE Titin	7.48051	0.627198	R.C#HYMTIHNVTPDDEGVYSVIAR.L	4.52496	0.50743	R.C#HYM*TIHNVTPDDEGVYSVIAR.L	-2.95555	-3.66348	7.66583	0.00685697	0.0152631	*
sp|A2AUC9|KLH41_MOUSE_135	A2AUC9	KLHL41	KLH41_MOUSE Kelch-like protein 41	23.0111	2.58503	R.LAPGNC#LAILR.L	3.06435	0.480047	R.LAPGNC#LAILR.L	-19.9468	-7.58656	4.27556	0.00123454	0.00403195	**
sp|A2AUC9|KLH41_MOUSE_147	A2AUC9	KLHL41	KLH41_MOUSE Kelch-like protein 41	0.806107	0.187578	R.LGLLLDC#PR.L	0.910121	0.0805508	R.LGLLLDC#PR.L	0.104015	0.50952	5.42673	0.630431	0.688288	ns
sp|A2AUC9|KLH41_MOUSE_166	A2AUC9	KLHL41	KLH41_MOUSE Kelch-like protein 41	0.905536	0.336706	R.FVQIC#K.E	3.96467	0.499495	R.FVQIC#K.E	3.05913	5.07838	7.01307	0.00142558	0.00452466	**
sp|A2AUC9|KLH41_MOUSE_221	A2AUC9	KLHL41	KLH41_MOUSE Kelch-like protein 41	9.16167	0.731758	K.NLSEVFDC#IR.F	6.20598	0.173172	K.NLSEVFDC#IR.F	-2.95569	-3.93059	4.44663	0.0139258	0.026583	*
sp|A2AUC9|KLH41_MOUSE_35	A2AUC9	KLHL41	KLH41_MOUSE Kelch-like protein 41	5.9435	0.585464	K.KFIDC#TLK.A	2.88013	0.308703	K.KFIDC#TLK.A	-3.06337	-4.62838	6.06461	0.00348631	0.00888734	**
sp|A2AUC9|KLH41_MOUSE_389	A2AUC9	KLHL41	KLH41_MOUSE Kelch-like protein 41	1.06502	0.288268	R.C#LFGLGEVDDK.I	3.44627	0.299812	R.C#LFGLGEVDDK.I	2.38125	5.72532	7.9877	0.000443826	0.00191609	**
sp|A2AUC9|KLH41_MOUSE_419	A2AUC9	KLHL41	KLH41_MOUSE Kelch-like protein 41	2.21975	0.234515	K.DLQTEASLDSVLC#YDPVAAK.W	2.30321	0.253248	K.DLQTEASLDSVLC#YDPVAAK.W	0.0834586	0.241801	7.95322	0.815052	0.849983	ns
sp|A2AUC9|KLH41_MOUSE_451	A2AUC9	KLHL41	KLH41_MOUSE Kelch-like protein 41	1.83833	0.271923	K.VYGHNVISHNGM*IYC#LGGK.T	2.48828	0.479211	K.VYGHNVISHNGMIYC#LGGK.T	0.649942	1.1796	6.33392	0.28056	0.344217	ns
sp|A2AUC9|KLH41_MOUSE_54	A2AUC9	KLHL41	KLH41_MOUSE Kelch-like protein 41	10.5165	0.977581	R.LILSAC#SPYFR.E	2.94572	0.3702	R.LILSAC#SPYFR.E	-7.57078	-7.24249	5.12413	0.000705837	0.0026301	**
sp|A2AUC9|KLH41_MOUSE_593	A2AUC9	KLHL41	KLH41_MOUSE Kelch-like protein 41	2.77387	0.293966	R.YASGASC#LATR.L	5.58934	1.22746	R.YASGASC#LATR.L	2.81547	2.23065	4.45734	0.082641	0.120546	ns
sp|A2AWA9|RBGP1_MOUSE_341	A2AWA9	RABGAP1	RBGP1_MOUSE Rab GTPase-activating protein 1	NA	NA	NA	1.1049	0.305077	R.C#FGLLLSPGK.D	NA	NA	NA	NA	NA
sp|A2BH40|ARI1A_MOUSE_2041	A2BH40	ARID1A	ARI1A_MOUSE AT-rich interactive domain-containing protein 1A	0.53077	0.371434	K.EEEQDQGVSC#DK.V	0.693146	0.692986	K.EEEQDQGVSC#DK.V	0.162376	0.20652	6.12306	0.843082	0.871293	ns
sp|A2RTL5|RSRC2_MOUSE_324	A2RTL5	RSRC2	RSRC2_MOUSE Arginine/serine-rich coiled-coil protein 2	NA	NA	NA	0.00929051	0.00927546	K.SEDEAGC#SSVDEESYK.T	NA	NA	NA	NA	NA
sp|A3KG59|P20D2_MOUSE_319	A3KG59	PM20D2	P20D2_MOUSE Peptidase M20 domain-containing protein 2	NA	NA	NA	6.31638	0.400368	K.TLC#SAYTENGK.K	NA	NA	NA	NA	NA
sp|A6H5Y3|METH_MOUSE_455	A6H5Y3	MTR	METH_MOUSE Methionine synthase	5.86023	0.454183	K.C#IVNSISLK.E	NA	NA	NA	NA	NA	NA	NA	NA
sp|A6H5Y3|METH_MOUSE_786	A6H5Y3	MTR	METH_MOUSE Methionine synthase	5.76599	0.692128	K.NIVGVVLAC#NNFR.V	NA	NA	NA	NA	NA	NA	NA	NA
sp|A6H630|CF211_MOUSE_193	A6H630		CF211_MOUSE UPF0364 protein C6orf211 homolog	2.16843	0.427092	K.C#DLSLSGGESSSQK.A	0.727777	0.365333	K.C#DLSLSGGESSSQK.A	-1.44066	-2.56331	7.81247	0.0341212	0.0569336	ns
sp|A6H630|CF211_MOUSE_396	A6H630		CF211_MOUSE UPF0364 protein C6orf211 homolog	NA	NA	NA	6.57669	0.465637	K.FTFPFHQALSGFHPAPLC#SIR.T	NA	NA	NA	NA	NA
sp|A6H630|CF211_MOUSE_403	A6H630		CF211_MOUSE UPF0364 protein C6orf211 homolog	1.36346	0.210007	K.C#ELQVGLQPGQAEQLTASDPHWLTTGR.Y	1.11729	0.183999	K.C#ELQVGLQPGQAEQLTASDPHWLTTGR.Y	-0.246167	-0.881652	7.86413	0.404106	0.470626	ns
sp|A6H630|CF211_MOUSE_82	A6H630		CF211_MOUSE UPF0364 protein C6orf211 homolog	NA	NA	NA	22.1185	1.91856	K.C#VDTHIWNQYLEYQR.S	NA	NA	NA	NA	NA
sp|B1AR13|CISD3_MOUSE_119	B1AR13	CISD3	CISD3_MOUSE CDGSH iron-sulfur domain-containing protein 3, mitochondrial	NA	NA	NA	100	0	K.ATQRPPYC#DGTHK.S	NA	NA	NA	NA	NA
sp|B1AR13|CISD3_MOUSE_81	B1AR13	CISD3	CISD3_MOUSE CDGSH iron-sulfur domain-containing protein 3, mitochondrial	8.99843	0.476928	K.NQPFC#DGSHFFQR.T	11.7573	0.649959	K.NQPFC#DGSHFFQR.T	2.75887	3.4222	7.33936	0.0103245	0.0209888	*
sp|B1AY13|UBP24_MOUSE_1577	B1AY13	USP24	UBP24_MOUSE Ubiquitin carboxyl-terminal hydrolase 24	NA	NA	NA	3.82522	0.200225	K.TLLSLC#GAEK.E	NA	NA	NA	NA	NA
sp|B1AY13|UBP24_MOUSE_1856	B1AY13	USP24	UBP24_MOUSE Ubiquitin carboxyl-terminal hydrolase 24	5.40505	0.244764	R.GEVLEGSNAYYC#EK.C	6.91512	0.46261	R.GEVLEGSNAYYC#EK.C	1.51007	2.88527	6.07677	0.0274674	0.0474841	*
sp|B1AY13|UBP24_MOUSE_595	B1AY13	USP24	UBP24_MOUSE Ubiquitin carboxyl-terminal hydrolase 24	0.218003	0.0610678	K.C#IEDIK.R	NA	NA	NA	NA	NA	NA	NA	NA
sp|B1AY13|UBP24_MOUSE_799	B1AY13	USP24	UBP24_MOUSE Ubiquitin carboxyl-terminal hydrolase 24	51.6868	8.63007	K.TFFENVNLC#DHR.L	11.6157	2.18654	K.TFFENVNLC#DHR.L	-40.071	-4.50097	4.51143	0.00816924	0.0174349	*
sp|B1AY13|UBP24_MOUSE_870	B1AY13	USP24	UBP24_MOUSE Ubiquitin carboxyl-terminal hydrolase 24	19.5861	1.42859	K.FIADC#YTR.L	NA	NA	NA	NA	NA	NA	NA	NA
sp|B1AZP2|DLGP4_MOUSE_726	B1AZP2	DLGAP4	DLGP4_MOUSE Disks large-associated protein 4	1.71465	1.70661	R.DTDSDTQDANDSSC#K.S	1.10339	0.570345	R.DTDSDTQDANDSSC#K.S	-0.611263	-0.339706	4.8825	0.748202	0.790015	ns
sp|B2RSH2|GNAI1_MOUSE_254	B2RSH2	GNAI1	GNAI1_MOUSE Guanine nucleotide-binding protein G(i) subunit alpha-1	4.35322	0.578435	K.LFDSIC#NNK.W	1.17554	0.320733	K.LFDSIC#NNK.W	-3.17768	-4.80444	6.2472	0.00267596	0.0072411	**
sp|B2RSH2|GNAI1_MOUSE_66	B2RSH2	GNAI1	GNAI1_MOUSE Guanine nucleotide-binding protein G(i) subunit alpha-1	0.900517	0.173563	K.QMKIIHEAGYSEEEC#K.Q	1.55362	0.217559	K.QMKIIHEAGYSEEEC#K.Q	0.653103	2.34668	7.62373	0.048441	0.0759729	ns
sp|B2RXC1|TPC11_MOUSE_698	B2RXC1	TRAPPC11	TPC11_MOUSE Trafficking protein particle complex subunit 11	16.7712	2.42796	R.C#VVLSWQGGGGDAASSQEALQAAR.S	NA	NA	NA	NA	NA	NA	NA	NA
sp|B5X0G2|MUP17_MOUSE_156	B5X0G2	MUP17	MUP17_MOUSE Major urinary protein 17	9.57651	1.15995	R.FAQLC#EEHGILR.E	NA	NA	NA	NA	NA	NA	NA	NA
sp|D3YXK2|SAFB1_MOUSE_225	D3YXK2	SAFB	SAFB1_MOUSE Scaffold attachment factor B1	0.74466	0.146151	K.ILDILGETC#K.S	1.16064	0.352463	K.ILDILGETC#K.S	0.415982	1.0902	5.33603	0.322389	0.388123	ns
sp|D3YXK2|SAFB1_MOUSE_384	D3YXK2	SAFB	SAFB1_MOUSE Scaffold attachment factor B1	NA	NA	NA	21.1979	0.997579	K.FAFDAC#NDVPAPPK.E	NA	NA	NA	NA	NA
sp|D3YXK2|SAFB1_MOUSE_470	D3YXK2	SAFB	SAFB1_MOUSE Scaffold attachment factor B1	36.0897	1.44586	R.C#YGFVTMSTAEEATK.C	NA	NA	NA	NA	NA	NA	NA	NA
sp|D3YXK2|SAFB1_MOUSE_81	D3YXK2	SAFB	SAFB1_MOUSE Scaffold attachment factor B1	2.07723	0.325186	K.AIEDEGGNPDEIEVTSEC#NK.K	1.62233	0.243859	K.AIEDEGGNPDEIEVTSEC#NK.K	-0.454892	-1.11914	7.41795	0.298005	0.362848	ns
sp|D3Z4S3|PTRD1_MOUSE_118	D3Z4S3	PTRHD1	PTRD1_MOUSE Putative peptidyl-tRNA hydrolase PTRHD1	5.22416	0.479746	K.NIDHTLWLEQPENIATC#IALRPYPK.E	0.704667	0.234946	K.NIDHTLWLEQPENIATC#IALRPYPK.E	-4.5195	-8.46051	5.81432	0.000175943	0.000977733	***
sp|D3Z7P3|GLSK_MOUSE_183	D3Z7P3	GLS	GLSK_MOUSE Glutaminase kidney isoform, mitochondrial	6.62034	0.380817	K.EC#MDMLR.L	7.70283	0.93656	K.EC#MDMLR.L	1.08249	1.07069	5.28747	0.330731	0.39594	ns
sp|D3Z7P3|GLSK_MOUSE_208	D3Z7P3	GLS	GLSK_MOUSE Glutaminase kidney isoform, mitochondrial	27.5002	1.17097	K.C#VQSNIVLLTQAFR.R	11.6439	1.16873	K.C#VQSNIVLLTQAFR.R	-15.8563	-9.58423	7.99997	1.16445358810012e-05	0.00018668	***
sp|E9PZQ0|RYR1_MOUSE_121	E9PZQ0	RYR1	RYR1_MOUSE Ryanodine receptor 1	6.13536	0.662071	R.MYLSC#LTTSR.S	8.36259	0.403716	R.M*YLSC#LTTSR.S	2.22723	2.87217	6.61332	0.0254446	0.0445385	*
sp|E9PZQ0|RYR1_MOUSE_1270	E9PZQ0	RYR1	RYR1_MOUSE Ryanodine receptor 1	11.4807	0.857062	R.MDGTVDTPPC#LR.L	9.78745	0.370188	R.M*DGTVDTPPC#LR.L	-1.69322	-1.81366	5.44229	0.124698	0.171828	ns
sp|E9PZQ0|RYR1_MOUSE_1304	E9PZQ0	RYR1	RYR1_MOUSE Ryanodine receptor 1	4.89747	0.330564	R.C#TAGATPLASPGLQPPAEDEAR.A	9.83301	0.480615	R.C#TAGATPLASPGLQPPAEDEAR.A	4.93554	8.4611	7.09244	5.90289892788612e-05	0.000475965	***
sp|E9PZQ0|RYR1_MOUSE_1448	E9PZQ0	RYR1	RYR1_MOUSE Ryanodine receptor 1	1.84829	0.631001	R.VFAGQEPSC#VWVGWVTPDYHQHDMSFDLSK.V	NA	NA	NA	NA	NA	NA	NA	NA
sp|E9PZQ0|RYR1_MOUSE_1592	E9PZQ0	RYR1	RYR1_MOUSE Ryanodine receptor 1	4.62636	0.274225	R.KNPAPQC#PPR.L	1.33751	0.208038	K.NPAPQC#PPR.L	-3.28885	-9.55482	7.45864	1.90795357333242e-05	0.000250137	***
sp|E9PZQ0|RYR1_MOUSE_1631	E9PZQ0	RYR1	RYR1_MOUSE Ryanodine receptor 1	7.65068	0.812359	R.LGWAVQC#QEPLM*MMALHIPEENR.C	NA	NA	NA	NA	NA	NA	NA	NA
sp|E9PZQ0|RYR1_MOUSE_1648	E9PZQ0	RYR1	RYR1_MOUSE Ryanodine receptor 1	51.4451	3.57878	R.C#MDILELSER.L	7.14268	1.12587	R.C#M*DILELSER.L	-44.3024	-11.8086	4.78409	0.000101442	0.000681171	***
sp|E9PZQ0|RYR1_MOUSE_1675	E9PZQ0	RYR1	RYR1_MOUSE Ryanodine receptor 1	3.45343	1.4617	R.SVC#ALGNNR.V	8.22332	0.8783	R.SVC#ALGNNR.V	4.76989	2.79713	6.5553	0.0284993	0.0490042	*
sp|E9PZQ0|RYR1_MOUSE_1687	E9PZQ0	RYR1	RYR1_MOUSE Ryanodine receptor 1	0.845283	0.376085	R.VAHALC#SHVDQAQLLHALEDAR.L	9.56614	0.238051	R.VAHALC#SHVDQAQLLHALEDAR.L	8.72086	19.5933	6.76188	3.29244642618181e-07	2.40348589111272e-05	****
sp|E9PZQ0|RYR1_MOUSE_1965	E9PZQ0	RYR1	RYR1_MOUSE Ryanodine receptor 1	1.04223	0.209992	R.VESLAAFAEC#YVDK.M	3.15864	0.168518	R.VESLAAFAEC#YVDK.M	2.11641	7.86044	7.64167	6.37348093371587e-05	0.000502694	***
sp|E9PZQ0|RYR1_MOUSE_2022	E9PZQ0	RYR1	RYR1_MOUSE Ryanodine receptor 1	8.26259	0.555768	K.NGADEEEC#PLPEEIR.Q	5.40849	0.380151	K.NGADEEEC#PLPEEIR.Q	-2.8541	-4.23869	7.07076	0.0037599	0.00948688	**
sp|E9PZQ0|RYR1_MOUSE_2043	E9PZQ0	RYR1	RYR1_MOUSE Ryanodine receptor 1	2.05047	0.254392	R.QELVNFHQDLLAHC#GIQLEGEEEEPEEESTLGSR.L	2.38887	0.262795	R.QELVNFHQDLLAHC#GIQLEGEEEEPEEESTLGSR.L	0.338396	0.925198	7.99156	0.381951	0.449599	ns
sp|E9PZQ0|RYR1_MOUSE_231	E9PZQ0	RYR1	RYR1_MOUSE Ryanodine receptor 1	2.69815	0.287977	R.LFHGHMDEC#LTISPSDSDDQRR.L	4.25359	0.399454	R.LFHGHMDEC#LTISPSDSDDQR.R	1.55545	3.15867	7.27359	0.0151765	0.0284902	*
sp|E9PZQ0|RYR1_MOUSE_2327	E9PZQ0	RYR1	RYR1_MOUSE Ryanodine receptor 1	NA	NA	NA	1.02567	0.208246	K.GYPDIGWNPC#GGER.Y	NA	NA	NA	NA	NA
sp|E9PZQ0|RYR1_MOUSE_2364	E9PZQ0	RYR1	RYR1_MOUSE Ryanodine receptor 1	5.04881	0.368802	R.KPEC#FGPALR.G	8.57147	0.32057	R.KPEC#FGPALR.G	3.52265	7.20894	7.84783	0.000100847	0.000679079	***
sp|E9PZQ0|RYR1_MOUSE_2437	E9PZQ0	RYR1	RYR1_MOUSE Ryanodine receptor 1	6.91502	1.17561	R.C#APETHLIQAGK.G	9.05419	1.44379	R.C#APETHLIQAGK.G	2.13917	1.14893	7.68445	0.285086	0.348969	ns
sp|E9PZQ0|RYR1_MOUSE_25	E9PZQ0	RYR1	RYR1_MOUSE Ryanodine receptor 1	3.93544	0.158882	R.TDDEVVLQC#SATVLK.E	1.65278	0.129908	R.TDDEVVLQC#SATVLK.E	-2.28266	-11.1224	7.69625	5.16317744669619e-06	0.000113635	***
sp|E9PZQ0|RYR1_MOUSE_254	E9PZQ0	RYR1	RYR1_MOUSE Ryanodine receptor 1	3.90113	0.549482	R.LVYYEGGPVC#THAR.S	4.92526	0.312273	R.LVYYEGGPVC#THAR.S	1.02414	1.62043	6.33971	0.153616	0.204481	ns
sp|E9PZQ0|RYR1_MOUSE_2566	E9PZQ0	RYR1	RYR1_MOUSE Ryanodine receptor 1	11.8594	0.781497	K.C#APLFAGTEHR.A	2.74593	1.6821	K.C#APLFAGTEHR.A	-9.11344	-4.9135	5.64993	0.00316281	0.00827276	**
sp|E9PZQ0|RYR1_MOUSE_2657	E9PZQ0	RYR1	RYR1_MOUSE Ryanodine receptor 1	3.44325	1.10024	K.YYC#LPTGWANFGVTSEEELHLTR.K	3.55493	0.48296	K.YYC#LPTGWANFGVTSEEELHLTR.K	0.111682	0.0929466	5.4863	0.929246	0.94314	ns
sp|E9PZQ0|RYR1_MOUSE_3045	E9PZQ0	RYR1	RYR1_MOUSE Ryanodine receptor 1	7.39119	0.627964	K.EM*ITSLFC#K.L	4.0275	0.289688	K.EMITSLFC#K.L	-3.36369	-4.86391	5.62872	0.00335176	0.00865662	**
sp|E9PZQ0|RYR1_MOUSE_316	E9PZQ0	RYR1	RYR1_MOUSE Ryanodine receptor 1	24.9014	1.60738	K.ATSFC#FR.I	15.7055	0.652652	K.ATSFC#FR.I	-9.19591	-5.30076	5.28401	0.00270196	0.00729302	**
sp|E9PZQ0|RYR1_MOUSE_3171	E9PZQ0	RYR1	RYR1_MOUSE Ryanodine receptor 1	11.9312	1.13413	R.TLC#SIYSLGTTR.N	8.91164	0.869754	R.TLC#SIYSLGTTR.N	-3.01959	-2.11272	7.4958	0.0698953	0.104323	ns
sp|E9PZQ0|RYR1_MOUSE_3194	E9PZQ0	RYR1	RYR1_MOUSE Ryanodine receptor 1	4.7758	0.603017	K.LRPALGEC#LAR.L	9.26723	0.661583	K.LRPALGEC#LAR.L	4.49143	5.01743	7.93224	0.00105686	0.00361131	**
sp|E9PZQ0|RYR1_MOUSE_3217	E9PZQ0	RYR1	RYR1_MOUSE Ryanodine receptor 1	3.45784	0.260001	R.LAAAM*PVAFLEPELNEYNAC#SVYTTK.S	NA	NA	NA	NA	NA	NA	NA	NA
sp|E9PZQ0|RYR1_MOUSE_3241	E9PZQ0	RYR1	RYR1_MOUSE Ryanodine receptor 1	6.14804	0.604946	R.AILGLPNSVEEM*C#PDIPVLER.L	0.6427	0.560754	R.AILGLPNSVEEM*C#PDIPVLER.L	-5.50534	-6.67422	7.9544	0.000160939	0.000933097	***
sp|E9PZQ0|RYR1_MOUSE_3403	E9PZQ0	RYR1	RYR1_MOUSE Ryanodine receptor 1	2.13464	0.300047	R.DEFSVLC#R.D	2.69959	0.370315	R.DEFSVLC#R.D	0.564946	1.18533	7.67018	0.271308	0.334142	ns
sp|E9PZQ0|RYR1_MOUSE_3636	E9PZQ0	RYR1	RYR1_MOUSE Ryanodine receptor 1	19.4397	1.24444	R.AVVAC#FR.M	6.82636	0.345995	R.AVVAC#FR.M	-12.6133	-9.76533	4.61475	0.000296187	0.00142909	**
sp|E9PZQ0|RYR1_MOUSE_3651	E9PZQ0	RYR1	RYR1_MOUSE Ryanodine receptor 1	2.96418	0.436178	R.AC#NMFLESYK.A	5.5485	0.377585	R.AC#NM*FLESYK.A	2.58431	4.4796	7.83911	0.00216375	0.00619426	**
sp|E9PZQ0|RYR1_MOUSE_37	E9PZQ0	RYR1	RYR1_MOUSE Ryanodine receptor 1	1.86607	0.036308	K.LC#LAAEGFGNR.L	6.73302	0.497381	K.LC#LAAEGFGNR.L	4.86695	9.75918	4.04263	0.000586078	0.00231992	**
sp|E9PZQ0|RYR1_MOUSE_3789	E9PZQ0	RYR1	RYR1_MOUSE Ryanodine receptor 1	2.89734	0.0793206	R.GAAEM*VLQMISAC#K.G	1.5774	0.119768	R.GAAEMVLQM*ISAC#K.G	-1.31994	-9.18836	6.9428	3.9211803179449e-05	0.000381662	***
sp|E9PZQ0|RYR1_MOUSE_3895	E9PZQ0	RYR1	RYR1_MOUSE Ryanodine receptor 1	5.29358	0.383531	R.FLQLLC#EGHNNDFQNYLR.T	3.50188	0.350331	R.FLQLLC#EGHNNDFQNYLR.T	-1.79171	-3.44924	7.9353	0.00881353	0.0184554	*
sp|E9PZQ0|RYR1_MOUSE_394	E9PZQ0	RYR1	RYR1_MOUSE Ryanodine receptor 1	8.3286	1.89514	R.C#QQEESQAAR.I	NA	NA	NA	NA	NA	NA	NA	NA
sp|E9PZQ0|RYR1_MOUSE_3976	E9PZQ0	RYR1	RYR1_MOUSE Ryanodine receptor 1	2.10512	0.306148	K.QVFNSLTEYIQGPC#TGNQQSLAHSR.L	15.393	1.145	K.QVFNSLTEYIQGPC#TGNQQSLAHSR.L	13.2878	11.2112	4.56901	0.000169779	0.000961003	***
sp|E9PZQ0|RYR1_MOUSE_812	E9PZQ0	RYR1	RYR1_MOUSE Ryanodine receptor 1	11.1269	0.395906	K.FLPPPGYAPC#HEAVLPR.E	13.5703	0.213159	K.FLPPPGYAPC#HEAVLPR.E	2.44345	5.43422	6.1393	0.00149594	0.00468319	**
sp|E9PZQ0|RYR1_MOUSE_907	E9PZQ0	RYR1	RYR1_MOUSE Ryanodine receptor 1	4.4011	0.396084	R.LHPC#LVNFHSLPEPER.N	4.11405	0.42944	R.LHPC#LVNFHSLPEPER.N	-0.287049	-0.491345	7.94826	0.636462	0.693458	ns
sp|E9PZQ0|RYR1_MOUSE_938	E9PZQ0	RYR1	RYR1_MOUSE Ryanodine receptor 1	4.34716	0.243043	K.TLLALGC#HVGMADEK.A	4.04028	0.232644	K.TLLALGC#HVGMADEK.A	-0.306881	-0.912137	7.98475	0.388406	0.455314	ns
sp|E9Q8I9|FRY_MOUSE_1246	E9Q8I9	FRY	FRY_MOUSE Protein furry homolog	28.1369	2.6968	K.AIATVC#GNR.N	NA	NA	NA	NA	NA	NA	NA	NA
sp|G5E8K5|ANK3_MOUSE_1370	G5E8K5	ANK3	ANK3_MOUSE Ankyrin-3	3.68486	0.829077	K.DIEVLEGKPIYVDC#YGNLAPLTK.G	NA	NA	NA	NA	NA	NA	NA	NA
sp|G5E8K5|ANK3_MOUSE_1431	G5E8K5	ANK3	ANK3_MOUSE Ankyrin-3	4.47544	0.246144	K.GLPQTAVC#NLNITLPAHK.K	7.11212	0.334007	K.GLPQTAVC#NLNITLPAHK.K	2.63668	6.35487	7.35511	0.000312518	0.00148054	**
sp|G5E8K5|ANK3_MOUSE_1907	G5E8K5	ANK3	ANK3_MOUSE Ankyrin-3	NA	NA	NA	4.03567	0.3967	K.LVIEDAPKPC#VPVGMK.K	NA	NA	NA	NA	NA
sp|G5E8K5|ANK3_MOUSE_391	G5E8K5	ANK3	ANK3_MOUSE Ankyrin-3	NA	NA	NA	2.39261	0.244391	K.ALNGFTPLHIAC#K.K	NA	NA	NA	NA	NA
sp|G5E8K5|ANK3_MOUSE_53	G5E8K5	ANK3	ANK3_MOUSE Ankyrin-3	11.6687	2.47837	K.NGVDVNIC#NQNGLNALHLASK.E	NA	NA	NA	NA	NA	NA	NA	NA
sp|G5E8K5|ANK3_MOUSE_721	G5E8K5	ANK3	ANK3_MOUSE Ankyrin-3	21.4405	1.57852	K.MGYTPLHVGC#HYGNIK.I	6.19247	0.287683	K.MGYTPLHVGC#HYGNIK.I	-15.248	-9.50317	4.26542	0.000499199	0.00206894	**
sp|O08528|HXK2_MOUSE_158	O08528	HK2	HXK2_MOUSE Hexokinase-2	9.15299	0.49492	K.LPLGFTFSFPC#HQTK.L	0.888822	0.190777	K.KLPLGFTFSFPC#HQTK.L	-8.26416	-15.5805	5.16302	1.53929364350544e-05	0.000220051	***
sp|O08528|HXK2_MOUSE_368	O08528	HK2	HXK2_MOUSE Hexokinase-2	NA	NA	NA	10.0861	0.406682	R.LGLSPLQEDC#VATHR.I	NA	NA	NA	NA	NA
sp|O08528|HXK2_MOUSE_375	O08528	HK2	HXK2_MOUSE Hexokinase-2	18.4501	0.939009	R.IC#QIVSTR.S	10.3517	0.398935	R.IC#QIVSTR.S	-8.09834	-7.93769	5.3984	0.000356441	0.00160507	**
sp|O08528|HXK2_MOUSE_438	O08528	HK2	HXK2_MOUSE Hexokinase-2	7.39318	1.33526	R.LVPDC#DVR.F	4.014	0.405579	R.LVPDC#DVR.F	-3.37919	-2.42149	4.73186	0.0628483	0.0952661	ns
sp|O08528|HXK2_MOUSE_517	O08528	HK2	HXK2_MOUSE Hexokinase-2	5.0022	0.309771	K.MLPTYVC#ATPDGTEK.G	4.6712	0.171681	K.MLPTYVC#ATPDGTEK.G	-0.331	-0.934593	6.24544	0.38471	0.45164	ns
sp|O08528|HXK2_MOUSE_628	O08528	HK2	HXK2_MOUSE Hexokinase-2	2.46125	0.337115	K.ASGC#EGEDVVTLLK.E	0.201364	0.180549	K.ASGC#EGEDVVTLLK.E	-2.25988	-5.90944	6.12024	0.0009725	0.00338793	**
sp|O08528|HXK2_MOUSE_813	O08528	HK2	HXK2_MOUSE Hexokinase-2	11.0577	0.48948	R.HLGLESTC#DDSIIVK.E	1.0792	0.381863	R.HLGLESTC#DDSIIVK.E	-9.97855	-16.0733	7.55289	4.09996737726858e-07	2.64514471425304e-05	****
sp|O08528|HXK2_MOUSE_823	O08528	HK2	HXK2_MOUSE Hexokinase-2	5.94152	0.460018	K.EVC#TVVAR.R	0.23746	0.15664	K.EVC#TVVAR.R	-5.70406	-11.7378	4.91527	8.79954295815737e-05	0.000614329	***
sp|O08528|HXK2_MOUSE_834	O08528	HK2	HXK2_MOUSE Hexokinase-2	1.925	0.246429	R.AAQLC#GAGMAAVVDK.I	6.88657	0.319602	R.AAQLC#GAGMAAVVDK.I	4.96157	12.294	7.51409	3.02943443578973e-06	7.9987699322329e-05	****
sp|O08528|HXK2_MOUSE_886	O08528	HK2	HXK2_MOUSE Hexokinase-2	1.37133	0.136677	K.C#DVSFLESEDGSGK.G	2.56312	0.18327	K.C#DVSFLESEDGSGK.G	1.19179	5.21289	7.3982	0.00103794	0.00356268	**
sp|O08528|HXK2_MOUSE_909	O08528	HK2	HXK2_MOUSE Hexokinase-2	29.2699	1.47991	K.GAALITAVAC#R.I	17.4767	0.546474	K.GAALITAVAC#R.I	-11.7932	-7.47546	5.07092	0.000636008	0.00245536	**
sp|O08529|CAN2_MOUSE_240	O08529	CAPN2	CAN2_MOUSE Calpain-2 catalytic subunit	12.965	0.751723	K.GSLLGC#SIDITSAADSEAVTYQK.L	7.83428	0.138655	K.GSLLGC#SIDITSAADSEAVTYQK.L	-5.13068	-6.712	4.27186	0.00202037	0.00589398	**
sp|O08529|CAN2_MOUSE_301	O08529	CAPN2	CAN2_MOUSE Calpain-2 catalytic subunit	4.75423	0.496998	K.WNDNC#PSWNTVDPEVR.A	4.72979	0.481643	K.WNDNC#PSWNTVDPEVR.A	-0.0244394	-0.0353125	7.99213	0.972697	0.977872	ns
sp|O08529|CAN2_MOUSE_374	O08529	CAPN2	CAN2_MOUSE Calpain-2 catalytic subunit	NA	NA	NA	9.12078	1.2465	R.GSTAGGC#R.N	NA	NA	NA	NA	NA
sp|O08529|CAN2_MOUSE_405	O08529	CAPN2	CAN2_MOUSE Calpain-2 catalytic subunit	1.2772	0.237301	R.GC#TFLVGLIQK.H	0.578353	0.188616	R.GC#TFLVGLIQK.H	-0.698852	-2.30545	7.61234	0.0516431	0.0800181	ns
sp|O08529|CAN2_MOUSE_577	O08529	CAPN2	CAN2_MOUSE Calpain-2 catalytic subunit	1.71137	0.304398	K.SDGFSIETC#K.I	NA	NA	NA	NA	NA	NA	NA	NA
sp|O08529|CAN2_MOUSE_640	O08529	CAPN2	CAN2_MOUSE Calpain-2 catalytic subunit	24.0086	1.23956	K.LPC#QLHQVIVAR.F	10.9033	0.31867	K.LPC#QLHQVIVAR.F	-13.1053	-10.2396	4.52644	0.000266807	0.00131844	**
sp|O08529|CAN2_MOUSE_82	O08529	CAPN2	CAN2_MOUSE Calpain-2 catalytic subunit	3.87887	0.307206	K.RPTEIC#ADPQFIIGGATR.T	1.80954	0.15904	K.RPTEIC#ADPQFIIGGATR.T	-2.06934	-5.98191	6.0004	0.000979693	0.00340929	**
sp|O08532|CA2D1_MOUSE_904	O08532	CACNA2D1	CA2D1_MOUSE Voltage-dependent calcium channel subunit alpha-2/delta-1	62.9553	9.97171	K.SYDYQSVC#DPGAAPK.Q	NA	NA	NA	NA	NA	NA	NA	NA
sp|O08539|BIN1_MOUSE_47	O08539	BIN1	BIN1_MOUSE Myc box-dependent-interacting protein 1	0.949888	0.10067	K.DEQFEQC#VQNFNK.Q	0.942816	0.198594	K.DEQFEQC#VQNFNK.Q	-0.00707238	-0.0317643	5.92838	0.975702	0.98028	ns
sp|O08539|BIN1_MOUSE_85	O08539	BIN1	BIN1_MOUSE Myc box-dependent-interacting protein 1	3.47895	0.331424	K.KLSEC#LQEVYEPEWPGRDEANK.I	1.89322	0.288047	K.KLSEC#LQEVYEPEWPGRDEANK.I	-1.58573	-3.61128	7.84759	0.00709444	0.0156399	*
sp|O08553|DPYL2_MOUSE_248	O08553	DPYSL2	DPYL2_MOUSE Dihydropyrimidinase-related protein 2	21.4756	2.9454	R.SITIANQTNC#PLYVTK.V	1.57221	0.217018	R.SITIANQTNC#PLYVTK.V	-19.9033	-6.73917	4.04343	0.00243014	0.0067412	**
sp|O08553|DPYL2_MOUSE_504	O08553	DPYSL2	DPYL2_MOUSE Dihydropyrimidinase-related protein 2	4.22055	0.663634	R.GLYDGPVC#EVSVTPK.T	0.40677	0.134039	R.GLYDGPVC#EVSVTPK.T	-3.81378	-5.63306	4.32582	0.00385367	0.00968545	**
sp|O08638|MYH11_MOUSE_176	O08638	MYH11	MYH11_MOUSE Myosin-11	5.77167	0.546206	R.SMLQDREDQSILC#TGESGAGK.T	0.223549	0.0614363	R.EDQSILC#TGESGAGK.T	-5.54812	-10.0939	4.10119	0.000477351	0.00201214	**
sp|O08638|MYH11_MOUSE_382	O08638	MYH11	MYH11_MOUSE Myosin-11	2.56704	0.65949	K.VC#HLVGINVTDFTR.A	NA	NA	NA	NA	NA	NA	NA	NA
sp|O08638|MYH11_MOUSE_554	O08638	MYH11	MYH11_MOUSE Myosin-11	3.04495	0.774655	K.LC#SEQGNHPK.F	NA	NA	NA	NA	NA	NA	NA	NA
sp|O08638|MYH11_MOUSE_678	O08638	MYH11	MYH11_MOUSE Myosin-11	11.7139	0.3794	R.C#IIPNHEK.R	6.92654	0.788637	R.C#IIPNHEK.R	-4.78739	-5.47035	5.7574	0.00177989	0.00535803	**
sp|O08638|MYH11_MOUSE_747	O08638	MYH11	MYH11_MOUSE Myosin-11	32.9817	1.21242	K.QAC#ILMIK.A	NA	NA	NA	NA	NA	NA	NA	NA
sp|O08638|MYH11_MOUSE_823	O08638	MYH11	MYH11_MOUSE Myosin-11	6.58206	1.34952	R.NC#AAYLK.L	2.1855	1.149	R.NC#AAYLK.L	-4.39656	-2.48057	7.80158	0.0388004	0.0633911	ns
sp|O08638|MYH11_MOUSE_95	O08638	MYH11	MYH11_MOUSE Myosin-11	4.80865	0.51483	K.VEDMAELTC#LNEASVLHNLR.E	2.96432	0.549507	K.VEDMAELTC#LNEASVLHNLR.E	-1.84433	-2.44931	7.96625	0.0401021	0.0650267	ns
sp|O08663|MAP2_MOUSE_135	O08663	METAP2	MAP2_MOUSE Methionine aminopeptidase 2	1.46913	1.45598	K.GQEC#EYPPTQDGR.T	NA	NA	NA	NA	NA	NA	NA	NA
sp|O08663|MAP2_MOUSE_263	O08663	METAP2	MAP2_MOUSE Methionine aminopeptidase 2	3.80334	0.472283	R.IIDC#AFTVTFNPK.Y	2.59142	0.198252	R.IIDC#AFTVTFNPK.Y	-1.21192	-2.36609	5.36723	0.0607787	0.0923905	ns
sp|O08663|MAP2_MOUSE_468	O08663	METAP2	MAP2_MOUSE Methionine aminopeptidase 2	13.6407	0.762082	K.GSYTAQFEHTILLRPTC#K.E	8.97294	0.628127	K.GSYTAQFEHTILLRPTC#K.E	-4.66778	-4.72649	7.7186	0.00164246	0.00505324	**
sp|O08677|KNG1_MOUSE_107	O08677	KNG1	KNG1_MOUSE Kininogen-1	77.7407	9.96417	K.DAEEAATGEC#TATVGK.R	NA	NA	NA	NA	NA	NA	NA	NA
sp|O08709|PRDX6_MOUSE_47	O08709	PRDX6	PRDX6_MOUSE Peroxiredoxin-6	7.77873	1.08749	R.DFTPVC#TTELGR.A	3.48997	0.443021	R.DFTPVC#TTELGR.A	-4.28875	-3.65227	5.29207	0.0133154	0.0257334	*
sp|O08715|AKAP1_MOUSE_352	O08715	AKAP1	AKAP1_MOUSE A-kinase anchor protein 1, mitochondrial	10.6633	2.05434	K.GKEESC#VPASQETSLGQDTSDPASTR.T	9.66045	2.58781	K.EESC#VPASQETSLGQDTSDPASTR.T	-1.00284	-0.303515	7.6085	0.76963	0.809558	ns
sp|O08715|AKAP1_MOUSE_392	O08715	AKAP1	AKAP1_MOUSE A-kinase anchor protein 1, mitochondrial	25.3509	1.05991	K.TYVSC#LSSPLSGPTK.D	NA	NA	NA	NA	NA	NA	NA	NA
sp|O08715|AKAP1_MOUSE_80	O08715	AKAP1	AKAP1_MOUSE A-kinase anchor protein 1, mitochondrial	6.16017	0.600265	R.C#VDKPSTEPLALPR.T	3.17602	0.360991	R.C#VDKPSTEPLALPR.T	-2.98415	-4.26032	6.55865	0.00434498	0.0106778	*
sp|O08734|BAK_MOUSE_14	O08734	BAK1	BAK_MOUSE Bcl-2 homologous antagonist/killer	4.4702	1.20562	K.VGC#DESPSPSEQQVAQDTEEVFR.S	2.74486	0.780363	K.VGC#DESPSPSEQQVAQDTEEVFR.S	-1.72533	-1.20137	6.85121	0.269486	0.332407	ns
sp|O08740|RPB11_MOUSE_31	O08740	POLR2J	RPB11_MOUSE DNA-directed RNA polymerase II subunit RPB11	5.88475	0.388365	K.VPNAC#LFTINK.E	NA	NA	NA	NA	NA	NA	NA	NA
sp|O08749|DLDH_MOUSE_477	O08749	DLD	DLDH_MOUSE Dihydrolipoyl dehydrogenase, mitochondrial	NA	NA	NA	9.2	0.818064	R.VLGAHILGPGAGEM*VNEAALALEYGASC#EDIAR.V	NA	NA	NA	NA	NA
sp|O08749|DLDH_MOUSE_484	O08749	DLD	DLDH_MOUSE Dihydrolipoyl dehydrogenase, mitochondrial	9.98987	0.428081	R.VC#HAHPTLSEAFR.E	6.6427	0.596959	R.VC#HAHPTLSEAFR.E	-3.34717	-4.55655	7.25353	0.00238849	0.00666041	**
sp|O08749|DLDH_MOUSE_69	O08749	DLD	DLDH_MOUSE Dihydrolipoyl dehydrogenase, mitochondrial	71.6156	4.14091	K.TVC#IEK.N	6.11891	0.519398	K.TVC#IEK.N	-65.4967	-15.694	4.12583	7.79839199737933e-05	0.000575826	***
sp|O08756|HCD2_MOUSE_58	O08756	HSD17B10	HCD2_MOUSE 3-hydroxyacyl-CoA dehydrogenase type-2	0.902	0.172222	K.KLGESC#IFAPANVTSEK.E	1.04275	0.23634	K.KLGESC#IFAPANVTSEK.E	0.140752	0.481314	7.31371	0.644361	0.700402	ns
sp|O08759|UBE3A_MOUSE_151	O08759	UBE3A	UBE3A_MOUSE Ubiquitin-protein ligase E3A	12.0596	0.688932	K.VYEIYEFC#R.E	11.0057	0.992693	K.VYEIYEFC#R.E	-1.05395	-0.872238	7.12759	0.411496	0.478019	ns
sp|O08759|UBE3A_MOUSE_209	O08759	UBE3A	UBE3A_MOUSE Ubiquitin-protein ligase E3A	0.988074	0.428495	K.AAC#SAAAMEEDSEASSSR.M	8.84215	3.00024	K.AAC#SAAAMEEDSEASSSR.M	7.85408	2.59152	4.16311	0.0582364	0.0890774	ns
sp|O08759|UBE3A_MOUSE_853	O08759	UBE3A	UBE3A_MOUSE Ubiquitin-protein ligase E3A	39.4198	1.27592	R.LPTSHTC#FNVLLLPEYSSK.E	30.6177	2.08716	R.LPTSHTC#FNVLLLPEYSSK.E	-8.80214	-3.59819	6.62333	0.00962304	0.0198066	*
sp|O08788|DCTN1_MOUSE_1255	O08788	DCTN1	DCTN1_MOUSE Dynactin subunit 1	NA	NA	NA	12.0009	0.543132	K.VTFSC#AAGLGQR.H	NA	NA	NA	NA	NA
sp|O08788|DCTN1_MOUSE_636	O08788	DCTN1	DCTN1_MOUSE Dynactin subunit 1	10.9034	1.14891	K.FDLSENC#SERPGLR.G	13.7051	0.624243	K.FDLSENC#SERPGLR.G	2.80174	2.14275	6.17239	0.0745864	0.110412	ns
sp|O08788|DCTN1_MOUSE_677	O08788	DCTN1	DCTN1_MOUSE Dynactin subunit 1	0.32691	0.326788	R.YEHALSQC#SVDVYK.K	7.21056	0.945339	R.YEHALSQC#SVDVYK.K	6.88365	6.88208	4.94252	0.00103822	0.00356268	**
sp|O08788|DCTN1_MOUSE_759	O08788	DCTN1	DCTN1_MOUSE Dynactin subunit 1	1.68264	0.552293	K.FTQSALDC#MGVEVGR.L	NA	NA	NA	NA	NA	NA	NA	NA
sp|O08788|DCTN1_MOUSE_791	O08788	DCTN1	DCTN1_MOUSE Dynactin subunit 1	0.53488	0.335717	R.DLETSC#SDTR.Q	0.652443	0.442373	R.DLETSC#SDTR.Q	0.117563	0.211696	7.45983	0.838013	0.867194	ns
sp|O08788|DCTN1_MOUSE_888	O08788	DCTN1	DCTN1_MOUSE Dynactin subunit 1	1.95635	0.106409	K.ASEQIYGSPSSSPYEC#LR.Q	NA	NA	NA	NA	NA	NA	NA	NA
sp|O08788|DCTN1_MOUSE_893	O08788	DCTN1	DCTN1_MOUSE Dynactin subunit 1	6.96936	0.552303	R.QSC#TILISTMNK.L	11.0932	0.544861	R.QSC#TILISTMNK.L	4.12381	5.31535	7.99853	0.000715464	0.00265673	**
sp|O08800|SPB8_MOUSE_154	O08800	SERPINB8	SPB8_MOUSE Serpin B8	11.7022	1.06107	K.ISEVLSPGTVC#PLTK.L	NA	NA	NA	NA	NA	NA	NA	NA
sp|O08808|DIAP1_MOUSE_155	O08808	DIAPH1	DIAP1_MOUSE Protein diaphanous homolog 1	26.2712	1.95258	R.DMHLLSC#LESLR.V	15.5617	1.64561	R.DMHLLSC#LESLR.V	-10.7094	-4.19394	7.77685	0.00321748	0.00838162	**
sp|O08808|DIAP1_MOUSE_428	O08808	DIAPH1	DIAP1_MOUSE Protein diaphanous homolog 1	NA	NA	NA	3.80266	0.810167	K.LIEEC#VSQIVLHK.N	NA	NA	NA	NA	NA
sp|O08808|DIAP1_MOUSE_779	O08808	DIAPH1	DIAP1_MOUSE Protein diaphanous homolog 1	1.52387	0.152022	K.FVAEDLSQDC#FWTK.V	0.64675	0.204718	K.FVAEDLSQDC#FWTK.V	-0.877117	-3.4398	7.38286	0.00998206	0.0204349	*
sp|O08911|MK12_MOUSE_165	O08911	MAPK12	MK12_MOUSE Mitogen-activated protein kinase 12	3.07657	0.514997	R.DLKPGNLAVNEDC#ELK.I	3.10676	0.479207	R.DLKPGNLAVNEDC#ELK.I	0.0301833	0.0429067	7.95885	0.966833	0.974111	ns
sp|O08911|MK12_MOUSE_42	O08911	MAPK12	MK12_MOUSE Mitogen-activated protein kinase 12	1.12416	0.418098	R.AVYQDLQPVGSGAYGAVC#SAVDSR.T	0.620069	0.292673	R.AVYQDLQPVGSGAYGAVC#SAVDSR.T	-0.504095	-0.987732	7.16108	0.355475	0.42179	ns
sp|O08992|SDCB1_MOUSE_167	O08992	SDCBP	SDCB1_MOUSE Syntenin-1	13.0132	0.823322	R.FGDQVLQINGENC#AGWSSDK.A	NA	NA	NA	NA	NA	NA	NA	NA
sp|O09061|PSB1_MOUSE_223	O09061	PSMB1	PSB1_MOUSE Proteasome subunit beta type-1	NA	NA	NA	4.02672	0.259994	R.IC#IVTK.E	NA	NA	NA	NA	NA
sp|O09110|MP2K3_MOUSE_207	O09110	MAP2K3	MP2K3_MOUSE Dual specificity mitogen-activated protein kinase kinase 3	6.46087	0.565078	K.MC#DFGISGYLVDSVAK.T	8.04959	0.724794	K.MC#DFGISGYLVDSVAK.T	1.58873	1.72867	7.5508	0.124367	0.171539	ns
sp|O09110|MP2K3_MOUSE_29	O09110	MAP2K3	MP2K3_MOUSE Dual specificity mitogen-activated protein kinase kinase 3	2.73504	0.591651	R.ISC#VSKPPVSNPTPPR.N	3.30293	0.636281	R.ISC#VSKPPVSNPTPPR.N	0.567887	0.653606	7.95806	0.531793	0.596572	ns
sp|O09110|MP2K3_MOUSE_305	O09110	MAP2K3	MP2K3_MOUSE Dual specificity mitogen-activated protein kinase kinase 3	0.321395	0.216929	K.QVVEEPSPQLPADQFSPEFVDFTSQC#LR.K	0.373261	0.185005	K.QVVEEPSPQLPADQFSPEFVDFTSQC#LR.K	0.0518659	0.181918	7.8055	0.860282	0.886803	ns
sp|O09117|SYPL1_MOUSE_64	O09117	SYPL1	SYPL1_MOUSE Synaptophysin-like protein 1	4.85634	0.664425	K.TEIQVNC#PK.V	5.11962	0.19729	K.TEIQVNC#PK.V	0.263276	0.379854	4.69992	0.720608	0.766168	ns
sp|O09131|GSTO1_MOUSE_191	O09131	GSTO1	GSTO1_MOUSE Glutathione S-transferase omega-1	2.13509	0.339422	K.EC#LAHTPK.L	0.368941	0.293285	K.EC#LAHTPK.L	-1.76615	-3.93721	7.83511	0.0044944	0.0109198	*
sp|O09172|GSH0_MOUSE_72	O09172	GCLM	GSH0_MOUSE Glutamate--cysteine ligase regulatory subunit	NA	NA	NA	9.24702	0.383898	R.EFPDVLEC#TMSHAVEK.I	NA	NA	NA	NA	NA
sp|O35071|KIF1C_MOUSE_26	O35071	KIF1C	KIF1C_MOUSE Kinesin-like protein KIF1C	8.60169	0.802517	K.C#VVSMQGNTTSIINPK.Q	NA	NA	NA	NA	NA	NA	NA	NA
sp|O35071|KIF1C_MOUSE_350	O35071	KIF1C	KIF1C_MOUSE Kinesin-like protein KIF1C	3.36194	0.537694	R.C#NAVINEDPNAR.L	30.814	1.1747	R.C#NAVINEDPNAR.L	27.4521	21.2492	5.60564	1.42223811708934e-06	5.43836765725114e-05	****
sp|O35071|KIF1C_MOUSE_813	O35071	KIF1C	KIF1C_MOUSE Kinesin-like protein KIF1C	7.32855	2.23117	R.DVWDTVGEEEGC#GGGGGGSEEGAR.G	NA	NA	NA	NA	NA	NA	NA	NA
sp|O35074|PTGIS_MOUSE_442	O35074	PTGIS	PTGIS_MOUSE Prostacyclin synthase	24.3181	3.61128	K.NYNMPWGAGHNQC#LGK.S	41.2639	6.97208	K.NYNMPWGAGHNQC#LGK.S	16.9458	2.1582	6.00218	0.0742449	0.110201	ns
sp|O35075|DSCR3_MOUSE_137	O35075	DSCR3	DSCR3_MOUSE Down syndrome critical region protein 3 homolog	28.4054	1.3561	K.TC#EFIVHSAPQK.G	NA	NA	NA	NA	NA	NA	NA	NA
sp|O35075|DSCR3_MOUSE_243	O35075	DSCR3	DSCR3_MOUSE Down syndrome critical region protein 3 homolog	7.12953	0.485156	R.DATEIQNIQIADGDIC#R.N	NA	NA	NA	NA	NA	NA	NA	NA
sp|O35083|PLCA_MOUSE_273	O35083	AGPAT1	PLCA_MOUSE 1-acyl-sn-glycerol-3-phosphate acyltransferase alpha	1.66186	0.38306	R.EISTDGLGGGDC#LK.K	9.04093	0.525806	R.EISTDGLGGGDC#LK.K	7.37907	11.3429	7.31277	6.65509476587618e-06	0.000134441	***
sp|O35215|DOPD_MOUSE_24	O35215	DDT	DOPD_MOUSE D-dopachrome decarboxylase	3.13914	0.66364	R.LC#AATATILDKPEDR.V	3.20324	0.162823	R.LC#AATATILDKPEDR.V	0.0641041	0.0938123	4.47983	0.929307	0.94314	ns
sp|O35215|DOPD_MOUSE_57	O35215	DDT	DOPD_MOUSE D-dopachrome decarboxylase	1.32078	0.353397	K.STEPC#AHLLVSSIGVVGTAEQNR.T	2.0063	0.27113	K.STEPC#AHLLVSSIGVVGTAEQNR.T	0.685516	1.53903	7.49723	0.164868	0.216676	ns
sp|O35226|PSMD4_MOUSE_37	O35226	PSMD4	PSMD4_MOUSE 26S proteasome non-ATPase regulatory subunit 4	5.66001	0.408135	R.LQAQQDAVNIVC#HSK.T	1.22268	0.168884	R.LQAQQDAVNIVC#HSK.T	-4.43733	-10.0461	5.33079	0.000115492	0.000737493	***
sp|O35226|PSMD4_MOUSE_87	O35226	PSMD4	PSMD4_MOUSE 26S proteasome non-ATPase regulatory subunit 4	20.6868	1.15797	K.ITFC#TGIR.V	18.4967	0.711156	K.ITFC#TGIR.V	-2.19007	-1.61163	6.64155	0.153382	0.204256	ns
sp|O35286|DHX15_MOUSE_750	O35286	DHX15	DHX15_MOUSE Putative pre-mRNA-splicing factor ATP-dependent RNA helicase DHX15	1.8753	0.321827	R.TC#TDIKPEWLVK.I	36.1506	1.52254	R.TC#TDIKPEWLVK.I	34.2753	22.0252	4.35672	1.23625659423401e-05	0.0001937	***
sp|O35295|PURB_MOUSE_250	O35295	PURB	PURB_MOUSE Transcriptional activator protein Pur-beta	3.54457	0.367627	R.FFFDVGC#NK.Y	1.28359	0.129979	R.FFFDVGC#NK.Y	-2.26098	-5.79845	4.98466	0.00217205	0.00620697	**
sp|O35295|PURB_MOUSE_285	O35295	PURB	PURB_MOUSE Transcriptional activator protein Pur-beta	12.7848	1.23457	K.FGGAFC#R.Y	6.55141	0.399394	K.FGGAFC#R.Y	-6.2334	-4.80392	4.82819	0.00533354	0.0124682	*
sp|O35343|IMA3_MOUSE_122	O35343	KPNA4	IMA3_MOUSE Importin subunit alpha-3	3.16278	0.652182	K.SGILPILVHC#LER.D	1.71766	0.174442	K.SGILPILVHC#LER.D	-1.44512	-2.14058	4.56943	0.0904461	0.129983	ns
sp|O35343|IMA3_MOUSE_228	O35343	KPNA4	IMA3_MOUSE Importin subunit alpha-3	3.57359	0.276767	R.NVTWVMVNLC#R.H	NA	NA	NA	NA	NA	NA	NA	NA
sp|O35343|IMA3_MOUSE_57	O35343	KPNA4	IMA3_MOUSE Importin subunit alpha-3	5.03705	0.382224	R.NVPQEDIC#EDSDIDGDYR.V	2.25929	0.362392	R.NVPQEDIC#EDSDIDGDYR.V	-2.77776	-5.27381	7.9774	0.000758769	0.00277581	**
sp|O35345|IMA7_MOUSE_238	O35345	KPNA6	IMA7_MOUSE Importin subunit alpha-7	15.2785	0.166838	R.NAVWALSNLC#R.G	16.1927	0.525587	R.NAVWALSNLC#R.G	0.914187	1.65784	4.798	0.160705	0.211985	ns
sp|O35345|IMA7_MOUSE_253	O35345	KPNA6	IMA7_MOUSE Importin subunit alpha-7	49.6467	4.28925	K.VSPC#LPVLSR.L	39.4043	2.22669	K.VSPC#LPVLSR.L	-10.2424	-2.11935	6.01	0.0782769	0.114859	ns
sp|O35345|IMA7_MOUSE_296	O35345	KPNA6	IMA7_MOUSE Importin subunit alpha-7	10.651	0.70742	K.IQAVIDSGVC#R.R	NA	NA	NA	NA	NA	NA	NA	NA
sp|O35345|IMA7_MOUSE_357	O35345	KPNA6	IMA7_MOUSE Importin subunit alpha-7	16.2407	2.1915	K.EAC#WTISNITAGNR.A	8.08177	0.952115	K.EAC#WTISNITAGNR.A	-8.15897	-3.41466	5.45809	0.016509	0.0304472	*
sp|O35345|IMA7_MOUSE_467	O35345	KPNA6	IMA7_MOUSE Importin subunit alpha-7	1.8993	0.17586	R.SGSGVNPYC#GLIEEAYGLDK.I	NA	NA	NA	NA	NA	NA	NA	NA
sp|O35350|CAN1_MOUSE_250	O35350	CAPN1	CAN1_MOUSE Calpain-1 catalytic subunit	5.83301	0.192753	R.GSLLGC#SINISDIR.D	5.53438	0.212109	R.GSLLGC#SINISDIR.D	-0.29863	-1.04195	7.92785	0.328165	0.393976	ns
sp|O35350|CAN1_MOUSE_351	O35350	CAPN1	CAN1_MOUSE Calpain-1 catalytic subunit	0.911398	0.105501	K.LEIC#NLTPDALK.S	2.53068	0.370212	K.LEIC#NLTPDALK.S	1.61929	4.20647	4.64543	0.00989866	0.02029	*
sp|O35350|CAN1_MOUSE_49	O35350	CAPN1	CAN1_MOUSE Calpain-1 catalytic subunit	6.94838	0.778694	R.C#LQSGVLFQDEAFPPVSHSLGFK.E	2.41654	0.242147	R.C#LQSGVLFQDEAFPPVSHSLGFK.E	-4.53183	-5.55729	4.76643	0.00301482	0.00793088	**
sp|O35350|CAN1_MOUSE_589	O35350	CAPN1	CAN1_MOUSE Calpain-1 catalytic subunit	3.15383	0.552396	R.TNGFSLESC#R.S	4.43411	0.627479	R.TNGFSLESC#R.S	1.28028	1.53146	7.87349	0.164792	0.216664	ns
sp|O35379|MRP1_MOUSE_1476	O35379	ABCC1	MRP1_MOUSE Multidrug resistance-associated protein 1	NA	NA	NA	7.73709	0.793884	R.TQFEDC#TVLTIAHR.L	NA	NA	NA	NA	NA
sp|O35379|MRP1_MOUSE_1505	O35379	ABCC1	MRP1_MOUSE Multidrug resistance-associated protein 1	22.4732	2.12348	R.EC#GAPSELLQQR.G	NA	NA	NA	NA	NA	NA	NA	NA
sp|O35381|AN32A_MOUSE_123	O35381	ANP32A	AN32A_MOUSE Acidic leucine-rich nuclear phosphoprotein 32 family member A	4.861	0.527684	K.SLDLFNC#EVTNLNAYR.E	9.09613	0.480228	K.SLDLFNC#EVTNLNAYR.E	4.23514	5.9358	7.92999	0.000359479	0.00161489	**
sp|O35381|AN32A_MOUSE_27	O35381	ANP32A	AN32A_MOUSE Acidic leucine-rich nuclear phosphoprotein 32 family member A	7.07497	0.84793	K.ELVLDNC#K.S	8.67718	0.289076	K.ELVLDNC#K.S	1.60221	1.78847	4.91742	0.13471	0.183541	ns
sp|O35386|PAHX_MOUSE_205	O35386	PHYH	PAHX_MOUSE Phytanoyl-CoA dioxygenase, peroxisomal	5.74997	0.570174	R.NNGC#LVVLPGTHK.G	NA	NA	NA	NA	NA	NA	NA	NA
sp|O35459|ECH1_MOUSE_186	O35459	ECH1	ECH1_MOUSE Delta(3,5)-Delta(2,4)-dienoyl-CoA isomerase, mitochondrial	9.62954	2.08066	R.YC#TQDAFFQIK.E	1.14438	0.346876	R.YC#TQDAFFQIK.E	-8.48516	-4.02259	4.22218	0.0142132	0.0269816	*
sp|O35459|ECH1_MOUSE_91	O35459	ECH1	ECH1_MOUSE Delta(3,5)-Delta(2,4)-dienoyl-CoA isomerase, mitochondrial	3.34554	0.536708	R.ELVEC#FQK.I	0.166871	0.106449	R.ELVEC#FQK.I	-3.17867	-5.80938	4.31421	0.00344668	0.00880726	**
sp|O35465-2|FKBP8_MOUSE_168	O35465-2	FKBP8	FKBP8_MOUSE Isoform 2 of Peptidyl-prolyl cis-trans isomerase FKBP8	22.8681	4.71335	K.YC#YGPQGSR.S	NA	NA	NA	NA	NA	NA	NA	NA
sp|O35465-2|FKBP8_MOUSE_265	O35465-2	FKBP8	FKBP8_MOUSE Isoform 2 of Peptidyl-prolyl cis-trans isomerase FKBP8	3.79006	0.181832	K.C#LNNLAASQLK.L	NA	NA	NA	NA	NA	NA	NA	NA
sp|O35465-2|FKBP8_MOUSE_286	O35465-2	FKBP8	FKBP8_MOUSE Isoform 2 of Peptidyl-prolyl cis-trans isomerase FKBP8	0.939307	0.335735	R.SC#SQVLEHQPDNIK.A	NA	NA	NA	NA	NA	NA	NA	NA
sp|O35490|BHMT1_MOUSE_131	O35490	BHMT	BHMT1_MOUSE Betaine--homocysteine S-methyltransferase 1	5.73437	0.877818	R.QVADEGDALVAGGVSQTPSYLSC#K.S	4.34021	0.411939	R.QVADEGDALVAGGVSQTPSYLSC#K.S	-1.39416	-1.43777	5.68027	0.203223	0.259647	ns
sp|O35639|ANXA3_MOUSE_202	O35639	ANXA3	ANXA3_MOUSE Annexin A3	3.49988	0.433018	K.FTEVLC#LR.S	8.61112	0.350524	K.FTEVLC#LR.S	5.11124	9.17456	7.66745	2.1192810966306e-05	0.000267997	***
sp|O35639|ANXA3_MOUSE_319	O35639	ANXA3	ANXA3_MOUSE Annexin A3	2.84823	0.317695	K.IC#GEDD.-	3.35614	0.534637	K.IC#GEDD.-	0.507908	0.816697	6.51168	0.442949	0.510313	ns
sp|O35643|AP1B1_MOUSE_123	O35643	AP1B1	AP1B1_MOUSE AP-1 complex subunit beta-1	13.1403	1.338	K.ITEYLC#EPLR.K	NA	NA	NA	NA	NA	NA	NA	NA
sp|O35643|AP1B1_MOUSE_144	O35643	AP1B1	AP1B1_MOUSE AP-1 complex subunit beta-1	51.1272	4.92933	K.TAAVC#VAK.L	0.82609	0.521133	K.TAAVC#VAK.L	-50.3011	-10.1479	4.0894	0.000474318	0.00200256	**
sp|O35643|AP1B1_MOUSE_241	O35643	AP1B1	AP1B1_MOUSE AP-1 complex subunit beta-1	8.43321	0.772646	K.DDREAQSIC#ER.V	22.5242	1.4242	R.EAQSIC#ER.V	14.091	8.69663	6.16687	0.000109758	0.00071077	***
sp|O35643|AP1B1_MOUSE_863	O35643	AP1B1	AP1B1_MOUSE AP-1 complex subunit beta-1	7.21294	0.29624	R.DC#PLNTEAASNK.L	NA	NA	NA	NA	NA	NA	NA	NA
sp|O35643|AP1B1_MOUSE_95	O35643	AP1B1	AP1B1_MOUSE AP-1 complex subunit beta-1	0.740134	0.298044	K.DC#EDPNPLIR.A	1.2348	0.349132	K.DC#EDPNPLIR.A	0.494665	1.07759	7.80779	0.313379	0.379124	ns
sp|O35678|MGLL_MOUSE_201	O35678	MGLL	MGLL_MOUSE Monoglyceride lipase	1.22427	0.625807	K.SEVDLYNSDPLVC#R.A	1.92252	0.407379	K.SEVDLYNSDPLVC#R.A	0.698244	0.935082	6.87397	0.381422	0.449259	ns
sp|O35678|MGLL_MOUSE_32	O35678	MGLL	MGLL_MOUSE Monoglyceride lipase	8.3029	1.63351	R.TPQNVPYQDLPHLVNADGQYLFC#R.Y	NA	NA	NA	NA	NA	NA	NA	NA
sp|O35678|MGLL_MOUSE_55	O35678	MGLL	MGLL_MOUSE Monoglyceride lipase	33.3237	2.24556	K.ALIFVSHGAGEHC#GR.Y	28.979	0.371428	K.ALIFVSHGAGEHC#GR.Y	-4.34463	-1.90883	4.21871	0.125218	0.17247	ns
sp|O35737|HNRH1_MOUSE_122	O35737	HNRNPH1	HNRH1_MOUSE Heterogeneous nuclear ribonucleoprotein H	6.14195	0.939997	R.GLPFGC#SK.E	1.91285	0.213525	R.GLPFGC#SK.E	-4.2291	-4.38729	4.4117	0.00947212	0.0195908	*
sp|O35737|HNRH1_MOUSE_22	O35737	HNRNPH1	HNRH1_MOUSE Heterogeneous nuclear ribonucleoprotein H	9.03892	0.936813	R.GLPWSC#SADEVQR.F	7.05989	1.35822	R.GLPWSC#SADEVQR.F	-1.97902	-1.19944	7.10349	0.268832	0.33184	ns
sp|O35737|HNRH1_MOUSE_34	O35737	HNRNPH1	HNRH1_MOUSE Heterogeneous nuclear ribonucleoprotein H	2.78686	0.342293	R.FFSDC#K.I	0.504342	0.315364	R.FFSDC#K.I	-2.28252	-4.90418	7.94688	0.00121064	0.00398418	**
sp|O35855|BCAT2_MOUSE_136	O35855	BCAT2	BCAT2_MOUSE Branched-chain-amino-acid aminotransferase, mitochondrial	0.631951	0.31659	R.LC#LPDFDK.Q	0.866164	0.150311	R.LC#LPDFDK.Q	0.234213	0.668301	5.71613	0.529985	0.595006	ns
sp|O35855|BCAT2_MOUSE_148	O35855	BCAT2	BCAT2_MOUSE Branched-chain-amino-acid aminotransferase, mitochondrial	1.5517	0.551357	K.QELLEC#IR.Q	NA	NA	NA	NA	NA	NA	NA	NA
sp|O35855|BCAT2_MOUSE_229	O35855	BCAT2	BCAT2_MOUSE Branched-chain-amino-acid aminotransferase, mitochondrial	11.1438	0.921896	R.AWIGGVGDC#K.L	1.87368	0.343829	R.AWIGGVGDC#K.L	-9.27008	-9.42152	5.09166	0.000206038	0.00108491	**
sp|O35857|TIM44_MOUSE_343	O35857	TIMM44	TIM44_MOUSE Mitochondrial import inner membrane translocase subunit TIM44	NA	NA	NA	4.1113	0.189516	K.DWC#YEATYSQLAHPIQQAK.A	NA	NA	NA	NA	NA
sp|O35864|CSN5_MOUSE_218	O35864	COPS5	CSN5_MOUSE COP9 signalosome complex subunit 5	9.14849	1.16715	K.IEDFGVHC#K.Q	10.5907	0.468021	K.IEDFGVHC#K.Q	1.44225	1.14692	5.25395	0.300946	0.365874	ns
sp|O35892|SP100_MOUSE_213	O35892	SP100	SP100_MOUSE Nuclear autoantigen Sp-100	41.4392	6.36074	R.DATPESC#SLLPQNEER.A	NA	NA	NA	NA	NA	NA	NA	NA
sp|O35900|LSM2_MOUSE_26	O35900	LSM2	LSM2_MOUSE U6 snRNA-associated Sm-like protein LSm2	13.0249	1.75654	K.NDLSIC#GTLHSVDQYLNIK.L	NA	NA	NA	NA	NA	NA	NA	NA
sp|O35969|GAMT_MOUSE_91	O35969	GAMT	GAMT_MOUSE Guanidinoacetate N-methyltransferase	3.75406	0.775125	R.VQQAPIEEHWIIEC#NDGVFQR.L	1.98421	0.225785	R.VQQAPIEEHWIIEC#NDGVFQR.L	-1.76985	-2.19219	4.67394	0.0836632	0.121761	ns
sp|O54734|OST48_MOUSE_130	O54734	DDOST	OST48_MOUSE Dolichyl-diphosphooligosaccharide--protein glycosyltransferase 48 kDa subunit	0.00117262	0.00109237	R.ELGSEC#GIEFDEEK.T	0.00171195	0.00163365	R.ELGSEC#GIEFDEEK.T	0.000539332	0.274439	6.981	0.791691	0.82858	ns
sp|O54774|AP3D1_MOUSE_574	O54774	AP3D1	AP3D1_MOUSE AP-3 complex subunit delta-1	0.989269	0.424625	R.ASC#ILQLVK.H	4.39702	0.516847	R.ASC#ILQLVK.H	3.40775	5.09451	7.70969	0.00104887	0.00358783	**
sp|O54774|AP3D1_MOUSE_60	O54774	AP3D1	AP3D1_MOUSE AP-3 complex subunit delta-1	NA	NA	NA	89.6578	7.35479	K.ANAVC#K.L	NA	NA	NA	NA	NA
sp|O54781|SRPK2_MOUSE_528	O54781	SRPK2	SRPK2_MOUSE SRSF protein kinase 2	2.49229	0.48052	K.IADLGNAC#WVHK.H	9.09343	0.47312	K.IADLGNAC#WVHK.H	6.60114	9.78896	7.99807	9.96797317949327e-06	0.000174957	***
sp|O54786|DFFA_MOUSE_47	O54786	DFFA	DFFA_MOUSE DNA fragmentation factor subunit alpha	11.8232	1.29027	K.AC#ELLAIDK.S	2.70166	0.548294	K.AC#ELLAIDK.S	-9.12158	-6.50643	5.39901	0.000953906	0.003334	**
sp|O54931|AKAP2_MOUSE_416	O54931	AKAP2	AKAP2_MOUSE A-kinase anchor protein 2	12.0921	1.78378	K.APC#VSESQSAGAGPANAATQGK.E	NA	NA	NA	NA	NA	NA	NA	NA
sp|O54946|DNJB6_MOUSE_243	O54946	DNAJB6	DNJB6_MOUSE DnaJ homolog subfamily B member 6	26.4039	1.6517	K.SLTINGVADENALAEEC#QR.R	16.1365	0.46847	K.SLTINGVADENALAEEC#QR.R	-10.2674	-5.9804	4.63943	0.00241717	0.00672204	**
sp|O54950|AAKG1_MOUSE_37	O54950	PRKAG1	AAKG1_MOUSE 5'-AMP-activated protein kinase subunit gamma-1	7.48821	0.903618	R.C#YDLIPTSSK.L	NA	NA	NA	NA	NA	NA	NA	NA
sp|O54962|BAF_MOUSE_67	O54962	BANF1	BAF_MOUSE Barrier-to-autointegration factor	6.77719	0.884084	K.DTC#GANAK.Q	NA	NA	NA	NA	NA	NA	NA	NA
sp|O54962|BAF_MOUSE_85	O54962	BANF1	BAF_MOUSE Barrier-to-autointegration factor	NA	NA	NA	4.76625	0.394435	R.EWC#DAFL.-	NA	NA	NA	NA	NA
sp|O54984|ASNA_MOUSE_289	O54984	ASNA1	ASNA_MOUSE ATPase Asna1	3.71184	0.527008	K.IDTHNIIVNQLVFPDPEKPC#K.M	1.51706	0.246714	K.IDTHNIIVNQLVFPDPEKPC#K.M	-2.19478	-3.77176	5.6729	0.0102863	0.0209377	*
sp|O55023|IMPA1_MOUSE_125	O55023	IMPA1	IMPA1_MOUSE Inositol monophosphatase 1	20.1053	3.88847	K.EMEFGIVYSC#VEDK.M	NA	NA	NA	NA	NA	NA	NA	NA
sp|O55023|IMPA1_MOUSE_141	O55023	IMPA1	IMPA1_MOUSE Inositol monophosphatase 1	15.9929	2.22648	K.GAFC#NGQK.L	26.3397	3.58247	K.GAFC#NGQK.L	10.3469	2.45304	6.68888	0.0454814	0.0722842	ns
sp|O55023|IMPA1_MOUSE_183	O55023	IMPA1	IMPA1_MOUSE Inositol monophosphatase 1	11.3562	0.604202	K.LC#SIPIHGIR.S	0.541702	0.15481	K.LC#SIPIHGIR.S	-10.8145	-17.3387	4.52295	2.60737589103788e-05	0.000299362	***
sp|O55023|IMPA1_MOUSE_64	O55023	IMPA1	IMPA1_MOUSE Inositol monophosphatase 1	NA	NA	NA	1.06193	0.29928	K.YPC#HSFIGEESVAAGEK.T	NA	NA	NA	NA	NA
sp|O55028|BCKD_MOUSE_152	O55028	BCKDK	BCKD_MOUSE [3-methyl-2-oxobutanoate dehydrogenase [lipoamide]] kinase, mitochondrial	13.6985	3.03767	K.DQADEAQYC#QLVR.Q	11.7502	1.67486	K.DQADEAQYC#QLVR.Q	-1.94837	-0.561684	6.22627	0.593959	0.6547	ns
sp|O55029|COPB2_MOUSE_104	O55029	COPB2	COPB2_MOUSE Coatomer subunit beta'	14.3689	1.82592	R.C#IAVHPTQPFILTSSDDMLIK.L	NA	NA	NA	NA	NA	NA	NA	NA
sp|O55029|COPB2_MOUSE_276	O55029	COPB2	COPB2_MOUSE Coatomer subunit beta'	25.6943	1.21507	R.VWC#VASLR.G	27.0673	0.796311	R.VWC#VASLR.G	1.37291	0.945039	6.90087	0.376542	0.444489	ns
sp|O55029|COPB2_MOUSE_351	O55029	COPB2	COPB2_MOUSE Coatomer subunit beta'	1.0403	0.677196	K.DMGSC#EIYPQTIQHNPNGR.F	NA	NA	NA	NA	NA	NA	NA	NA
sp|O55029|COPB2_MOUSE_56	O55029	COPB2	COPB2_MOUSE Coatomer subunit beta'	4.11197	0.207341	K.TFEVC#DLPVR.A	NA	NA	NA	NA	NA	NA	NA	NA
sp|O55103|PRAX_MOUSE_86	O55103	PRX	PRAX_MOUSE Periaxin	17.664	2.5562	R.LLQC#AEPYK.V	19.9511	3.79058	R.LLQC#AEPYK.V	2.28716	0.500259	7.01461	0.632202	0.689753	ns
sp|O55106|STRN_MOUSE_665	O55106	STRN	STRN_MOUSE Striatin	33.6462	3.31472	R.VLTLESNVDSTSSSSC#QINR.V	NA	NA	NA	NA	NA	NA	NA	NA
sp|O55126|NIPS2_MOUSE_103	O55126	GBAS	NIPS2_MOUSE Protein NipSnap homolog 2	22.0152	2.47574	K.QYPC#TLVGTWNTWYGEQDQAVHLWR.Y	9.78847	1.12896	K.QYPC#TLVGTWNTWYGEQDQAVHLWR.Y	-12.2267	-4.49346	5.5946	0.00490535	0.011628	*
sp|O55126|NIPS2_MOUSE_80	O55126	GBAS	NIPS2_MOUSE Protein NipSnap homolog 2	2.39209	0.270204	K.LQFHNVKPEC#LDAYNK.I	2.68786	0.295805	K.LQFHNVKPEC#LDAYNK.I	0.295764	0.738232	7.93533	0.481633	0.548	ns
sp|O55126|NIPS2_MOUSE_88	O55126	GBAS	NIPS2_MOUSE Protein NipSnap homolog 2	1.3982	0.206516	K.IC#QEVLPK.I	3.58164	0.236695	K.IC#QEVLPK.I	2.18343	6.95089	7.85565	0.00012903	0.000790925	***
sp|O55131|SEPT7_MOUSE_203	O55131	43715	SEPT7_MOUSE Septin-7	5.3556	0.83699	K.ADTLTPEEC#QQFK.K	2.5092	0.244406	K.ADTLTPEEC#QQFK.K	-2.84641	-3.26444	4.67722	0.0246211	0.0432384	*
sp|O55131|SEPT7_MOUSE_279	O55131	43715	SEPT7_MOUSE Septin-7	8.32707	2.13636	R.QYPWGVAEVENGEHC#DFTILR.N	6.71009	1.14453	R.QYPWGVAEVENGEHC#DFTILR.N	-1.61698	-0.667171	6.12138	0.528997	0.594312	ns
sp|O55135|IF6_MOUSE_110	O55135	EIF6	IF6_MOUSE Eukaryotic translation initiation factor 6	100	0	R.LSALGNVTTC#NDYVALVHPDLDR.E	5.62773	0.519728	R.LSALGNVTTC#NDYVALVHPDLDR.E	-94.3723	-181.58	4	5.51811749243653e-09	2.77234599500901e-06	****
sp|O55135|IF6_MOUSE_152	O55135	EIF6	IF6_MOUSE Eukaryotic translation initiation factor 6	2.30583	0.161434	R.QTVADQVLVGSYC#VFSNQGGLVHPK.T	3.32982	0.575456	R.QTVADQVLVGSYC#VFSNQGGLVHPK.T	1.02398	1.71329	4.62571	0.152057	0.202904	ns
sp|O55142|RL35A_MOUSE_47	O55142	RPL35A	RL35A_MOUSE 60S ribosomal protein L35a	33.6314	2.66124	R.C#AYVYK.A	4.12903	0.675762	R.C#AYVYK.A	-29.5023	-10.7449	4.5137	0.000219588	0.00113578	**
sp|O55143|AT2A2_MOUSE_364	O55143	ATP2A2	AT2A2_MOUSE Sarcoplasmic/endoplasmic reticulum calcium ATPase 2	19.1912	3.29257	K.TGTLTTNQMSVC#R.M	9.73608	0.99394	K.TGTLTTNQMSVC#R.M	-9.45515	-2.74913	4.72302	0.0428971	0.0688019	ns
sp|O55143|AT2A2_MOUSE_377	O55143	ATP2A2	AT2A2_MOUSE Sarcoplasmic/endoplasmic reticulum calcium ATPase 2	0.734778	0.259478	K.VEGDTC#SLNEFSITGSTYAPIGEVQK.D	0.364069	0.170971	K.VEGDTC#SLNEFSITGSTYAPIGEVQK.D	-0.370709	-1.19298	6.9224	0.272156	0.335058	ns
sp|O55143|AT2A2_MOUSE_447	O55143	ATP2A2	AT2A2_MOUSE Sarcoplasmic/endoplasmic reticulum calcium ATPase 2	0.272104	0.180786	K.VGEATETALTC#LVEK.M	0.546054	0.162349	K.VGEATETALTC#LVEK.M	0.27395	1.12745	7.90919	0.292592	0.356934	ns
sp|O55143|AT2A2_MOUSE_471	O55143	ATP2A2	AT2A2_MOUSE Sarcoplasmic/endoplasmic reticulum calcium ATPase 2	3.39251	1.14309	R.ANAC#NSVIK.Q	9.01837	1.46299	R.ANAC#NSVIK.Q	5.62586	3.03017	7.5579	0.0174336	0.0319434	*
sp|O55143|AT2A2_MOUSE_498	O55143	ATP2A2	AT2A2_MOUSE Sarcoplasmic/endoplasmic reticulum calcium ATPase 2	27.6949	8.40656	K.SMSVYC#TPNKPSR.T	11.0362	1.09953	K.SMSVYC#TPNKPSR.T	-16.6587	-1.9649	4.13682	0.118529	0.164314	ns
sp|O55143|AT2A2_MOUSE_560	O55143	ATP2A2	AT2A2_MOUSE Sarcoplasmic/endoplasmic reticulum calcium ATPase 2	3.34289	1.00785	R.C#LALATHDNPLKR.E	1.59762	0.191189	R.C#LALATHDNPLKR.E	-1.74527	-1.70133	4.28752	0.159282	0.21054	ns
sp|O55143|AT2A2_MOUSE_595	O55143	ATP2A2	AT2A2_MOUSE Sarcoplasmic/endoplasmic reticulum calcium ATPase 2	3.97374	1.05091	K.YETNLTFVGC#VGMLDPPR.I	3.33833	0.39247	K.YETNLTFVGC#VGMLDPPR.I	-0.635413	-0.566421	5.09448	0.59515	0.655788	ns
sp|O55143|AT2A2_MOUSE_635	O55143	ATP2A2	AT2A2_MOUSE Sarcoplasmic/endoplasmic reticulum calcium ATPase 2	0.823728	0.534396	K.GTAVAIC#R.R	6.69295	1.32774	K.GTAVAIC#R.R	5.86922	4.10078	5.26282	0.00839085	0.0178009	*
sp|O55143|AT2A2_MOUSE_669	O55143	ATP2A2	AT2A2_MOUSE Sarcoplasmic/endoplasmic reticulum calcium ATPase 2	34.1654	4.27324	R.DAC#LNAR.C	NA	NA	NA	NA	NA	NA	NA	NA
sp|O55143|AT2A2_MOUSE_998	O55143	ATP2A2	AT2A2_MOUSE Sarcoplasmic/endoplasmic reticulum calcium ATPase 2	2.29741	0.318412	K.EC#VQPATK.S	NA	NA	NA	NA	NA	NA	NA	NA
sp|O55222|ILK_MOUSE_239	O55222	ILK	ILK_MOUSE Integrin-linked protein kinase	22.7435	2.86913	R.DFNEEC#PR.L	16.5243	1.52221	R.DFNEEC#PR.L	-6.21918	-1.91482	6.08653	0.103321	0.145748	ns
sp|O55222|ILK_MOUSE_346	O55222	ILK	ILK_MOUSE Integrin-linked protein kinase	22.7288	4.38152	K.FSFQC#PGR.M	6.46799	0.915913	K.FSFQC#PGR.M	-16.2608	-3.63269	4.34891	0.0191372	0.0346498	*
sp|O55222|ILK_MOUSE_428	O55222	ILK	ILK_MOUSE Integrin-linked protein kinase	NA	NA	NA	1.23966	0.199239	K.IC#MNEDPAK.R	NA	NA	NA	NA	NA
sp|O55229|CHKB_MOUSE_72	O55229	CHKB	CHKB_MOUSE Choline/ethanolamine kinase	27.1464	1.3934	R.ARPEELSVC#PVSGGLSNLLFR.C	2.57186	0.961219	R.ARPEELSVC#PVSGGLSNLLFR.C	-24.5745	-14.5173	7.10408	1.53417173433109e-06	5.7299530356645e-05	****
sp|O55234|PSB5_MOUSE_161	O55234	PSMB5	PSB5_MOUSE Proteasome subunit beta type-5	1.62812	0.52848	K.GMGLSMGTMIC#GWDK.R	NA	NA	NA	NA	NA	NA	NA	NA
sp|O70133|DHX9_MOUSE_1031	O70133	DHX9	DHX9_MOUSE ATP-dependent RNA helicase A	11.996	1.40393	K.SSVNC#PFSSQDMK.Y	11.3773	0.718951	K.SSVNC#PFSSQDMK.Y	-0.618744	-0.392279	5.96297	0.70849	0.756287	ns
sp|O70133|DHX9_MOUSE_244	O70133	DHX9	DHX9_MOUSE ATP-dependent RNA helicase A	21.8321	1.10833	K.LAAQSC#ALSLVR.Q	14.3638	0.48024	K.LAAQSC#ALSLVR.Q	-7.4683	-6.18289	5.45087	0.00117908	0.0039225	**
sp|O70133|DHX9_MOUSE_36	O70133	DHX9	DHX9_MOUSE ATP-dependent RNA helicase A	NA	NA	NA	25.2408	0.363355	K.FMC#EVR.V	NA	NA	NA	NA	NA
sp|O70133|DHX9_MOUSE_440	O70133	DHX9	DHX9_MOUSE ATP-dependent RNA helicase A	1.00594	0.23905	R.AAEC#NIVVTQPR.R	2.59386	0.357697	R.AAEC#NIVVTQPR.R	1.58792	3.69092	6.97883	0.00778897	0.0168359	*
sp|O70194|EIF3D_MOUSE_19	O70194	EIF3D	EIF3D_MOUSE Eukaryotic translation initiation factor 3 subunit D	7.1568	0.388588	K.FMTPVIQDNPSGWGPC#AVPEQFR.D	9.80861	0.80705	K.FMTPVIQDNPSGWGPC#AVPEQFR.D	2.65182	2.96051	5.76008	0.0265295	0.0461858	*
sp|O70194|EIF3D_MOUSE_327	O70194	EIF3D	EIF3D_MOUSE Eukaryotic translation initiation factor 3 subunit D	3.6718	0.437722	R.NLAMEATYINHNFSQQC#LR.M	17.9778	0.665333	R.NLAMEATYINHNFSQQC#LR.M	14.306	17.9631	6.9163	4.64310585686985e-07	2.77416622973605e-05	****
sp|O70194|EIF3D_MOUSE_375	O70194	EIF3D	EIF3D_MOUSE Eukaryotic translation initiation factor 3 subunit D	2.54699	0.231593	R.C#EHDGVMTGANGEVSFINIK.T	6.00996	0.581603	R.C#EHDGVMTGANGEVSFINIK.T	3.46297	5.53175	5.23738	0.00228578	0.00642748	**
sp|O70209|PDLI3_MOUSE_246	O70209	PDLIM3	PDLI3_MOUSE PDZ and LIM domain protein 3	1.79163	0.291715	R.MPLC#DK.C	NA	NA	NA	NA	NA	NA	NA	NA
sp|O70209|PDLI3_MOUSE_249	O70209	PDLIM3	PDLI3_MOUSE PDZ and LIM domain protein 3	2.2888	0.316311	K.C#GSGIVGAVVK.A	1.2341	0.250556	K.C#GSGIVGAVVK.A	-1.0547	-2.61372	7.60166	0.032322	0.0542982	ns
sp|O70209|PDLI3_MOUSE_293	O70209	PDLIM3	PDLI3_MOUSE PDZ and LIM domain protein 3	4.17787	0.100263	K.GYFFVEGELYC#ETHAR.A	8.3171	0.519168	K.GYFFVEGELYC#ETHAR.A	4.13923	7.82818	4.29796	0.00106396	0.00363172	**
sp|O70209|PDLI3_MOUSE_77	O70209	PDLIM3	PDLI3_MOUSE PDZ and LIM domain protein 3	2.005	0.221065	K.AASYQLC#LK.I	0.551173	0.139464	K.AASYQLC#LK.I	-1.45383	-5.5621	6.7486	0.000962365	0.00335626	**
sp|O70250|PGAM2_MOUSE_153	O70250	PGAM2	PGAM2_MOUSE Phosphoglycerate mutase 2	2.46668	0.171765	R.YAGLKPEELPTC#ESLK.D	1.985	0.160631	R.YAGLKPEELPTC#ESLK.D	-0.481683	-2.04822	7.96434	0.0748713	0.110755	ns
sp|O70250|PGAM2_MOUSE_23	O70250	PGAM2	PGAM2_MOUSE Phosphoglycerate mutase 2	1.61842	0.114572	R.FC#GWFDAELSEK.G	1.62482	0.1553	R.FC#GWFDAELSEK.G	0.00640374	0.0331819	7.35908	0.974412	0.97929	ns
sp|O70250|PGAM2_MOUSE_55	O70250	PGAM2	PGAM2_MOUSE Phosphoglycerate mutase 2	2.20057	0.23559	K.IEFDIC#YTSVLKR.A	3.49124	0.309356	K.IEFDIC#YTSVLK.R	1.29067	3.3192	7.47189	0.0116312	0.0231328	*
sp|O70251|EF1B_MOUSE_191	O70251	EEF1B	EF1B_MOUSE Elongation factor 1-beta	NA	NA	NA	2.53765	0.464684	K.LQIQC#VVEDDK.V	NA	NA	NA	NA	NA
sp|O70252|HMOX2_MOUSE_264	O70252	HMOX2	HMOX2_MOUSE Heme oxygenase 2	10.175	0.440621	K.C#PFYAAQPDK.G	NA	NA	NA	NA	NA	NA	NA	NA
sp|O70274|TP4A2_MOUSE_46	O70274	PTP4A2	TP4A2_MOUSE Protein tyrosine phosphatase type IVA 2	0.762214	0.16866	R.VC#DATYDK.A	0.0400427	0.0362862	R.VC#DATYDK.A	-0.722171	-4.18602	4.3695	0.0114941	0.0229311	*
sp|O70306|TBX15_MOUSE_544	O70306	TBX15	TBX15_MOUSE T-box transcription factor TBX15	18.1131	1.48099	K.LSASQSTLLC#SSPSNGAFGER.Q	6.56943	0.355754	K.LSASQSTLLC#SSPSNGAFGER.Q	-11.5437	-7.57899	4.46009	0.0010393	0.00356268	**
sp|O70310|NMT1_MOUSE_249	O70310	NMT1	NMT1_MOUSE Glycylpeptide N-tetradecanoyltransferase 1	3.59147	0.320492	K.MVEINFLC#VHK.K	2.10073	0.112875	K.MVEINFLC#VHK.K	-1.49075	-4.38728	4.97729	0.00718136	0.015799	*
sp|O70318|E41L2_MOUSE_417	O70318	EPB41L2	E41L2_MOUSE Band 4.1-like protein 2	9.84312	0.892016	K.LGVC#ANGLLIYK.D	NA	NA	NA	NA	NA	NA	NA	NA
sp|O70325|GPX41_MOUSE_102	O70325	GPX4	GPX41_MOUSE Phospholipid hydroperoxide glutathione peroxidase, mitochondrial	8.25078	0.346403	R.ILAFPC#NQFGR.Q	18.4888	0.795784	R.ILAFPC#NQFGR.Q	10.238	11.7962	5.46333	4.29598272939496e-05	0.000403471	***
sp|O70325|GPX41_MOUSE_134	O70325	GPX4	GPX41_MOUSE Phospholipid hydroperoxide glutathione peroxidase, mitochondrial	4.13718	0.184908	K.IC#VNGDDAHPLWK.W	3.69256	0.0835984	K.IC#VNGDDAHPLWK.W	-0.444619	-2.19102	5.56963	0.0744518	0.110317	ns
sp|O70325|GPX41_MOUSE_195	O70325	GPX4	GPX41_MOUSE Phospholipid hydroperoxide glutathione peroxidase, mitochondrial	0.659998	0.175296	K.DLPC#YL.-	NA	NA	NA	NA	NA	NA	NA	NA
sp|O70325|GPX41_MOUSE_55	O70325	GPX4	GPX41_MOUSE Phospholipid hydroperoxide glutathione peroxidase, mitochondrial	3.16057	0.229096	K.DIDGHMVC#LDK.Y	4.92493	0.61361	K.DIDGHM*VC#LDK.Y	1.76435	2.69374	5.09391	0.0422909	0.0681919	ns
sp|O70373|XIRP1_MOUSE_241	O70373	XIRP1	XIRP1_MOUSE Xin actin-binding repeat-containing protein 1	5.76502	0.451018	K.LFQTEPLC#AIQDAEGTIHEVK.A	2.95488	0.447014	K.LFQTEPLC#AIQDAEGTIHEVK.A	-2.81014	-4.42534	7.99936	0.00221111	0.00627394	**
sp|O70373|XIRP1_MOUSE_352	O70373	XIRP1	XIRP1_MOUSE Xin actin-binding repeat-containing protein 1	11.646	1.3291	R.HLFETC#SLDTLK.G	7.6542	0.387509	R.HLFETC#SLDTLK.G	-3.9918	-2.88334	4.67517	0.0372783	0.0613097	ns
sp|O70373|XIRP1_MOUSE_417	O70373	XIRP1	XIRP1_MOUSE Xin actin-binding repeat-containing protein 1	4.17054	0.659244	R.VGHQEGEGLVTEC#LPSNGTSVLPLSQGVPQNDGLK.G	0.914116	0.416759	R.VGHQEGEGLVTEC#LPSNGTSVLPLSQGVPQNDGLK.G	-3.25643	-4.17528	6.75686	0.0044993	0.0109235	*
sp|O70373|XIRP1_MOUSE_805	O70373	XIRP1	XIRP1_MOUSE Xin actin-binding repeat-containing protein 1	0.527223	0.289541	R.GPGELC#LAK.Y	12.2542	1.36246	R.GPGELC#LAK.Y	11.727	8.41918	4.36056	0.000740402	0.00273668	**
sp|O70373|XIRP1_MOUSE_828	O70373	XIRP1	XIRP1_MOUSE Xin actin-binding repeat-containing protein 1	15.6625	2.34722	R.KEELVC#GELPR.I	26.94	2.11862	R.KEELVC#GELPR.I	11.2776	3.56663	7.91745	0.0074551	0.0162565	*
sp|O70373|XIRP1_MOUSE_997	O70373	XIRP1	XIRP1_MOUSE Xin actin-binding repeat-containing protein 1	6.23788	1.07855	R.ISGSTPC#PPPSR.A	NA	NA	NA	NA	NA	NA	NA	NA
sp|O70378|EMC8_MOUSE_12	O70378	EMC8	EMC8_MOUSE ER membrane protein complex subunit 8	NA	NA	NA	26.1663	1.06201	K.LTTQAYC#K.M	NA	NA	NA	NA	NA
sp|O70400|PDLI1_MOUSE_258	O70400	PDLIM1	PDLI1_MOUSE PDZ and LIM domain protein 1	2.57862	0.537574	K.LPIC#DK.C	1.0683	0.309056	K.LPIC#DK.C	-1.51031	-2.43567	6.38375	0.0483453	0.075897	ns
sp|O70400|PDLI1_MOUSE_261	O70400	PDLIM1	PDLI1_MOUSE PDZ and LIM domain protein 1	7.33047	1.45146	K.C#GTGIVGVFVK.L	0.957085	0.18935	K.C#GTGIVGVFVK.L	-6.37338	-4.35412	4.13611	0.0112529	0.0225198	*
sp|O70400|PDLI1_MOUSE_305	O70400	PDLIM1	PDLI1_MOUSE PDZ and LIM domain protein 1	13.4849	4.0033	K.GHFFVEDQIYC#EK.H	12.3088	0.782352	K.GHFFVEDQIYC#EK.H	-1.17608	-0.288323	4.30509	0.786455	0.824981	ns
sp|O70400|PDLI1_MOUSE_73	O70400	PDLIM1	PDLI1_MOUSE PDZ and LIM domain protein 1	NA	NA	NA	83.0371	2.73613	K.GC#ADNMTLTVSR.S	NA	NA	NA	NA	NA
sp|O70439|STX7_MOUSE_28	O70439	STX7	STX7_MOUSE Syntaxin-7	19.843	0.799308	K.ITQC#SVEIQR.T	24.0233	1.76057	K.ITQC#SVEIQR.T	4.18034	2.16203	5.58176	0.0772747	0.113642	ns
sp|O70481|UBR1_MOUSE_1122	O70481	UBR1	UBR1_MOUSE E3 ubiquitin-protein ligase UBR1	NA	NA	NA	11.1715	0.572011	K.LENNAMVLSAC#VQK.S	NA	NA	NA	NA	NA
sp|O70481|UBR1_MOUSE_1373	O70481	UBR1	UBR1_MOUSE E3 ubiquitin-protein ligase UBR1	4.88171	0.902779	R.TTC#PQVLIHK.H	81.2568	2.84351	R.TTC#PQVLIHK.H	76.375	25.6002	4.79828	2.56635817448692e-06	7.60101591232493e-05	****
sp|O70481|UBR1_MOUSE_1734	O70481	UBR1	UBR1_MOUSE E3 ubiquitin-protein ligase UBR1	20.5492	1.54588	K.LHLVWQQHC#IIEEIAR.S	NA	NA	NA	NA	NA	NA	NA	NA
sp|O70481|UBR1_MOUSE_279	O70481	UBR1	UBR1_MOUSE E3 ubiquitin-protein ligase UBR1	2.80224	0.36822	K.AGVYATC#QEAK.E	28.0652	1.58112	K.AGVYATC#QEAK.E	25.2629	15.5614	4.43261	4.88501480541805e-05	0.000429881	***
sp|O70481|UBR1_MOUSE_477	O70481	UBR1	UBR1_MOUSE E3 ubiquitin-protein ligase UBR1	7.1086	0.445238	R.VYAVIC#DLK.Y	3.48204	0.405325	R.VYAVIC#DLK.Y	-3.62656	-6.02318	7.93046	0.000326205	0.00152371	**
sp|O70481|UBR1_MOUSE_589	O70481	UBR1	UBR1_MOUSE E3 ubiquitin-protein ligase UBR1	22.1872	0.314733	K.TVVQLC#GHSLETK.S	NA	NA	NA	NA	NA	NA	NA	NA
sp|O70481|UBR1_MOUSE_99	O70481	UBR1	UBR1_MOUSE E3 ubiquitin-protein ligase UBR1	14.4449	0.923978	K.HSGAFQLC#GK.V	20.6381	0.871404	K.HSGAFQLC#GK.V	6.19322	4.87628	7.9727	0.00124228	0.00404685	**
sp|O70492|SNX3_MOUSE_140	O70492	SNX3	SNX3_MOUSE Sorting nexin-3	NA	NA	NA	5.72751	0.356685	R.C#LHMFLQDEIIDK.S	NA	NA	NA	NA	NA
sp|O70493|SNX12_MOUSE_140	O70493	SNX12	SNX12_MOUSE Sorting nexin-12	8.78765	0.819766	R.C#LHMFLQEEAIDR.N	22.2992	0.806208	R.C#LHMFLQEEAIDR.N	13.5115	11.7514	7.99778	2.52003065876536e-06	7.60101591232493e-05	****
sp|O70503|DHB12_MOUSE_166	O70503	HSD17B12	DHB12_MOUSE Estradiol 17-beta-dehydrogenase 12	NA	NA	NA	1.63605	0.592232	K.LININVLSVC#K.V	NA	NA	NA	NA	NA
sp|O70503|DHB12_MOUSE_38	O70503	HSD17B12	DHB12_MOUSE Estradiol 17-beta-dehydrogenase 12	7.73824	0.968781	R.AFQVWC#VGNEALVGPR.L	NA	NA	NA	NA	NA	NA	NA	NA
sp|O70548|TELT_MOUSE_127	O70548	TCAP	TELT_MOUSE Telethonin	0.0872468	0.0871509	R.ELLALETALGGQC#VER.Q	1.04546	0.24623	R.ELLALETALGGQC#VER.Q	0.958212	3.66852	4.98671	0.0145339	0.0274445	*
sp|O70548|TELT_MOUSE_57	O70548	TCAP	TELT_MOUSE Telethonin	NA	NA	NA	64.5522	2.19651	R.QGQC#QAVVQR.S	NA	NA	NA	NA	NA
sp|O70571|PDK4_MOUSE_145	O70571	PDK4	PDK4_MOUSE [Pyruvate dehydrogenase (acetyl-transferring)] kinase isozyme 4, mitochondrial	1.97357	0.261972	K.DTC#TVDPVTNQNLQYFLDR.F	1.43113	0.176428	K.DTC#TVDPVTNQNLQYFLDR.F	-0.542449	-1.71747	7.00936	0.129536	0.177504	ns
sp|O70571|PDK4_MOUSE_215	O70571	PDK4	PDK4_MOUSE [Pyruvate dehydrogenase (acetyl-transferring)] kinase isozyme 4, mitochondrial	NA	NA	NA	3.51459	0.566451	K.MLC#DQYYLTSPELNLTQVNGK.F	NA	NA	NA	NA	NA
sp|O70571|PDK4_MOUSE_49	O70571	PDK4	PDK4_MOUSE [Pyruvate dehydrogenase (acetyl-transferring)] kinase isozyme 4, mitochondrial	1.23448	0.594272	K.QLLDFGSENAC#ER.T	3.85072	0.588969	K.QLLDFGSENAC#ER.T	2.61624	3.12691	7.99936	0.0140824	0.0267807	*
sp|O70572|NSMA_MOUSE_411	O70572	SMPD2	NSMA_MOUSE Sphingomyelin phosphodiesterase 2	39.7279	3.77639	R.GSEPHLAYC#LQQEGDRA.-	29.873	3.133	R.GSEPHLAYC#LQQEGDRA.-	-9.85491	-2.00841	7.73626	0.0806873	0.117964	ns
sp|O70578|CCG1_MOUSE_216	O70578	CACNG1	CCG1_MOUSE Voltage-dependent calcium channel gamma-1 subunit	25.7811	2.63495	R.MPQNPWESC#MDAEPEH.-	11.1682	0.701093	R.MPQNPWESC#MDAEPEH.-	-14.6129	-5.35934	4.56354	0.00399518	0.00996178	**
sp|O70589-3|CSKP_MOUSE_572	O70589-3	CASK	CSKP_MOUSE Isoform 3 of Peripheral plasma membrane protein CASK	NA	NA	NA	15.078	1.96821	R.TQSSSC#EDLPSTTQPK.G	NA	NA	NA	NA	NA
sp|O88342|WDR1_MOUSE_170	O88342	WDR1	WDR1_MOUSE WD repeat-containing protein 1	1.83579	0.422835	R.LATGSDDNC#AAFFEGPPFK.F	3.48026	0.244359	R.LATGSDDNC#AAFFEGPPFK.F	1.64448	3.36731	6.4037	0.0136749	0.0262702	*
sp|O88342|WDR1_MOUSE_225	O88342	WDR1	WDR1_MOUSE WD repeat-containing protein 1	9.88293	1.10267	K.VC#ALGESK.A	15.9125	0.413567	K.VC#ALGESK.A	6.0296	5.11994	5.10353	0.00349599	0.00890494	**
sp|O88342|WDR1_MOUSE_325	O88342	WDR1	WDR1_MOUSE WD repeat-containing protein 1	3.76468	0.479535	K.SIQC#LTVHR.N	5.44498	0.388861	K.SIQC#LTVHR.N	1.68029	2.72162	7.67257	0.0272186	0.0472318	*
sp|O88342|WDR1_MOUSE_382	O88342	WDR1	WDR1_MOUSE WD repeat-containing protein 1	10.1983	0.914884	R.M*TVNESEQLVSC#SMDDTVR.Y	22.7748	1.19796	R.M*TVNESEQLVSC#SMDDTVR.Y	12.5765	8.34343	7.48159	4.76748844152969e-05	0.000427402	***
sp|O88342|WDR1_MOUSE_438	O88342	WDR1	WDR1_MOUSE WD repeat-containing protein 1	0.709795	0.372382	K.C#FSIDNPGYEPEVVAVHPGGDTVAVGGTDGNVR.V	9.63372	0.574705	K.C#FSIDNPGYEPEVVAVHPGGDTVAVGGTDGNVR.V	8.92392	13.0314	6.85543	4.34314377927122e-06	0.000100361	***
sp|O88342|WDR1_MOUSE_507	O88342	WDR1	WDR1_MOUSE WD repeat-containing protein 1	3.23653	0.542039	K.GPVTDVAYSHDGAFLAVC#DASK.V	3.108	0.199731	K.GPVTDVAYSHDGAFLAVC#DASK.V	-0.128534	-0.222506	5.06656	0.832612	0.86325	ns
sp|O88441|MTX2_MOUSE_246	O88441	MTX2	MTX2_MOUSE Metaxin-2	NA	NA	NA	1.20877	0.331856	K.NYSNLLAFC#R.R	NA	NA	NA	NA	NA
sp|O88447|KLC1_MOUSE_318	O88447	KLC1	KLC1_MOUSE Kinesin light chain 1	18.6426	1.60084	K.EAEPLC#K.R	NA	NA	NA	NA	NA	NA	NA	NA
sp|O88447|KLC1_MOUSE_347	O88447	KLC1	KLC1_MOUSE Kinesin light chain 1	0.404377	0.213015	K.QLNNLALLC#QNQGK.Y	NA	NA	NA	NA	NA	NA	NA	NA
sp|O88447|KLC1_MOUSE_389	O88447	KLC1	KLC1_MOUSE Kinesin light chain 1	19.9738	2.18857	K.NNLASC#YLK.Q	NA	NA	NA	NA	NA	NA	NA	NA
sp|O88455|DHCR7_MOUSE_376	O88455	DHCR7	DHCR7_MOUSE 7-dehydrocholesterol reductase	24.2952	2.65469	K.AIEC#SYTSADGLK.H	NA	NA	NA	NA	NA	NA	NA	NA
sp|O88456|CPNS1_MOUSE_145	O88456	CAPNS1	CPNS1_MOUSE Calpain small subunit 1	1.4282	0.46083	K.TDGFGIDTC#R.S	3.10268	0.310575	K.TDGFGIDTC#R.S	1.67448	3.01319	7.01222	0.0195331	0.0352622	*
sp|O88487|DC1I2_MOUSE_305	O88487	DYNC1I2	DC1I2_MOUSE Cytoplasmic dynein 1 intermediate chain 2	21.5998	2.43053	K.TTPEYVFHC#QSAVMSATFAK.F	21.1831	2.8184	K.TTPEYVFHC#QSAVMSATFAK.F	-0.416625	-0.111945	7.83081	0.913683	0.932851	ns
sp|O88487|DC1I2_MOUSE_382	O88487	DYNC1I2	DC1I2_MOUSE Cytoplasmic dynein 1 intermediate chain 2	4.37253	0.626697	K.IC#SWSLDMLSHPQDSMELVHK.Q	1.08904	0.234182	K.IC#SWSLDMLSHPQDSMELVHK.Q	-3.28349	-4.9079	5.09571	0.00422131	0.0104379	*
sp|O88487|DC1I2_MOUSE_434	O88487	DYNC1I2	DC1I2_MOUSE Cytoplasmic dynein 1 intermediate chain 2	0.00776115	0.00773179	K.AVAVTSMSFPVGDVNNFVVGSEEGSVYTAC#R.H	NA	NA	NA	NA	NA	NA	NA	NA
sp|O88492|PLIN4_MOUSE_1048	O88492	PLIN4	PLIN4_MOUSE Perilipin-4	0.758707	0.233588	K.DTVC#AGVTSAMNMAK.G	9.57197	0.633209	K.DTVC#AGVTSAMNMAK.G	8.81326	13.0582	5.06887	4.27347845413924e-05	0.000402534	***
sp|O88492|PLIN4_MOUSE_1165	O88492	PLIN4	PLIN4_MOUSE Perilipin-4	9.60619	1.14267	K.TLVSGM*ASSAC#AATR.S	14.8443	0.986873	K.TLVSGM*ASSAC#AATR.S	5.23812	3.46932	7.83406	0.00873045	0.0183402	*
sp|O88492|PLIN4_MOUSE_1174	O88492	PLIN4	PLIN4_MOUSE Perilipin-4	NA	NA	NA	4.80229	0.760087	R.SVEEC#GQLAATGFAALPDELK.G	NA	NA	NA	NA	NA
sp|O88492|PLIN4_MOUSE_1280	O88492	PLIN4	PLIN4_MOUSE Perilipin-4	2.81491	0.377617	K.LC#SDQSLNTMVEAVGSHEMR.A	3.89362	0.648853	K.LC#SDQSLNTMVEAVGSHEMR.A	1.07871	1.43688	6.43073	0.197569	0.253634	ns
sp|O88492|PLIN4_MOUSE_300	O88492	PLIN4	PLIN4_MOUSE Perilipin-4	10.6604	0.888424	K.DTVC#AGATGAINVAK.G	31.6222	2.49453	K.DTVC#AGATGAINVAK.G	20.9618	7.91603	4.99867	0.000518526	0.00213253	**
sp|O88492|PLIN4_MOUSE_399	O88492	PLIN4	PLIN4_MOUSE Perilipin-4	2.44202	0.314762	K.DTVC#AGLTGAINVAK.G	0.54339	0.0681349	K.DTVC#AGLTGAINVAK.G	-1.89863	-5.89542	4.37403	0.00311248	0.00814775	**
sp|O88492|PLIN4_MOUSE_696	O88492	PLIN4	PLIN4_MOUSE Perilipin-4	3.5792	0.425254	K.DTVC#AGATGAINMAK.G	0.922509	0.346993	K.DTVC#AGATGAINMAK.G	-2.65669	-4.84039	7.69046	0.00143986	0.00455648	**
sp|O88492|PLIN4_MOUSE_993	O88492	PLIN4	PLIN4_MOUSE Perilipin-4	5.67385	0.950159	K.DSIC#AGATGAITVVK.G	11.6872	1.32807	K.DSIC#AGATGAITVVK.G	6.01331	3.68245	7.24475	0.00737341	0.0161221	*
sp|O88543|CSN3_MOUSE_104	O88543	COPS3	CSN3_MOUSE COP9 signalosome complex subunit 3	2.36316	1.08816	R.YATDTFAGLC#HQLTNALVER.K	5.37054	0.59517	R.YATDTFAGLC#HQLTNALVER.K	3.00738	2.42474	6.19664	0.0502407	0.0781847	ns
sp|O88544|CSN4_MOUSE_255	O88544	COPS4	CSN4_MOUSE COP9 signalosome complex subunit 4	0.380965	0.161438	R.C#QQLAAYGILEK.M	0.413099	0.110753	R.C#QQLAAYGILEK.M	0.0321342	0.164137	7.08243	0.874209	0.899411	ns
sp|O88544|CSN4_MOUSE_70	O88544	COPS4	CSN4_MOUSE COP9 signalosome complex subunit 4	6.87472	0.639825	R.QLLTDFC#THLPNLPDSTAK.E	3.92279	0.364232	R.QLLTDFC#THLPNLPDSTAK.E	-2.95193	-4.0095	6.34614	0.00627487	0.0142036	*
sp|O88545|CSN6_MOUSE_140	O88545	COPS6	CSN6_MOUSE COP9 signalosome complex subunit 6	3.37917	0.195426	K.QVC#EIIESPLFLK.L	NA	NA	NA	NA	NA	NA	NA	NA
sp|O88545|CSN6_MOUSE_296	O88545	COPS6	CSN6_MOUSE COP9 signalosome complex subunit 6	5.983	0.243342	K.TC#NTM*NQFVNK.F	2.65996	0.0898632	K.TC#NTMNQFVNK.F	-3.32304	-12.8103	5.07106	4.68414391390613e-05	0.000424479	***
sp|O88569|ROA2_MOUSE_50	O88569	HNRNPA2B1	ROA2_MOUSE Heterogeneous nuclear ribonucleoproteins A2/B1	17.7472	1.23476	K.LTDC#VVMR.D	23.5729	0.744739	K.LTDC#VVMR.D	5.82575	4.04015	6.57015	0.00562904	0.0129977	*
sp|O88622|PARG_MOUSE_153	O88622	PARG	PARG_MOUSE Poly(ADP-ribose) glycohydrolase	NA	NA	NA	8.09915	0.819635	K.SSQYLNQQQTASVC#K.W	NA	NA	NA	NA	NA
sp|O88643|PAK1_MOUSE_411	O88643	PAK1	PAK1_MOUSE Serine/threonine-protein kinase PAK 1	5.69318	0.506141	K.LTDFGFC#AQITPEQSK.R	NA	NA	NA	NA	NA	NA	NA	NA
sp|O88685|PRS6A_MOUSE_243	O88685	PSMC3	PRS6A_MOUSE 26S protease regulatory subunit 6A	NA	NA	NA	7.5118	0.537607	R.AC#AAQTK.A	NA	NA	NA	NA	NA
sp|O88685|PRS6A_MOUSE_403	O88685	PSMC3	PRS6A_MOUSE 26S protease regulatory subunit 6A	17.571	2.35855	K.AVC#VEAGMIALR.R	15.9047	1.22597	K.AVC#VEAGMIALR.R	-1.66632	-0.626872	6.01448	0.553778	0.616119	ns
sp|O88712|CTBP1_MOUSE_38	O88712	CTBP1	CTBP1_MOUSE C-terminal-binding protein 1	2.31721	0.163918	R.DC#TVEMPILK.D	NA	NA	NA	NA	NA	NA	NA	NA
sp|O88712|CTBP1_MOUSE_54	O88712	CTBP1	CTBP1_MOUSE C-terminal-binding protein 1	9.76046	0.417133	K.DVATVAFC#DAQSTQEIHEK.V	7.70382	0.3945	K.DVATVAFC#DAQSTQEIHEK.V	-2.05664	-3.58216	7.97523	0.0072025	0.0158347	*
sp|O88738|BIRC6_MOUSE_1324	O88738	BIRC6	BIRC6_MOUSE Baculoviral IAP repeat-containing protein 6	26.2149	3.94496	R.C#AMLQFSEFHEK.L	NA	NA	NA	NA	NA	NA	NA	NA
sp|O88844|IDHC_MOUSE_245	O88844	IDH1	IDHC_MOUSE Isocitrate dehydrogenase [NADP] cytoplasmic	24.0745	0.867135	K.IC#YEHR.L	NA	NA	NA	NA	NA	NA	NA	NA
sp|O88844|IDHC_MOUSE_269	O88844	IDH1	IDHC_MOUSE Isocitrate dehydrogenase [NADP] cytoplasmic	8.09533	0.546021	K.SEGGFIWAC#K.N	9.91182	0.584241	K.SEGGFIWAC#K.N	1.8165	2.27155	7.96366	0.052908	0.0817808	ns
sp|O88844|IDHC_MOUSE_379	O88844	IDH1	IDHC_MOUSE Isocitrate dehydrogenase [NADP] cytoplasmic	45.7968	7.07061	K.DLAAC#IK.G	10.6413	0.845598	K.DLAAC#IK.G	-35.1556	-4.93689	4.1144	0.007283	0.0159679	*
sp|O88844|IDHC_MOUSE_73	O88844	IDH1	IDHC_MOUSE Isocitrate dehydrogenase [NADP] cytoplasmic	2.41934	0.369162	K.C#ATITPDEK.R	2.66251	0.182454	K.C#ATITPDEK.R	0.24317	0.59052	5.84412	0.576947	0.639018	ns
sp|O88851|RBBP9_MOUSE_127	O88851	RBBP9	RBBP9_MOUSE Putative hydrolase RBBP9	NA	NA	NA	0.177295	0.174777	K.ANC#PHIVQFGSTDDPFLPWK.E	NA	NA	NA	NA	NA
sp|O88851|RBBP9_MOUSE_39	O88851	RBBP9	RBBP9_MOUSE Putative hydrolase RBBP9	4.00273	0.464184	K.GLEQIPGFQC#LAK.N	3.07931	0.304994	K.GLEQIPGFQC#LAK.N	-0.923416	-1.66256	6.91116	0.140903	0.19064	ns
sp|O88942|NFAC1_MOUSE_230	O88942	NFATC1	NFAC1_MOUSE Nuclear factor of activated T-cells, cytoplasmic 1	29.8466	2.0002	R.SLGAC#HLLGSPR.H	NA	NA	NA	NA	NA	NA	NA	NA
sp|O88942|NFAC1_MOUSE_534	O88942	NFATC1	NFAC1_MOUSE Nuclear factor of activated T-cells, cytoplasmic 1	3.45286	0.602037	R.AIIDC#AGILK.L	NA	NA	NA	NA	NA	NA	NA	NA
sp|O88952|LIN7C_MOUSE_47	O88952	LIN7C	LIN7C_MOUSE Protein lin-7 homolog C	9.02814	0.683577	R.VLQSEFC#NAVR.E	4.59679	0.486355	R.VLQSEFC#NAVR.E	-4.43136	-5.28209	7.22363	0.00103568	0.00356168	**
sp|O88958|GNPI1_MOUSE_239	O88958	GNPDA1	GNPI1_MOUSE Glucosamine-6-phosphate isomerase 1	NA	NA	NA	6.15736	0.371529	R.TVFVC#DEDATLELK.V	NA	NA	NA	NA	NA
sp|O88958|GNPI1_MOUSE_48	O88958	GNPDA1	GNPI1_MOUSE Glucosamine-6-phosphate isomerase 1	NA	NA	NA	1.86066	0.201384	K.YFTLGLPTGSTPLGC#YQK.L	NA	NA	NA	NA	NA
sp|O88986|KBL_MOUSE_26	O88986	GCAT	KBL_MOUSE 2-amino-3-ketobutyrate coenzyme A ligase, mitochondrial	27.6745	2.17452	R.C#ILDSELEGIR.G	NA	NA	NA	NA	NA	NA	NA	NA
sp|O88990|ACTN3_MOUSE_167	O88990	ACTN3	ACTN3_MOUSE Alpha-actinin-3	2.67157	0.34872	K.EGLLLWC#QR.K	3.46836	0.211306	K.EGLLLWC#QR.K	0.796798	1.95416	6.58843	0.0941867	0.134816	ns
sp|O88990|ACTN3_MOUSE_193	O88990	ACTN3	ACTN3_MOUSE Alpha-actinin-3	5.15127	0.384875	K.DGLALC#ALIHR.H	1.90781	0.182673	K.DGLALC#ALIHR.H	-3.24346	-7.61328	5.71515	0.000337105	0.00155349	**
sp|O88990|ACTN3_MOUSE_257	O88990	ACTN3	ACTN3_MOUSE Alpha-actinin-3	7.54742	2.11085	K.AIM*TYVSC#FYHAFAGAEQAETAANR.I	NA	NA	NA	NA	NA	NA	NA	NA
sp|O88990|ACTN3_MOUSE_345	O88990	ACTN3	ACTN3_MOUSE Alpha-actinin-3	3.26731	0.281654	K.C#QLEINFNTLQTK.L	4.59795	0.249264	K.C#QLEINFNTLQTK.L	1.33064	3.53787	7.8835	0.00782655	0.0169058	*
sp|O88990|ACTN3_MOUSE_54	O88990	ACTN3	ACTN3_MOUSE Alpha-actinin-3	9.20851	1.05236	K.TFTAWC#NSHLR.K	2.97178	0.127946	K.TFTAWC#NSHLR.K	-6.23672	-5.8831	4.11823	0.00380638	0.00958909	**
sp|O88990|ACTN3_MOUSE_592	O88990	ACTN3	ACTN3_MOUSE Alpha-actinin-3	6.94109	1.21265	K.IC#QTYGLRPK.S	9.02039	0.415662	K.IC#QTYGLRPK.S	2.0793	1.62203	4.92714	0.166585	0.218664	ns
sp|O88990|ACTN3_MOUSE_787	O88990	ACTN3	ACTN3_MOUSE Alpha-actinin-3	3.74635	0.247382	R.AC#LISMGYDLGEVEFAR.I	4.04908	0.215	R.AC#LISMGYDLGEVEFAR.I	0.302727	0.923641	7.84754	0.383194	0.450355	ns
sp|O88990|ACTN3_MOUSE_868	O88990	ACTN3	ACTN3_MOUSE Alpha-actinin-3	10.6456	1.16645	R.ELPAEQAEYC#IR.R	5.93046	0.560323	R.RELPAEQAEYC#IR.R	-4.71514	-3.64369	5.75268	0.011612	0.023109	*
sp|O89017|LGMN_MOUSE_221	O89017	LGMN	LGMN_MOUSE Legumain	0.00551977	0.00546817	K.ESSYAC#YYDEER.G	NA	NA	NA	NA	NA	NA	NA	NA
sp|O89050|MKLN1_MOUSE_446	O89050	MKLN1	MKLN1_MOUSE Muskelin	NA	NA	NA	5.32934	2.24613	R.EDSC#NAGPEDIQSR.I	NA	NA	NA	NA	NA
sp|O89051|ITM2B_MOUSE_89	O89051	ITM2B	ITM2B_MOUSE Integral membrane protein 2B	5.13981	1.01219	K.YFALQPDDVYYC#GLK.Y	NA	NA	NA	NA	NA	NA	NA	NA
sp|O89053|COR1A_MOUSE_24	O89053	CORO1A	COR1A_MOUSE Coronin-1A	2.68656	1.16038	K.ADQC#YEDVR.V	0.428065	0.414635	K.ADQC#YEDVR.V	-2.25849	-1.83285	5.00508	0.126245	0.173662	ns
sp|O89053|COR1A_MOUSE_40	O89053	CORO1A	COR1A_MOUSE Coronin-1A	6.19517	1.84184	R.VSQTTWDSGFC#AVNPK.F	NA	NA	NA	NA	NA	NA	NA	NA
sp|O89079|COPE_MOUSE_34	O89079	COPE	COPE_MOUSE Coatomer subunit epsilon	7.89295	0.63119	K.NAFYIGSYQQC#INEAQR.V	5.15386	0.294799	K.NAFYIGSYQQC#INEAQR.V	-2.73909	-3.93186	5.66584	0.00862559	0.0181437	*
sp|O89104|SYPL2_MOUSE_96	O89104	SYPL2	SYPL2_MOUSE Synaptophysin-like protein 2	2.54124	0.208787	R.LYQVQYEMPLC#DQDSTSK.T	1.34001	0.131358	R.LYQVQYEM*PLC#DQDSTSK.T	-1.20123	-4.86974	6.73769	0.00202147	0.00589398	**
sp|O89112|LANC1_MOUSE_133	O89112	LANCL1	LANC1_MOUSE LanC-like protein 1	NA	NA	NA	0.242066	0.230299	K.QAEEC#ITR.L	NA	NA	NA	NA	NA
sp|O89112|LANC1_MOUSE_183	O89112	LANCL1	LANC1_MOUSE LanC-like protein 1	10.5799	0.968727	K.IPQSHIQQIC#ENILTSGENLSR.K	6.20329	0.964107	K.IPQSHIQQIC#ENILTSGENLSR.K	-4.3766	-3.20226	7.99982	0.01257	0.0245355	*
sp|O89112|LANC1_MOUSE_264	O89112	LANCL1	LANC1_MOUSE LanC-like protein 1	7.26242	0.350996	K.FPSGNYPPC#LDDTR.D	16.8176	1.076	K.FPSGNYPPC#LDDTR.D	9.55521	8.44251	4.84175	0.000447367	0.00192257	**
sp|O89112|LANC1_MOUSE_98	O89112	LANCL1	LANC1_MOUSE LanC-like protein 1	16.822	1.99461	K.QSLNC#LSR.R	NA	NA	NA	NA	NA	NA	NA	NA
sp|O89114|DNJB5_MOUSE_292	O89114	DNAJB5	DNJB5_MOUSE DnaJ homolog subfamily B member 5	9.56789	0.91573	R.VIPLPC#NDVIKPGTVK.R	0.144536	0.0856174	R.VIPLPC#NDVIKPGTVK.R	-9.42335	-10.2458	4.06993	0.000468007	0.00198578	**
sp|P00329|ADH1_MOUSE_47	P00329	ADH1	ADH1_MOUSE Alcohol dehydrogenase 1	30.3385	1.44275	K.MVATGVC#R.S	NA	NA	NA	NA	NA	NA	NA	NA
sp|P00397|COX1_MOUSE_498	P00397	MTCO1	COX1_MOUSE Cytochrome c oxidase subunit 1	1.45305	0.184668	R.EVMSVSYASTNLEWLHGC#PPPYHTFEEPTYVK.V	1.45062	0.199262	R.EVMSVSYASTNLEWLHGC#PPPYHTFEEPTYVK.V	-0.00243032	-0.00894567	7.95416	0.993083	0.994011	ns
sp|P01027|CO3_MOUSE_873	P01027	C3	CO3_MOUSE Complement C3	60.4012	10.4475	R.VELLHNPAFC#SMATAK.N	31.7106	1.71073	R.VELLHNPAFC#SMATAK.N	-28.6906	-2.71007	4.21435	0.0506222	0.078664	ns
sp|P01872|IGHM_MOUSE_27	P01872	IGHM	IGHM_MOUSE Ig mu chain C region	NA	NA	NA	7.79782	1.17118	K.NLVAMGC#LAR.D	NA	NA	NA	NA	NA
sp|P01901|HA1B_MOUSE_358	P01901	H2-K1	HA1B_MOUSE H-2 class I histocompatibility antigen, K-B alpha chain	NA	NA	NA	29.0142	2.56012	K.GGDYALAPGSQTSDLSLPDC#K.V	NA	NA	NA	NA	NA
sp|P01942|HBA_MOUSE_105	P01942	HBA	HBA_MOUSE Hemoglobin subunit alpha	15.9685	0.994462	K.LLSHC#LLVTLASHHPADFTPAVHASLDK.F	NA	NA	NA	NA	NA	NA	NA	NA
sp|P02088|HBB1_MOUSE_94	P02088	HBB-B1	HBB1_MOUSE Hemoglobin subunit beta-1	2.83685	0.592108	K.GTFASLSELHC#DK.L	2.07215	0.720905	K.GTFASLSELHC#DK.L	-0.764698	-0.819703	7.70892	0.436993	0.5049	ns
sp|P02463|CO4A1_MOUSE_1493	P02463	COL4A1	CO4A1_MOUSE Collagen alpha-1(IV) chain	67.326	10.9919	R.AHGQDLGTAGSC#LR.K	24.1581	1.47777	R.AHGQDLGTAGSC#LR.K	-43.1679	-3.89222	4.14455	0.0165049	0.0304472	*
sp|P02468|LAMC1_MOUSE_1598	P02468	LAMC1	LAMC1_MOUSE Laminin subunit gamma-1	36.8687	8.42375	K.TLPTGC#FNTPSIEKP.-	NA	NA	NA	NA	NA	NA	NA	NA
sp|P02469|LAMB1_MOUSE_643	P02469	LAMB1	LAMB1_MOUSE Laminin subunit beta-1	91.3973	4.50184	R.C#GNTVPDDDNQVVSLSPGSR.Y	NA	NA	NA	NA	NA	NA	NA	NA
sp|P03899|NU3M_MOUSE_39	P03899	MTND3	NU3M_MOUSE NADH-ubiquinone oxidoreductase chain 3	NA	NA	NA	19.6095	0.751172	K.ANPYEC#GFDPTSSAR.L	NA	NA	NA	NA	NA
sp|P03903|NU4LM_MOUSE_97	P03903	MTND4L	NU4LM_MOUSE NADH-ubiquinone oxidoreductase chain 4L	1.02839	0.157216	K.VSNTYGTDYVQNLNLLQC#.-	7.06774	0.743413	K.VSNTYGTDYVQNLNLLQC#.-	6.03935	7.94803	4.35707	0.000942758	0.00330222	**
sp|P03921|NU5M_MOUSE_342	P03921	MTND5	NU5M_MOUSE NADH-ubiquinone oxidoreductase chain 5	38.4555	2.83696	K.AM*LFMC#SGSIIHSLADEQDIR.K	NA	NA	NA	NA	NA	NA	NA	NA
sp|P04117|FABP4_MOUSE_118	P04117	FABP4	FABP4_MOUSE Fatty acid-binding protein, adipocyte	1.34949	0.249137	K.LVVEC#VMK.G	3.28026	0.229803	K.LVVEC#VMK.G	1.93077	5.69655	7.94836	0.000467091	0.00198452	**
sp|P04186|CFAB_MOUSE_289	P04186	CFB	CFAB_MOUSE Complement factor B	NA	NA	NA	35.0982	16.3222	R.C#LTNLIEK.V	NA	NA	NA	NA	NA
sp|P04247|MYG_MOUSE_67	P04247	MB	MYG_MOUSE Myoglobin	0.699575	0.179001	K.HGC#TVLTALGTILKK.K	0.50924	0.194362	K.HGC#TVLTALGTILK.K	-0.190335	-0.720337	7.94638	0.49196	0.558366	ns
sp|P04919|B3AT_MOUSE_215	P04919	SLC4A1	B3AT_MOUSE Band 3 anion transport protein	0.424653	0.317759	R.SGGASEPLLPHQPSLETQLYC#GQAEGGSEGPSTSGTLK.I	0.745489	0.52771	R.SGGASEPLLPHQPSLETQLYC#GQAEGGSEGPSTSGTLK.I	0.320835	0.520841	6.56362	0.619579	0.677823	ns
sp|P04919|B3AT_MOUSE_903	P04919	SLC4A1	B3AT_MOUSE Band 3 anion transport protein	0.974919	0.60989	R.ELELQC#LDGDDAK.V	1.382	0.539552	R.ELELQC#LDGDDAK.V	0.407077	0.499911	7.88281	0.630791	0.688448	ns
sp|P05064|ALDOA_MOUSE_178	P05064	ALDOA	ALDOA_MOUSE Fructose-bisphosphate aldolase A	1.42573	0.209805	R.YASIC#QQNGIVPIVEPEILPDGDHDLKR.C	1.00317	0.18656	R.YASIC#QQNGIVPIVEPEILPDGDHDLKR.C	-0.422564	-1.5051	7.89217	0.171224	0.224295	ns
sp|P05064|ALDOA_MOUSE_202	P05064	ALDOA	ALDOA_MOUSE Fructose-bisphosphate aldolase A	2.90064	0.294252	K.RC#QYVTEK.V	2.73358	0.191949	R.C#QYVTEK.V	-0.167062	-0.475521	6.88232	0.649137	0.703926	ns
sp|P05064|ALDOA_MOUSE_339	P05064	ALDOA	ALDOA_MOUSE Fructose-bisphosphate aldolase A	2.5968	0.226567	R.ALANSLAC#QGK.Y	3.56083	0.0353246	R.ALANSLAC#QGK.Y	0.964035	4.20418	4.19435	0.0123462	0.0241952	*
sp|P05064|ALDOA_MOUSE_73	P05064	ALDOA	ALDOA_MOUSE Fructose-bisphosphate aldolase A	2.4335	0.28521	R.VNPC#IGGVILFHETLYQK.A	2.7765	0.2586	R.VNPC#IGGVILFHETLYQK.A	0.343002	0.890935	7.92446	0.399205	0.466102	ns
sp|P05201|AATC_MOUSE_160	P05201	GOT1	AATC_MOUSE Aspartate aminotransferase, cytoplasmic	7.84636	0.917588	K.DIRPYC#YWDAEK.R	4.29867	0.423485	K.DIRPYC#YWDAEK.R	-3.54768	-3.51048	5.63005	0.0140583	0.0267508	*
sp|P05201|AATC_MOUSE_391	P05201	GOT1	AATC_MOUSE Aspartate aminotransferase, cytoplasmic	6.94192	0.438353	R.INMC#GLTTK.N	2.92414	0.238548	R.INM*C#GLTTK.N	-4.01778	-8.05073	6.17813	0.00016917	0.000961003	***
sp|P05202|AATM_MOUSE_106	P05202	GOT2	AATM_MOUSE Aspartate aminotransferase, mitochondrial	1.46428	0.250112	K.EYLPIGGLAEFC#K.A	1.31841	0.158266	K.EYLPIGGLAEFC#K.A	-0.145872	-0.492846	6.76069	0.637723	0.693891	ns
sp|P05202|AATM_MOUSE_187	P05202	GOT2	AATM_MOUSE Aspartate aminotransferase, mitochondrial	1.59435	0.25913	K.TC#GFDFSGALEDISK.I	1.89977	0.187995	K.TC#GFDFSGALEDISK.I	0.305421	0.95402	7.29723	0.370601	0.437636	ns
sp|P05202|AATM_MOUSE_212	P05202	GOT2	AATM_MOUSE Aspartate aminotransferase, mitochondrial	0.117638	0.0753439	K.IPEQSVLLLHAC#AHNPTGVDPRPEQWK.E	6.04327	0.61466	K.IPEQSVLLLHAC#AHNPTGVDPRPEQWK.E	5.92564	9.56889	4.12018	0.000576578	0.00229488	**
sp|P05202|AATM_MOUSE_295	P05202	GOT2	AATM_MOUSE Aspartate aminotransferase, mitochondrial	0.535446	0.169571	R.VGAFTVVC#K.D	0.386713	0.201178	R.VGAFTVVC#K.D	-0.148732	-0.565286	7.77715	0.587811	0.649707	ns
sp|P05202|AATM_MOUSE_382	P05202	GOT2	AATM_MOUSE Aspartate aminotransferase, mitochondrial	1.37736	0.353639	K.EGSSHNWQHITDQIGMFC#FTGLKPEQVER.L	2.64873	0.450998	K.EGSSHNWQHITDQIGMFC#FTGLKPEQVER.L	1.27137	2.21836	7.56942	0.0591939	0.0904523	ns
sp|P05214|TBA3_MOUSE_295	P05214	TUBA3A	TBA3_MOUSE Tubulin alpha-3 chain	6.43992	0.673279	K.AYHEQLSVAEITNAC#FEPANQMVK.C	NA	NA	NA	NA	NA	NA	NA	NA
sp|P05214|TBA3_MOUSE_347	P05214	TUBA3A	TBA3_MOUSE Tubulin alpha-3 chain	0.0469603	0.0463701	R.TIQFVDWC#PTGFK.V	NA	NA	NA	NA	NA	NA	NA	NA
sp|P05214|TBA3_MOUSE_376	P05214	TUBA3A	TBA3_MOUSE Tubulin alpha-3 chain	6.88796	0.603613	R.AVC#M*LSNTTAIAEAWAR.L	NA	NA	NA	NA	NA	NA	NA	NA
sp|P05977|MYL1_MOUSE_175	P05977	MYL1	MYL1_MOUSE Myosin light chain 1/3, skeletal muscle isoform	1.40155	0.202832	K.M*KEEEVEALLAGQEDSNGC#INYEAFVK.H	2.10729	0.373776	K.EEEVEALLAGQEDSNGC#INYEAFVK.H	0.705745	1.65955	6.16783	0.146727	0.197026	ns
sp|P06151|LDHA_MOUSE_131	P06151	LDHA	LDHA_MOUSE L-lactate dehydrogenase A chain	NA	NA	NA	11.3913	0.850509	K.YSPHC#K.L	NA	NA	NA	NA	NA
sp|P06151|LDHA_MOUSE_163	P06151	LDHA	LDHA_MOUSE L-lactate dehydrogenase A chain	2.65276	0.461793	R.VIGSGC#NLDSAR.F	1.07745	0.395993	R.VIGSGC#NLDSAR.F	-1.57531	-2.58957	7.81813	0.032751	0.054904	ns
sp|P06151|LDHA_MOUSE_185	P06151	LDHA	LDHA_MOUSE L-lactate dehydrogenase A chain	NA	NA	NA	0.981692	0.337702	R.LGVHALSC#HGWVLGEHGDSSVPVWSGVNVAGVSLK.S	NA	NA	NA	NA	NA
sp|P06151|LDHA_MOUSE_293	P06151	LDHA	LDHA_MOUSE L-lactate dehydrogenase A chain	NA	NA	NA	0.0375592	0.034809	K.GLYGINEDVFLSVPC#ILGQNGISDVVK.V	NA	NA	NA	NA	NA
sp|P06151|LDHA_MOUSE_84	P06151	LDHA	LDHA_MOUSE L-lactate dehydrogenase A chain	1.36636	0.140877	K.DYC#VTANSK.L	2.28631	0.286182	K.DYC#VTANSK.L	0.919956	2.88408	5.83106	0.0288276	0.0494099	*
sp|P06537|GCR_MOUSE_310	P06537	NR3C1	GCR_MOUSE Glucocorticoid receptor	7.70956	1.13427	K.LGPVYC#QASFSGTNIIGNK.M	NA	NA	NA	NA	NA	NA	NA	NA
sp|P06745|G6PI_MOUSE_404	P06745	GPI	G6PI_MOUSE Glucose-6-phosphate isomerase	16.8362	0.693762	K.M*IPC#DFLIPVQTQHPIR.K	8.06065	0.33307	K.M*IPC#DFLIPVQTQHPIR.K	-8.77552	-11.4031	5.7509	3.64698420554145e-05	0.00036651	***
sp|P06795|MDR1B_MOUSE_1072	P06795	ABCB1B	MDR1B_MOUSE Multidrug resistance protein 1B	3.83441	0.688257	K.KGQTLALVGSSGC#GK.S	5.06321	0.648922	K.KGQTLALVGSSGC#GK.S	1.22879	1.29902	7.97245	0.230244	0.289677	ns
sp|P06797|CATL1_MOUSE_125	P06797	CTSL	CATL1_MOUSE Cathepsin L1	NA	NA	NA	4.81628	0.174812	K.GC#VTPVK.N	NA	NA	NA	NA	NA
sp|P06801|MAOX_MOUSE_164	P06801	ME1	MAOX_MOUSE NADP-dependent malic enzyme	NA	NA	NA	6.32975	0.521406	R.ILGLGDLGC#NGMGIPVGK.L	NA	NA	NA	NA	NA
sp|P06801|MAOX_MOUSE_240	P06801	ME1	MAOX_MOUSE NADP-dependent malic enzyme	2.0658	0.266514	K.YGMNC#LIQFEDFANR.N	1.36847	0.14589	K.YGMNC#LIQFEDFANR.N	-0.697325	-2.29511	6.19967	0.0601243	0.0916126	ns
sp|P06801|MAOX_MOUSE_556	P06801	ME1	MAOX_MOUSE NADP-dependent malic enzyme	4.47283	0.560846	K.EEFVSSQMYSTNYDQILPDC#YPWPAEVQK.I	8.99886	1.57718	K.EEFVSSQMYSTNYDQILPDC#YPWPAEVQK.I	4.52604	2.70383	4.99569	0.0426265	0.068538	ns
sp|P07309|TTHY_MOUSE_30	P07309	TTR	TTHY_MOUSE Transthyretin	2.80685	0.347346	K.C#PLM*VK.V	1.8055	0.300174	K.C#PLMVK.V	-1.00135	-2.18121	7.83541	0.0614473	0.0933186	ns
sp|P07310|KCRM_MOUSE_146	P07310	CKM	KCRM_MOUSE Creatine kinase M-type	2.30334	0.187938	K.GYTLPPHC#SR.G	1.68257	0.140653	K.GYTLPPHC#SR.G	-0.620772	-2.64449	7.4108	0.0315513	0.0532542	ns
sp|P07310|KCRM_MOUSE_254	P07310	CKM	KCRM_MOUSE Creatine kinase M-type	2.09419	0.23988	R.RFC#VGLQK.I	3.29626	0.108074	R.FC#VGLQK.I	1.20207	4.56884	5.55959	0.00461985	0.0111272	*
sp|P07310|KCRM_MOUSE_283	P07310	CKM	KCRM_MOUSE Creatine kinase M-type	3.7551	0.197199	K.AGHPFM*WNEHLGYVLTC#PSNLGTGLR.G	5.08289	0.386344	K.AGHPFM*WNEHLGYVLTC#PSNLGTGLR.G	1.32779	3.06111	5.95178	0.0224224	0.0398566	*
sp|P07310|KCRM_MOUSE_74	P07310	CKM	KCRM_MOUSE Creatine kinase M-type	0.512022	0.24808	K.ETPSGFTLDDVIQTGVDNPGHPFIMTVGC#VAGDEESYTVFK.D	0.494866	0.320288	K.ETPSGFTLDDVIQTGVDNPGHPFIMTVGC#VAGDEESYTVFK.D	-0.017156	-0.0423471	7.52923	0.967323	0.9743	ns
sp|P07724|ALBU_MOUSE_125	P07724	ALB	ALBU_MOUSE Serum albumin	31.153	4.92399	R.NEC#FLQHK.D	8.81005	1.24968	K.QEPERNEC#FLQHK.D	-22.3429	-4.39813	4.51317	0.00891081	0.0186065	*
sp|P07724|ALBU_MOUSE_148	P07724	ALB	ALBU_MOUSE Serum albumin	43.6554	14.7342	K.DDNPSLPPFERPEAEAM*C#TSFK.E	18.7653	2.61042	K.DDNPSLPPFERPEAEAM*C#TSFK.E	-24.8901	-1.66337	4.25086	0.167346	0.219573	ns
sp|P07724|ALBU_MOUSE_201	P07724	ALB	ALBU_MOUSE Serum albumin	NA	NA	NA	19.8527	2.43405	K.ESC#LTPK.L	NA	NA	NA	NA	NA
sp|P07724|ALBU_MOUSE_224	P07724	ALB	ALBU_MOUSE Serum albumin	59.6696	11.0737	K.C#SSMQK.F	25.0749	2.27049	K.C#SSMQK.F	-34.5947	-3.06037	4.33572	0.0338534	0.0565749	ns
sp|P07724|ALBU_MOUSE_289	P07724	ALB	ALBU_MOUSE Serum albumin	49.7745	10.9	K.YM*C#ENQATISSK.L	22.9516	2.48457	K.YMC#ENQATISSK.L	-26.8228	-2.39928	4.41455	0.0684052	0.102624	ns
sp|P07724|ALBU_MOUSE_416	P07724	ALB	ALBU_MOUSE Serum albumin	NA	NA	NA	11.1152	1.638	K.TNC#DLYEK.L	NA	NA	NA	NA	NA
sp|P07724|ALBU_MOUSE_511	P07724	ALB	ALBU_MOUSE Serum albumin	76.4436	9.44231	R.RPC#FSALTVDETYVPK.E	42.8132	5.13018	R.RPC#FSALTVDETYVPK.E	-33.6304	-3.12958	6.17227	0.0195879	0.0353264	*
sp|P07724|ALBU_MOUSE_538	P07724	ALB	ALBU_MOUSE Serum albumin	10.1578	2.84685	K.AETFTFHSDIC#TLPEK.E	3.24518	0.561569	K.AETFTFHSDIC#TLPEK.E	-6.91266	-2.38227	4.31082	0.0711586	0.105914	ns
sp|P07724|ALBU_MOUSE_58	P07724	ALB	ALBU_MOUSE Serum albumin	1.84877	0.370546	K.C#SYDEHAK.L	1.33396	0.534224	K.C#SYDEHAK.L	-0.51481	-0.79183	7.12541	0.454009	0.520999	ns
sp|P07724|ALBU_MOUSE_591	P07724	ALB	ALBU_MOUSE Serum albumin	13.1521	2.08886	K.DTC#FSTEGPNLVTR.C	9.48518	0.847961	K.DTC#FSTEGPNLVTR.C	-3.66694	-1.62656	5.28348	0.16162	0.213017	ns
sp|P07724|ALBU_MOUSE_99	P07724	ALB	ALBU_MOUSE Serum albumin	48.1317	12.7833	K.LC#AIPNLR.E	17.9845	3.41677	K.LC#AIPNLR.E	-30.1472	-2.27835	4.56863	0.0766783	0.112874	ns
sp|P07742|RIR1_MOUSE_254	P07742	RRM1	RIR1_MOUSE Ribonucleoside-diphosphate reductase large subunit	24.3003	1.71978	K.SAGGIGVAVSC#IR.A	NA	NA	NA	NA	NA	NA	NA	NA
sp|P07742|RIR1_MOUSE_662	P07742	RRM1	RIR1_MOUSE Ribonucleoside-diphosphate reductase large subunit	7.11009	1.08905	K.NQIIAC#NGSIQSIPEIPDDLK.Q	0.6817	0.206081	K.NQIIAC#NGSIQSIPEIPDDLK.Q	-6.42839	-5.79983	4.2861	0.00354144	0.00899217	**
sp|P07742|RIR1_MOUSE_779	P07742	RRM1	RIR1_MOUSE Ribonucleoside-diphosphate reductase large subunit	NA	NA	NA	71.7297	2.85666	R.NTAAMVC#SLENR.E	NA	NA	NA	NA	NA
sp|P07759|SPA3K_MOUSE_260	P07759	SERPINA3K	SPA3K_MOUSE Serine protease inhibitor A3K	1.49977	0.151559	R.HFRDEELSC#SVLELK.Y	1.35033	0.450631	R.DEELSC#SVLELK.Y	-0.149443	-0.31433	4.89349	0.766229	0.807191	ns
sp|P07901|HS90A_MOUSE_421	P07901	HSP90AA1	HS90A_MOUSE Heat shock protein HSP 90-alpha	1.27448	0.429658	K.C#LELFTELAEDK.E	0.453885	0.253801	K.C#LELFTELAEDK.E	-0.820598	-1.64442	6.48847	0.147458	0.197678	ns
sp|P07901|HS90A_MOUSE_573	P07901	HSP90AA1	HS90A_MOUSE Heat shock protein HSP 90-alpha	1.12392	0.278965	K.TKFENLC#K.I	49.0642	1.47523	K.TKFENLC#K.I	47.9403	31.9309	4.2857	2.91916023271602e-06	7.9987699322329e-05	****
sp|P07934|PHKG1_MOUSE_139	P07934	PHKG1	PHKG1_MOUSE Phosphorylase b kinase gamma catalytic chain, skeletal muscle/heart isoform	2.40455	0.279445	R.ALLEVIC#TLHK.L	1.76235	0.170607	R.ALLEVIC#TLHK.L	-0.642205	-1.96148	6.61814	0.0930025	0.133359	ns
sp|P07934|PHKG1_MOUSE_173	P07934	PHKG1	PHKG1_MOUSE Phosphorylase b kinase gamma catalytic chain, skeletal muscle/heart isoform	1.63322	0.148223	K.LTDFGFSC#QLQPGEK.L	0.407488	0.105261	K.LTDFGFSC#QLQPGEK.L	-1.22573	-6.74232	7.21647	0.000233135	0.00118862	**
sp|P07934|PHKG1_MOUSE_277	P07934	PHKG1	PHKG1_MOUSE Phosphorylase b kinase gamma catalytic chain, skeletal muscle/heart isoform	17.559	1.75423	R.C#SAEEALAHPFFQEYVVEEVR.H	34.0151	3.00345	R.C#SAEEALAHPFFQEYVVEEVR.H	16.4561	4.73118	6.44463	0.00266102	0.00721892	**
sp|P08032|SPTA1_MOUSE_1569	P08032	SPTA1	SPTA1_MOUSE Spectrin alpha chain, erythrocytic 1	14.4686	3.26278	R.VC#DGDEENMQEQLDK.L	NA	NA	NA	NA	NA	NA	NA	NA
sp|P08032|SPTA1_MOUSE_963	P08032	SPTA1	SPTA1_MOUSE Spectrin alpha chain, erythrocytic 1	NA	NA	NA	0.574156	0.574043	R.DQAEVC#QQQQAAPVDEAGR.E	NA	NA	NA	NA	NA
sp|P08113|ENPL_MOUSE_645	P08113	HSP90B1	ENPL_MOUSE Endoplasmin	NA	NA	NA	14.8887	0.708451	R.LTESPC#ALVASQYGWSGNMER.I	NA	NA	NA	NA	NA
sp|P08122|CO4A2_MOUSE_1499	P08122	COL4A2	CO4A2_MOUSE Collagen alpha-2(IV) chain	NA	NA	NA	43.3183	3.14159	K.HSQTDQEPM*C#PVGMNK.L	NA	NA	NA	NA	NA
sp|P08122|CO4A2_MOUSE_1532	P08122	COL4A2	CO4A2_MOUSE Collagen alpha-2(IV) chain	74.0415	7.6491	K.AHNQDLGLAGSC#LAR.F	NA	NA	NA	NA	NA	NA	NA	NA
sp|P08122|CO4A2_MOUSE_1653	P08122	COL4A2	CO4A2_MOUSE Collagen alpha-2(IV) chain	77.0325	8.96632	R.ATPFIEC#NGGR.G	NA	NA	NA	NA	NA	NA	NA	NA
sp|P08228|SODC_MOUSE_147	P08228	SOD1	SODC_MOUSE Superoxide dismutase [Cu-Zn]	78.107	9.86554	R.LAC#GVIGIAQ.-	11.8334	2.00797	R.LAC#GVIGIAQ.-	-66.2735	-6.58272	4.33084	0.00207628	0.00600723	**
sp|P08228|SODC_MOUSE_7	P08228	SOD1	SODC_MOUSE Superoxide dismutase [Cu-Zn]	15.7385	1.39263	K.AVC#VLK.G	NA	NA	NA	NA	NA	NA	NA	NA
sp|P08249|MDHM_MOUSE_212	P08249	MDH2	MDHM_MOUSE Malate dehydrogenase, mitochondrial	1.86143	0.195494	K.TIIPLISQC#TPK.V	1.08979	0.140588	K.TIIPLISQC#TPK.V	-0.771647	-3.20456	7.26425	0.0142411	0.0270185	*
sp|P08249|MDHM_MOUSE_275	P08249	MDH2	MDHM_MOUSE Malate dehydrogenase, mitochondrial	2.19055	0.248454	K.EGVVEC#SFVQSK.E	0.987896	0.323738	K.EGVVEC#SFVQSK.E	-1.20265	-2.94703	7.49831	0.0198892	0.0358295	*
sp|P08249|MDHM_MOUSE_285	P08249	MDH2	MDHM_MOUSE Malate dehydrogenase, mitochondrial	0.0489216	0.0488267	K.ETEC#TYFSTPLLLGK.K	0.800415	0.180514	K.ETEC#TYFSTPLLLGK.K	0.751493	4.01865	4.58219	0.0120989	0.0238304	*
sp|P08249|MDHM_MOUSE_89	P08249	MDH2	MDHM_MOUSE Malate dehydrogenase, mitochondrial	4.55407	0.266786	K.GYLGPEQLPDC#LK.G	2.27587	0.388505	K.GYLGPEQLPDC#LK.G	-2.2782	-4.834	7.08619	0.00182704	0.00544383	**
sp|P08249|MDHM_MOUSE_93	P08249	MDH2	MDHM_MOUSE Malate dehydrogenase, mitochondrial	2.41763	0.553013	K.GC#DVVVIPAGVPR.K	1.55898	0.11392	K.GC#DVVVIPAGVPR.K	-0.858642	-1.52073	4.33887	0.197486	0.253629	ns
sp|P08551|NFL_MOUSE_323	P08551	NEFL	NFL_MOUSE Neurofilament light polypeptide	5.69474	1.19316	K.TLEIEAC#R.G	1.26716	0.799575	K.TLEIEAC#R.G	-4.42758	-3.08263	6.98968	0.0177824	0.0325268	*
sp|P08553|NFM_MOUSE_277	P08553	NEFM	NFM_MOUSE Neurofilament medium polypeptide	12.2521	1.59806	R.SQLEC#HSDQNMHQAEEWFK.C	5.20258	3.19339	R.SQLEC#HSDQNMHQAEEWFK.C	-7.04956	-1.97415	5.88519	0.0967319	0.13809	ns
sp|P08752|GNAI2_MOUSE_140	P08752	GNAI2	GNAI2_MOUSE Guanine nucleotide-binding protein G(i) subunit alpha-2	7.70905	1.19279	R.LWADHGVQAC#FGR.S	1.00381	0.180054	R.LWADHGVQAC#FGR.S	-6.70524	-5.55852	4.1822	0.00449239	0.0109198	*
sp|P08752|GNAI2_MOUSE_287	P08752	GNAI2	GNAI2_MOUSE Guanine nucleotide-binding protein G(i) subunit alpha-2	4.62657	0.780889	K.ITQSSLTIC#FPEYTGANK.Y	5.39747	0.944394	K.ITQSSLTIC#FPEYTGANK.Y	0.770893	0.629082	7.72731	0.547437	0.610544	ns
sp|P08752|GNAI2_MOUSE_66	P08752	GNAI2	GNAI2_MOUSE Guanine nucleotide-binding protein G(i) subunit alpha-2	0.467478	0.308896	K.IIHEDGYSEEEC#R.Q	0.93577	0.620849	K.IIHEDGYSEEEC#R.Q	0.468293	0.67531	5.86601	0.525189	0.590653	ns
sp|P09055|ITB1_MOUSE_691	P09055	ITGB1	ITB1_MOUSE Integrin beta-1	100	0	K.LPQPVQVDPVTHC#K.E	NA	NA	NA	NA	NA	NA	NA	NA
sp|P09103|PDIA1_MOUSE_314	P09103	P4HB	PDIA1_MOUSE Protein disulfide-isomerase	9.89798	1.04506	K.KEEC#PAVR.L	7.52844	0.516314	K.EEC#PAVR.L	-2.36954	-2.0328	5.84289	0.0895903	0.129042	ns
sp|P09103|PDIA1_MOUSE_345	P09103	P4HB	PDIA1_MOUSE Protein disulfide-isomerase	0.454066	0.160141	K.ITEFC#HR.F	3.87857	0.335842	K.ITEFC#HR.F	3.4245	9.20395	5.72956	0.000120718	0.000757318	***
sp|P09242|PPBT_MOUSE_119	P09242	ALPL	PPBT_MOUSE Alkaline phosphatase, tissue-nonspecific isozyme	2.35682	0.559797	K.TYNTNAQVPDSAGTATAYLC#GVK.A	2.60764	1.06784	K.TYNTNAQVPDSAGTATAYLC#GVK.A	0.250814	0.208027	6.04417	0.84204	0.870497	ns
sp|P09405|NUCL_MOUSE_544	P09405	NCL	NUCL_MOUSE Nucleolin	NA	NA	NA	0.959051	0.41808	K.EALNSC#NK.M	NA	NA	NA	NA	NA
sp|P09411|PGK1_MOUSE_316	P09411	PGK1	PGK1_MOUSE Phosphoglycerate kinase 1	3.01215	0.126446	K.TGQATVASGIPAGWM*GLDC#GTESSKK.Y	1.93816	0.217838	K.TGQATVASGIPAGWM*GLDC#GTESSK.K	-1.07398	-4.26392	6.42065	0.00454165	0.0109848	*
sp|P09411|PGK1_MOUSE_50	P09411	PGK1	PGK1_MOUSE Phosphoglycerate kinase 1	5.02948	0.23466	K.FC#LDNGAK.S	0.948385	0.0917274	K.FC#LDNGAK.S	-4.0811	-16.198	5.1945	1.20293166487477e-05	0.000189403	***
sp|P09470|ACE_MOUSE_582	P09470	ACE	ACE_MOUSE Angiotensin-converting enzyme	94.0003	4.74637	K.QVLQAGC#SRPWQEVLK.D	25.2855	2.97526	K.QVLQAGC#SRPWQEVLK.D	-68.7148	-12.2666	6.72307	7.54882692961491e-06	0.000144164	***
sp|P09528|FRIH_MOUSE_103	P09528	FTH1	FRIH_MOUSE Ferritin heavy chain	3.6024	0.638805	R.DDWESGLNAMEC#ALHLEK.S	2.19541	0.718977	R.DDWESGLNAMEC#ALHLEK.S	-1.407	-1.46293	7.89072	0.182147	0.23696	ns
sp|P09528|FRIH_MOUSE_131	P09528	FTH1	FRIH_MOUSE Ferritin heavy chain	2.47687	0.688024	K.NDPHLC#DFIETYYLSEQVK.S	2.80843	1.5909	K.NDPHLC#DFIETYYLSEQVK.S	0.33156	0.191288	5.44571	0.85523	0.882712	ns
sp|P09542|MYL3_MOUSE_191	P09542	MYL3	MYL3_MOUSE Myosin light chain 3	9.10708	1.58695	K.LMAGQEDSNGC#INYEAFVK.H	9.99235	1.94392	K.LMAGQEDSNGC#INYEAFVK.H	0.885273	0.352778	7.69184	0.733726	0.777798	ns
sp|P09542|MYL3_MOUSE_85	P09542	MYL3	MYL3_MOUSE Myosin light chain 3	12.479	3.30612	K.ITYGQC#GDVLR.A	3.29034	0.96138	K.ITYGQC#GDVLR.A	-9.18862	-2.66873	4.67166	0.0475886	0.074941	ns
sp|P0C605|KGP1_MOUSE_158	P0C605	PRKG1	KGP1_MOUSE cGMP-dependent protein kinase 1	NA	NA	NA	12.7998	1.65108	K.LC#TMGPGK.V	NA	NA	NA	NA	NA
sp|P0C7N9|PSMG4_MOUSE_64	P0C7N9	PSMG4	PSMG4_MOUSE Proteasome assembly chaperone 4	NA	NA	NA	12.4971	0.519032	R.YDPIPVC#TSLFGDTSDTTSTGLAQR.L	NA	NA	NA	NA	NA
sp|P10107|ANXA1_MOUSE_189	P10107	ANXA1	ANXA1_MOUSE Annexin A1	9.3489	0.905335	R.C#QDLSVNQDLADTDAR.A	2.97395	1.20754	R.C#QDLSVNQDLADTDAR.A	-6.37496	-4.22398	7.41716	0.0034385	0.00880127	**
sp|P10107|ANXA1_MOUSE_263	P10107	ANXA1	ANXA1_MOUSE Annexin A1	7.57891	0.82588	K.C#LTTIVK.C	7.86657	0.869943	K.C#LTTIVK.C	0.287666	0.239815	7.97848	0.81652	0.851238	ns
sp|P10107|ANXA1_MOUSE_270	P10107	ANXA1	ANXA1_MOUSE Annexin A1	4.72554	0.668207	K.C#ATSTPAFFAEK.L	3.10609	0.380853	K.C#ATSTPAFFAEK.L	-1.61945	-2.10558	6.35077	0.0773062	0.113642	ns
sp|P10107|ANXA1_MOUSE_324	P10107	ANXA1	ANXA1_MOUSE Annexin A1	1.35504	0.177076	K.YGISLC#QAILDETK.G	4.42142	0.440201	K.YGISLC#QAILDETK.G	3.06638	6.46258	5.26149	0.00108862	0.00369236	**
sp|P10107|ANXA1_MOUSE_343	P10107	ANXA1	ANXA1_MOUSE Annexin A1	4.74178	0.377012	K.ILVALC#GGN.-	NA	NA	NA	NA	NA	NA	NA	NA
sp|P10126|EF1A1_MOUSE_411	P10126	EEF1A1	EF1A1_MOUSE Elongation factor 1-alpha 1	3.57858	0.41521	K.SGDAAIVDMVPGKPMC#VESFSDYPPLGR.F	NA	NA	NA	NA	NA	NA	NA	NA
sp|P10518|HEM2_MOUSE_203	P10518	ALAD	HEM2_MOUSE Delta-aminolevulinic acid dehydratase	12.0167	1.00829	K.FASC#FYGPFR.D	5.4114	0.604694	K.FASC#FYGPFR.D	-6.60529	-5.6181	6.54775	0.00100893	0.00349217	**
sp|P10518|HEM2_MOUSE_75	P10518	ALAD	HEM2_MOUSE Delta-aminolevulinic acid dehydratase	10.9388	1.07562	R.C#VLIFGVPSR.V	NA	NA	NA	NA	NA	NA	NA	NA
sp|P10605|CATB_MOUSE_211	P10605	CTSB	CATB_MOUSE Cathepsin B	34.3575	6.21723	K.SC#EAGYSPSYK.E	9.75218	0.754875	K.SC#EAGYSPSYK.E	-24.6053	-3.92875	4.11791	0.0161895	0.0300582	*
sp|P10605|CATB_MOUSE_319	P10605	CTSB	CATB_MOUSE Cathepsin B	13.389	4.1082	R.GENHC#GIESEIVAGIPR.T	1.62146	0.376639	R.GENHC#GIESEIVAGIPR.T	-11.7676	-2.85245	4.06724	0.045385	0.0721667	ns
sp|P10605|CATB_MOUSE_59	P10605	CTSB	CATB_MOUSE Cathepsin B	1.12264	0.188684	K.LC#GTVLGGPK.L	19.9449	1.16607	K.LC#GTVLGGPK.L	18.8222	15.9343	4.20932	6.37389472204114e-05	0.000502694	***
sp|P10605|CATB_MOUSE_93	P10605	CTSB	CATB_MOUSE Cathepsin B	47.0217	8.17638	R.EQWSNC#PTIGQIR.D	NA	NA	NA	NA	NA	NA	NA	NA
sp|P10637|TAU_MOUSE_151	P10637	MAPT	TAU_MOUSE Microtubule-associated protein tau	0.0451873	0.0427256	R.EATC#QPSGTRPEDIEK.S	2.1553	0.480528	R.EATC#QPSGTRPEDIEK.S	2.11011	4.37398	4.06324	0.0115221	0.0229585	*
sp|P10637|TAU_MOUSE_373	P10637	MAPT	TAU_MOUSE Microtubule-associated protein tau	NA	NA	NA	16.2999	0.829642	K.TSTPSC#AK.A	NA	NA	NA	NA	NA
sp|P10637|TAU_MOUSE_614	P10637	MAPT	TAU_MOUSE Microtubule-associated protein tau	NA	NA	NA	24.9608	2.84654	K.C#GSLGNIHHKPGGGQVEVK.S	NA	NA	NA	NA	NA
sp|P10639|THIO_MOUSE_73	P10639	TXN	THIO_MOUSE Thioredoxin	8.35608	0.183512	K.C#M*PTFQFYK.K	3.38011	0.436872	K.C#MPTFQFYK.K	-4.97597	-10.5011	5.36898	8.8173423601706e-05	0.000614329	***
sp|P10649|GSTM1_MOUSE_115	P10649	GSTM1	GSTM1_MOUSE Glutathione S-transferase Mu 1	2.41324	0.350672	R.M*QLIMLC#YNPDFEK.Q	6.50696	0.398977	R.MQLIMLC#YNPDFEK.Q	4.09372	7.70682	7.87036	6.23350373168591e-05	0.000497611	***
sp|P10649|GSTM1_MOUSE_174	P10649	GSTM1	GSTM1_MOUSE Glutathione S-transferase Mu 1	3.65326	0.612517	K.C#LDAFPNLR.D	0.326146	0.120959	K.C#LDAFPNLR.D	-3.32711	-5.32895	4.31151	0.00482135	0.0114628	*
sp|P11087|CO1A1_MOUSE_1271	P11087	COL1A1	CO1A1_MOUSE Collagen alpha-1(I) chain	9.64719	0.934931	K.SGEYWIDPNQGC#NLDAIK.V	NA	NA	NA	NA	NA	NA	NA	NA
sp|P11352|GPX1_MOUSE_113	P11352	GPX1	GPX1_MOUSE Glutathione peroxidase 1	8.53621	0.914924	K.C#EVNGEK.A	6.28459	0.84443	K.C#EVNGEK.A	-2.25161	-1.80845	7.94912	0.108385	0.152223	ns
sp|P11352|GPX1_MOUSE_154	P11352	GPX1	GPX1_MOUSE Glutathione peroxidase 1	4.3837	0.440233	K.YIIWSPVC#R.N	NA	NA	NA	NA	NA	NA	NA	NA
sp|P11352|GPX1_MOUSE_76	P11352	GPX1	GPX1_MOUSE Glutathione peroxidase 1	48.2519	7.78795	R.GLVVLGFPC#NQFGHQENGK.N	20.1262	1.18865	R.GLVVLGFPC#NQFGHQENGK.N	-28.1257	-3.5701	4.18626	0.0216547	0.0386201	*
sp|P11499|HS90B_MOUSE_412	P11499	HSP90AB1	HS90B_MOUSE Heat shock protein HSP 90-beta	1.64993	0.222851	K.C#LELFSELAEDK.E	1.7831	0.259451	K.C#LELFSELAEDK.E	0.133169	0.38936	7.82189	0.707396	0.755371	ns
sp|P11499|HS90B_MOUSE_521	P11499	HSP90AB1	HS90B_MOUSE Heat shock protein HSP 90-beta	3.49256	0.271117	R.GFEVVYMTEPIDEYC#VQQLK.E	2.77251	0.276883	R.GFEVVYM*TEPIDEYC#VQQLK.E	-0.720048	-1.85811	7.99646	0.100237	0.141896	ns
sp|P11499|HS90B_MOUSE_564	P11499	HSP90AB1	HS90B_MOUSE Heat shock protein HSP 90-beta	2.33103	0.610053	K.AKFENLC#K.L	0.647464	0.136906	K.AKFENLC#K.L	-1.68357	-2.69274	4.40188	0.0492617	0.077072	ns
sp|P11531|DMD_MOUSE_1017	P11531	DMD	DMD_MOUSE Dystrophin	8.79107	1.21717	K.KAPSEIC#QK.Y	5.2204	0.228692	K.APSEIC#QK.Y	-3.57067	-2.88314	4.28207	0.0413709	0.0668092	ns
sp|P11531|DMD_MOUSE_1042	P11531	DMD	DMD_MOUSE Dystrophin	1.06842	0.292433	K.LSSQLVESC#QK.L	1.41855	0.311166	K.LSSQLVESC#QK.L	0.350131	0.81995	7.96935	0.43608	0.504208	ns
sp|P11531|DMD_MOUSE_1144	P11531	DMD	DMD_MOUSE Dystrophin	13.9648	0.576777	R.ELNTQWDHIC#R.Q	4.97714	0.313301	R.ELNTQWDHIC#R.Q	-8.98763	-13.6928	6.17142	7.52059798148396e-06	0.000144164	***
sp|P11531|DMD_MOUSE_1253	P11531	DMD	DMD_MOUSE Dystrophin	0.7166	0.307965	K.ELETLTTNYQWLC#TR.L	8.47838	0.284035	K.ELETLTTNYQWLC#TR.L	7.76178	18.5268	7.94822	8.01034518161814e-08	1.00022056690542e-05	****
sp|P11531|DMD_MOUSE_1507	P11531	DMD	DMD_MOUSE Dystrophin	4.96872	0.430084	K.SVEQEVIQSQLSHC#VNLYK.S	1.8843	0.133833	K.SVEQEVIQSQLSHC#VNLYK.S	-3.08442	-6.84778	4.76746	0.00122467	0.00400956	**
sp|P11531|DMD_MOUSE_1894	P11531	DMD	DMD_MOUSE Dystrophin	11.6314	0.724469	K.C#LDEIEK.K	6.60667	0.421543	K.C#LDEIEK.K	-5.02473	-5.99477	6.42999	0.000750569	0.00275838	**
sp|P11531|DMD_MOUSE_205	P11531	DMD	DMD_MOUSE Dystrophin	0.381854	0.174275	K.C#QLGIEK.L	0.484846	0.179013	K.C#QLGIEK.L	0.102992	0.412241	7.99425	0.690996	0.741804	ns
sp|P11531|DMD_MOUSE_2198	P11531	DMD	DMD_MOUSE Dystrophin	NA	NA	NA	0.279537	0.0928704	R.WHDIC#K.E	NA	NA	NA	NA	NA
sp|P11531|DMD_MOUSE_3200	P11531	DMD	DMD_MOUSE Dystrophin	5.34543	0.697167	K.TGIISLC#K.A	12.5391	0.901041	K.TGIISLC#K.A	7.1937	6.31435	7.52571	0.000295978	0.00142909	**
sp|P11531|DMD_MOUSE_3222	P11531	DMD	DMD_MOUSE Dystrophin	2.19601	0.406676	K.QVASSTGFC#DQR.R	4.13765	1.05037	K.QVASSTGFC#DQR.R	1.94164	1.72383	5.17287	0.14338	0.193422	ns
sp|P11531|DMD_MOUSE_3312	P11531	DMD	DMD_MOUSE Dystrophin	NA	NA	NA	24.6988	0.840188	K.EC#PIIGFR.Y	NA	NA	NA	NA	NA
sp|P11531|DMD_MOUSE_546	P11531	DMD	DMD_MOUSE Dystrophin	1.96139	0.523149	R.WANIC#R.W	NA	NA	NA	NA	NA	NA	NA	NA
sp|P11531|DMD_MOUSE_571	P11531	DMD	DMD_MOUSE Dystrophin	1.5496	0.721989	K.WQHFTEEQC#LFSTWLSEK.E	NA	NA	NA	NA	NA	NA	NA	NA
sp|P11531|DMD_MOUSE_818	P11531	DMD	DMD_MOUSE Dystrophin	0.935833	0.230107	R.WTEFC#QLLSER.V	10.1414	0.714422	R.WTEFC#QLLSER.V	9.2056	12.2649	4.82109	8.09110389950134e-05	0.000586407	***
sp|P11798|KCC2A_MOUSE_373	P11798	CAMK2A	KCC2A_MOUSE Calcium/calmodulin-dependent protein kinase type II subunit alpha	16.5364	1.96872	K.M*C#DPGM*TAFEPEALGNLVEGLDFHR.F	NA	NA	NA	NA	NA	NA	NA	NA
sp|P11983|TCPA_MOUSE_147	P11983	TCP1	TCPA_MOUSE T-complex protein 1 subunit alpha	14.1648	0.662432	R.DC#LINAAK.T	5.08641	0.751454	R.DC#LINAAK.T	-9.07841	-9.06257	7.87609	1.94751966521132e-05	0.000253256	***
sp|P11983|TCPA_MOUSE_218	P11983	TCP1	TCPA_MOUSE T-complex protein 1 subunit alpha	NA	NA	NA	14.8125	0.279243	R.SQIESMLINGYALNC#VVGSQGMPK.R	NA	NA	NA	NA	NA
sp|P11983|TCPA_MOUSE_236	P11983	TCP1	TCPA_MOUSE T-complex protein 1 subunit alpha	5.68786	0.393358	K.IAC#LDFSLQK.T	5.17774	0.314631	K.IAC#LDFSLQK.T	-0.510122	-1.01273	7.6317	0.342215	0.40726	ns
sp|P11983|TCPA_MOUSE_357	P11983	TCP1	TCPA_MOUSE T-complex protein 1 subunit alpha	NA	NA	NA	3.14608	0.290009	R.IC#DDELILIK.N	NA	NA	NA	NA	NA
sp|P11983|TCPA_MOUSE_385	P11983	TCP1	TCPA_MOUSE T-complex protein 1 subunit alpha	9.50673	0.307718	R.GANDFMC#DEMER.S	5.19764	0.542656	R.GANDFMC#DEMER.S	-4.30909	-6.90746	6.33139	0.000360078	0.00161532	**
sp|P11983|TCPA_MOUSE_397	P11983	TCP1	TCPA_MOUSE T-complex protein 1 subunit alpha	NA	NA	NA	22.6436	0.599424	R.SLHDALC#VVK.R	NA	NA	NA	NA	NA
sp|P11983|TCPA_MOUSE_76	P11983	TCP1	TCPA_MOUSE T-complex protein 1 subunit alpha	0.96246	0.28429	K.VLC#ELADLQDK.E	2.3749	0.408188	K.VLC#ELADLQDK.E	1.41244	2.83947	7.1414	0.0245417	0.043146	*
sp|P12367|KAP2_MOUSE_131	P12367	PRKAR2A	KAP2_MOUSE cAMP-dependent protein kinase type II-alpha regulatory subunit	2.99987	0.242334	R.LQEAC#K.D	NA	NA	NA	NA	NA	NA	NA	NA
sp|P12367|KAP2_MOUSE_356	P12367	PRKAR2A	KAP2_MOUSE cAMP-dependent protein kinase type II-alpha regulatory subunit	NA	NA	NA	1.65233	0.28915	K.C#LVMDVQAFER.L	NA	NA	NA	NA	NA
sp|P12367|KAP2_MOUSE_371	P12367	PRKAR2A	KAP2_MOUSE cAMP-dependent protein kinase type II-alpha regulatory subunit	1.33405	0.25211	R.LLGPC#MDIMK.R	2.36566	0.468879	R.LLGPC#MDIMK.R	1.03161	1.9378	6.13445	0.0996897	0.141245	ns
sp|P12367|KAP2_MOUSE_98	P12367	PRKAR2A	KAP2_MOUSE cAMP-dependent protein kinase type II-alpha regulatory subunit	5.82756	0.614417	R.RVSVC#AETFNPDEEEEDNDPR.V	0.828821	0.509634	R.RVSVC#AETFNPDEEEEDNDPR.V	-4.99874	-6.26197	7.73573	0.00027883	0.00136942	**
sp|P12970|RL7A_MOUSE_182	P12970	RPL7A	RL7A_MOUSE 60S ribosomal protein L7a	2.70244	0.242518	K.MGVPYC#IIK.G	NA	NA	NA	NA	NA	NA	NA	NA
sp|P12970|RL7A_MOUSE_199	P12970	RPL7A	RL7A_MOUSE 60S ribosomal protein L7a	0.678226	0.164799	K.TC#TTVAFTQVNSEDK.G	7.10056	0.191041	K.TC#TTVAFTQVNSEDK.G	6.42234	25.4551	7.83148	8.19587672083684e-09	3.11288587052083e-06	****
sp|P13020|GELS_MOUSE_329	P13020	GSN	GELS_MOUSE Gelsolin	19.5244	5.55523	R.SEDC#FILDHGR.D	2.33278	0.348839	R.SEDC#FILDHGR.D	-17.1916	-3.08859	4.03154	0.0362414	0.0599728	ns
sp|P13020|GELS_MOUSE_670	P13020	GSN	GELS_MOUSE Gelsolin	3.23648	0.204822	R.LFAC#SNR.I	16.0891	1.09349	R.LFAC#SNR.I	12.8526	11.5528	4.28033	0.000218363	0.00113126	**
sp|P13412|TNNI2_MOUSE_134	P13412	TNNI2	TNNI2_MOUSE Troponin I, fast skeletal muscle	2.0273	0.197372	K.HKVC#MDLR.A	1.08492	0.150335	K.HKVC#MDLR.A	-0.942374	-3.79827	7.4725	0.00595784	0.013601	*
sp|P13707|GPDA_MOUSE_102	P13707	GPD1	GPDA_MOUSE Glycerol-3-phosphate dehydrogenase [NAD(+)], cytoplasmic	1.49684	0.440633	K.IC#DQLK.G	2.14571	0.231158	K.IC#DQLK.G	0.648874	1.30405	6.04666	0.239658	0.299642	ns
sp|P13707|GPDA_MOUSE_200	P13707	GPD1	GPDA_MOUSE Glycerol-3-phosphate dehydrogenase [NAD(+)], cytoplasmic	4.56104	0.195344	R.ITVVQEVDTVEIC#GALK.N	8.06493	0.297736	R.ITVVQEVDTVEIC#GALK.N	3.50389	9.83969	6.90536	2.60289106054952e-05	0.000299362	***
sp|P13707|GPDA_MOUSE_214	P13707	GPD1	GPDA_MOUSE Glycerol-3-phosphate dehydrogenase [NAD(+)], cytoplasmic	6.81731	0.167082	K.NIVAVGAGFC#DGLGFGDNTK.A	3.81597	0.150565	K.NIVAVGAGFC#DGLGFGDNTK.A	-3.00134	-13.3444	7.91486	1.04892246458627e-06	4.37550513798845e-05	****
sp|P13707|GPDA_MOUSE_329	P13707	GPD1	GPDA_MOUSE Glycerol-3-phosphate dehydrogenase [NAD(+)], cytoplasmic	2.66505	0.23216	K.VC#YEGQPVGEFIR.C	1.04597	0.299274	K.VC#YEGQPVGEFIR.C	-1.61908	-4.27462	7.53432	0.00310734	0.00814092	**
sp|P13707|GPDA_MOUSE_341	P13707	GPD1	GPDA_MOUSE Glycerol-3-phosphate dehydrogenase [NAD(+)], cytoplasmic	1.78186	0.269595	R.C#LQNHPEHM.-	6.81239	0.325115	R.C#LQNHPEHM.-	5.03053	11.9107	7.73499	3.00196572894164e-06	7.9987699322329e-05	****
sp|P13707|GPDA_MOUSE_7	P13707	GPD1	GPDA_MOUSE Glycerol-3-phosphate dehydrogenase [NAD(+)], cytoplasmic	2.02706	0.369681	K.VC#IVGSGNWGSAIAK.I	2.781	0.163211	K.VC#IVGSGNWGSAIAK.I	0.753947	1.86571	5.50224	0.115755	0.161024	ns
sp|P14115|RL27A_MOUSE_144	P14115	RPL27A	RL27A_MOUSE 60S ribosomal protein L27a	NA	NA	NA	5.50369	0.468619	K.GVGGAC#VLVA.-	NA	NA	NA	NA	NA
sp|P14115|RL27A_MOUSE_70	P14115	RPL27A	RL27A_MOUSE 60S ribosomal protein L27a	14.272	0.315243	R.NQSFC#PTVNLDK.L	0.61233	0.184362	R.NQSFC#PTVNLDK.L	-13.6596	-37.4036	6.44961	8.72228294977816e-09	3.11288587052083e-06	****
sp|P14131|RS16_MOUSE_25	P14131	RPS16	RS16_MOUSE 40S ribosomal protein S16	7.40964	1.24402	K.TATAVAHC#K.R	NA	NA	NA	NA	NA	NA	NA	NA
sp|P14152|MDHC_MOUSE_137	P14152	MDH1	MDHC_MOUSE Malate dehydrogenase, cytoplasmic	1.47016	0.291967	K.VIVVGNPANTNC#LTASK.S	1.33764	0.20897	K.VIVVGNPANTNC#LTASK.S	-0.132519	-0.369086	7.24627	0.722613	0.768045	ns
sp|P14152|MDHC_MOUSE_154	P14152	MDH1	MDHC_MOUSE Malate dehydrogenase, cytoplasmic	16.9121	0.468652	K.ENFSC#LTR.L	15.7784	0.422284	K.ENFSC#LTR.L	-1.13373	-1.79718	7.91471	0.110429	0.154755	ns
sp|P14206|RSSA_MOUSE_148	P14206	RPSA	RSSA_MOUSE 40S ribosomal protein SA	1.78021	0.249212	R.ADHQPLTEASYVNLPTIALC#NTDSPLR.Y	1.29937	0.320603	R.ADHQPLTEASYVNLPTIALC#NTDSPLR.Y	-0.480839	-1.18413	7.54103	0.272339	0.335085	ns
sp|P14206|RSSA_MOUSE_163	P14206	RPSA	RSSA_MOUSE 40S ribosomal protein SA	0.192159	0.0715484	R.YVDIAIPC#NNK.G	0.741689	0.116703	R.YVDIAIPC#NNK.G	0.549531	4.01442	6.63474	0.00569141	0.0131045	*
sp|P14211|CALR_MOUSE_105	P14211	CALR	CALR_MOUSE Calreticulin	8.50564	2.21932	K.HEQNIDC#GGGYVK.L	NA	NA	NA	NA	NA	NA	NA	NA
sp|P14211|CALR_MOUSE_163	P14211	CALR	CALR_MOUSE Calreticulin	13.6028	0.710966	R.C#KDDEFTHLYTLIVRPDNTYEVK.I	NA	NA	NA	NA	NA	NA	NA	NA
sp|P14231|AT1B2_MOUSE_10	P14231	ATP1B2	AT1B2_MOUSE Sodium/potassium-transporting ATPase subunit beta-2	9.59713	2.25298	K.SC#GQVVEEWK.E	11.8848	0.283519	K.SC#GQVVEEWK.E	2.28772	1.00747	4.12666	0.369074	0.436154	ns
sp|P14685|PSMD3_MOUSE_479	P14685	PSMD3	PSMD3_MOUSE 26S proteasome non-ATPase regulatory subunit 3	NA	NA	NA	4.73512	0.406313	R.ISFC#LDIHNMSVK.A	NA	NA	NA	NA	NA
sp|P14733|LMNB1_MOUSE_199	P14733	LMNB1	LMNB1_MOUSE Lamin-B1	8.25123	1.07391	R.C#QSLTEDLEFR.K	8.89799	0.312678	R.C#QSLTEDLEFR.K	0.646763	0.578241	4.67335	0.589839	0.650829	ns
sp|P14824|ANXA6_MOUSE_114	P14824	ANXA6	ANXA6_MOUSE Annexin A6	9.73372	1.50547	K.C#LIEILASR.T	4.95882	0.441372	K.C#LIEILASR.T	-4.7749	-3.0436	4.68259	0.0311664	0.0527431	ns
sp|P14824|ANXA6_MOUSE_358	P14824	ANXA6	ANXA6_MOUSE Annexin A6	2.29714	0.174921	K.GTVC#AANDFNPDADAK.A	2.95055	0.198019	K.GTVC#AANDFNPDADAK.A	0.65341	2.47303	7.88001	0.0389622	0.0635908	ns
sp|P14824|ANXA6_MOUSE_552	P14824	ANXA6	ANXA6_MOUSE Annexin A6	11.0775	2.13515	R.FM*TVLC#TR.S	3.0817	0.372479	R.FM*TVLC#TR.S	-7.99577	-3.68911	4.24324	0.0189561	0.0343995	*
sp|P14824|ANXA6_MOUSE_59	P14824	ANXA6	ANXA6_MOUSE Annexin A6	0.652957	0.500169	R.QEIC#QNYK.S	11.0147	0.921493	R.QEIC#QNYK.S	10.3617	9.8826	6.16866	5.21744569970051e-05	0.000448087	***
sp|P14824|ANXA6_MOUSE_669	P14824	ANXA6	ANXA6_MOUSE Annexin A6	3.60983	0.585776	K.ALLALC#GGED.-	2.99747	0.437336	K.ALLALC#GGED.-	-0.612362	-0.837676	7.40217	0.428428	0.496057	ns
sp|P14824|ANXA6_MOUSE_96	P14824	ANXA6	ANXA6_MOUSE Annexin A6	NA	NA	NA	2.10987	0.291812	R.LIVNLMRPLAYC#DAK.E	NA	NA	NA	NA	NA
sp|P14869|RLA0_MOUSE_119	P14869	RPLP0	RLA0_MOUSE 60S acidic ribosomal protein P0	4.15437	0.456681	R.AGAIAPC#EVTVPAQNTGLGPEK.T	0.892882	0.0355289	R.AGAIAPC#EVTVPAQNTGLGPEK.T	-3.26148	-7.1202	4.04842	0.00196472	0.00576845	**
sp|P14869|RLA0_MOUSE_27	P14869	RPLP0	RLA0_MOUSE 60S acidic ribosomal protein P0	0.758016	0.135087	K.C#FIVGADNVGSK.Q	1.66954	0.239835	K.C#FIVGADNVGSK.Q	0.91152	3.31146	6.30591	0.0150352	0.0282581	*
sp|P14873|MAP1B_MOUSE_902	P14873	MAP1B	MAP1B_MOUSE Microtubule-associated protein 1B	9.2067	2.44645	K.GSAESPDEGITTTEGEGEC#EQTPEELEPVEK.Q	NA	NA	NA	NA	NA	NA	NA	NA
sp|P15105|GLNA_MOUSE_183	P15105	GLUL	GLNA_MOUSE Glutamine synthetase	26.8917	1.61156	R.AC#LYAGVK.I	10.0442	1.05653	R.AC#LYAGVK.I	-16.8475	-8.74279	6.9023	5.59218744868916e-05	0.00046534	***
sp|P15105|GLNA_MOUSE_209	P15105	GLUL	GLNA_MOUSE Glutamine synthetase	2.67277	0.364489	K.ITGTNAEVMPAQWEFQIGPC#EGIR.M	0.168502	0.167568	K.ITGTNAEVMPAQWEFQIGPC#EGIR.M	-2.50426	-6.24252	5.61855	0.00100465	0.0034848	**
sp|P15105|GLNA_MOUSE_346	P15105	GLUL	GLNA_MOUSE Glutamine synthetase	15.2462	2.4117	R.RPSANC#DPYAVTEAIVR.T	8.88907	1.00219	R.RPSANC#DPYAVTEAIVR.T	-6.35712	-2.43415	5.34149	0.0559099	0.0860482	ns
sp|P15105|GLNA_MOUSE_359	P15105	GLUL	GLNA_MOUSE Glutamine synthetase	8.527	0.929373	R.TC#LLNETGDEPFQYKN.-	3.98761	0.344036	R.TC#LLNETGDEPFQYKN.-	-4.53939	-4.58058	5.07606	0.00572698	0.0131638	*
sp|P15105|GLNA_MOUSE_49	P15105	GLUL	GLNA_MOUSE Glutamine synthetase	0.537195	0.380963	R.TLDC#EPK.C	NA	NA	NA	NA	NA	NA	NA	NA
sp|P15105|GLNA_MOUSE_99	P15105	GLUL	GLNA_MOUSE Glutamine synthetase	2.98585	0.259218	K.LVLC#EVFK.Y	0.56943	0.200067	K.LVLC#EVFK.Y	-2.41642	-7.37962	7.51738	0.000106635	0.000700079	***
sp|P15208|INSR_MOUSE_1155	P15208	INSR	INSR_MOUSE Insulin receptor	16.1668	0.980948	R.NC#MVAHDFTVK.I	NA	NA	NA	NA	NA	NA	NA	NA
sp|P15327|PMGE_MOUSE_145	P15327	BPGM	PMGE_MOUSE Bisphosphoglycerate mutase	1.01602	0.467432	K.VC#DVPLDQLPR.S	2.51303	0.679107	K.VC#DVPLDQLPR.S	1.49701	1.81583	7.09534	0.111682	0.156238	ns
sp|P15327|PMGE_MOUSE_23	P15327	BPGM	PMGE_MOUSE Bisphosphoglycerate mutase	3.06697	0.456968	R.FC#SWVDQK.L	3.10267	0.170468	R.FC#SWVDQK.L	0.0356978	0.0731919	5.09213	0.944442	0.957257	ns
sp|P15331|PERI_MOUSE_148	P15331	PRPH	PERI_MOUSE Peripherin	21.5432	1.63955	R.ADQLC#QQELR.E	NA	NA	NA	NA	NA	NA	NA	NA
sp|P15532|NDKA_MOUSE_109	P15532	NME1	NDKA_MOUSE Nucleoside diphosphate kinase A	7.99617	0.920789	R.GDFC#IQVGR.N	5.42681	0.316377	R.GDFC#IQVGR.N	-2.56937	-2.63896	4.93147	0.0466661	0.0738337	ns
sp|P15532|NDKA_MOUSE_145	P15532	NME1	NDKA_MOUSE Nucleoside diphosphate kinase A	5.27152	0.62129	K.SC#AQNWIYE.-	13.6153	0.922462	K.SC#AQNWIYE.-	8.34378	7.50221	7.00966	0.000136107	0.000818857	***
sp|P15626|GSTM2_MOUSE_115	P15626	GSTM2	GSTM2_MOUSE Glutathione S-transferase Mu 2	15.0478	1.71751	R.IQLAMVC#YSPDFEK.K	9.63569	0.747195	R.IQLAMVC#YSPDFEK.K	-5.4121	-2.88953	5.46175	0.030862	0.0523936	ns
sp|P15626|GSTM2_MOUSE_174	P15626	GSTM2	GSTM2_MOUSE Glutathione S-transferase Mu 2	0.965109	0.132467	K.C#LDAFPNLK.D	0.385768	0.0451727	K.C#LDAFPNLK.D	-0.579341	-4.1394	4.91789	0.00932544	0.0193372	*
sp|P15626|GSTM2_MOUSE_87	P15626	GSTM2	GSTM2_MOUSE Glutathione S-transferase Mu 2	5.85168	0.572781	K.HNLC#GETEEER.I	7.90607	1.12097	K.HNLC#GETEEER.I	2.05439	1.63198	5.9554	0.154174	0.204892	ns
sp|P16045|LEG1_MOUSE_43	P16045	LGALS1	LEG1_MOUSE Galectin-1	12.3835	0.58003	K.DSNNLC#LHFNPR.F	8.0087	0.773263	K.DSNNLC#LHFNPR.F	-4.37483	-4.52587	7.41891	0.00234247	0.00655401	**
sp|P16045|LEG1_MOUSE_61	P16045	LGALS1	LEG1_MOUSE Galectin-1	3.13687	0.206652	R.FNAHGDANTIVC#NTK.E	6.86468	1.5665	R.FNAHGDANTIVC#NTK.E	3.72781	2.35926	4.13918	0.0755419	0.111405	ns
sp|P16110|LEG3_MOUSE_187	P16110	LGALS3	LEG3_MOUSE Galectin-3	31.5421	4.38563	R.VIVC#NTK.Q	11.1694	1.7765	R.VIVC#NTK.Q	-20.3727	-4.3055	5.27826	0.00678883	0.0151219	*
sp|P16330|CN37_MOUSE_111	P16330	CNP	CN37_MOUSE 2',3'-cyclic-nucleotide 3'-phosphodiesterase	8.92029	0.465693	K.RLDEDLAGYC#R.R	NA	NA	NA	NA	NA	NA	NA	NA
sp|P16330|CN37_MOUSE_49	P16330	CNP	CN37_MOUSE 2',3'-cyclic-nucleotide 3'-phosphodiesterase	3.98157	0.42325	K.EKPELQFPFLQDEDTVATLHEC#K.T	11.3847	1.55751	K.EKPELQFPFLQDEDTVATLHEC#K.T	7.4031	4.58681	4.58757	0.007298	0.0159899	*
sp|P16332|MUTA_MOUSE_349	P16332	MUT	MUTA_MOUSE Methylmalonyl-CoA mutase, mitochondrial	3.2342	0.923482	R.AHC#QTSGWSLTEQDPYNNIVR.T	NA	NA	NA	NA	NA	NA	NA	NA
sp|P16332|MUTA_MOUSE_558	P16332	MUT	MUTA_MOUSE Methylmalonyl-CoA mutase, mitochondrial	1.60933	0.142901	R.C#TVGEITDALK.K	2.18192	0.148559	R.C#TVGEITDALK.K	0.572593	2.7778	7.98797	0.0240409	0.0424049	*
sp|P16406|AMPE_MOUSE_744	P16406	ENPEP	AMPE_MOUSE Glutamyl aminopeptidase	NA	NA	NA	3.67966	0.490623	R.ASILGFAC#K.M	NA	NA	NA	NA	NA
sp|P16460|ASSY_MOUSE_132	P16460	ASS1	ASSY_MOUSE Argininosuccinate synthase	38.4881	4.73262	R.FELTC#YSLAPQIK.V	NA	NA	NA	NA	NA	NA	NA	NA
sp|P16546|SPTN1_MOUSE_1314	P16546	SPTAN1	SPTN1_MOUSE Spectrin alpha chain, non-erythrocytic 1	6.47983	0.580213	K.C#TELNQAWTSLGK.R	2.77667	0.331103	K.C#TELNQAWTSLGK.R	-3.70316	-5.54332	6.35541	0.00120129	0.00396153	**
sp|P16546|SPTN1_MOUSE_1444	P16546	SPTAN1	SPTN1_MOUSE Spectrin alpha chain, non-erythrocytic 1	1.94809	0.490867	R.MMLDHC#LELQLFHR.D	NA	NA	NA	NA	NA	NA	NA	NA
sp|P16546|SPTN1_MOUSE_1454	P16546	SPTAN1	SPTN1_MOUSE Spectrin alpha chain, non-erythrocytic 1	36.5553	1.05235	R.DC#EQAENWMAAR.E	NA	NA	NA	NA	NA	NA	NA	NA
sp|P16546|SPTN1_MOUSE_1622	P16546	SPTAN1	SPTN1_MOUSE Spectrin alpha chain, non-erythrocytic 1	1.32429	0.419663	R.GAC#AGSEDAVK.A	2.31472	0.515186	R.GAC#AGSEDAVK.A	0.990434	1.49054	7.68562	0.175935	0.229848	ns
sp|P16546|SPTN1_MOUSE_1930	P16546	SPTAN1	SPTN1_MOUSE Spectrin alpha chain, non-erythrocytic 1	3.82566	0.257178	R.VNDVC#TNGQDLIK.K	2.78631	0.274881	K.DRVNDVC#TNGQDLIK.K	-1.03935	-2.76106	7.96481	0.024738	0.0434199	*
sp|P16546|SPTN1_MOUSE_2120	P16546	SPTAN1	SPTN1_MOUSE Spectrin alpha chain, non-erythrocytic 1	19.6919	1.00964	R.C#NSLEEIK.A	2.83006	0.641408	R.C#NSLEEIK.A	-16.8618	-14.0967	6.77643	2.85385754213982e-06	7.90957095395006e-05	****
sp|P16546|SPTN1_MOUSE_315	P16546	SPTAN1	SPTN1_MOUSE Spectrin alpha chain, non-erythrocytic 1	8.9596	1.43543	K.ALC#AEADR.L	NA	NA	NA	NA	NA	NA	NA	NA
sp|P16858|G3P_MOUSE_150	P16858	GAPDH	G3P_MOUSE Glyceraldehyde-3-phosphate dehydrogenase	2.59558	0.245535	K.IVSNASC#TTNC#LAPLAK.V	0.649831	0.263491	K.IVSNASC#TTNC#LAPLAK.V	-1.94574	-5.40244	7.96048	0.000654983	0.00249562	**
sp|P16858|G3P_MOUSE_154	P16858	GAPDH	G3P_MOUSE Glyceraldehyde-3-phosphate dehydrogenase	2.93509	0.590629	K.IVSNASC#TTNC#LAPLAK.V	0.620484	0.148063	K.IVSNASC#TTNC#LAPLAK.V	-2.3146	-3.80126	4.50077	0.0153472	0.0287642	*
sp|P16858|G3P_MOUSE_22	P16858	GAPDH	G3P_MOUSE Glyceraldehyde-3-phosphate dehydrogenase	2.06271	0.110098	R.AAIC#SGK.V	13.2517	0.343068	R.AAIC#SGK.V	11.189	31.0546	4.81528	9.82415765073122e-07	4.32262936632174e-05	****
sp|P16858|G3P_MOUSE_245	P16858	GAPDH	G3P_MOUSE Glyceraldehyde-3-phosphate dehydrogenase	4.40346	0.277215	R.VPTPNVSVVDLTC#R.L	2.83743	0.149659	R.VPTPNVSVVDLTC#R.L	-1.56602	-4.97098	6.14908	0.00235335	0.006573	**
sp|P16858|G3P_MOUSE_282	P16858	GAPDH	G3P_MOUSE Glyceraldehyde-3-phosphate dehydrogenase	1.04183	0.264384	K.GILGYTEDQVVSC#DFNSNSHSSTFDAGAGIALNDNFVK.L	0.720056	0.296027	K.GILGYTEDQVVSC#DFNSNSHSSTFDAGAGIALNDNFVK.L	-0.321772	-0.81071	7.8999	0.441269	0.508742	ns
sp|P17156|HSP72_MOUSE_18	P17156	HSPA2	HSP72_MOUSE Heat shock-related 70 kDa protein 2	NA	NA	NA	3.29857	0.162894	R.GPAIGIDLGTTYSC#VGVFQHGK.V	NA	NA	NA	NA	NA
sp|P17156|HSP72_MOUSE_606	P17156	HSPA2	HSP72_MOUSE Heat shock-related 70 kDa protein 2	24.6372	1.77561	R.VC#NPIISK.L	14.8388	1.05518	R.VC#NPIISK.L	-9.79842	-4.7439	6.51191	0.00255192	0.00700578	**
sp|P17182|ENOA_MOUSE_119	P17182	ENO1	ENOA_MOUSE Alpha-enolase	1.13874	0.295565	K.FGANAILGVSLAVC#K.A	1.79293	0.257287	K.FGANAILGVSLAVC#K.A	0.654188	1.66944	7.85089	0.134298	0.183171	ns
sp|P17182|ENOA_MOUSE_357	P17182	ENO1	ENOA_MOUSE Alpha-enolase	10.4952	0.411482	K.VNQIGSVTESLQAC#K.L	3.32102	0.181901	K.VNQIGSVTESLQAC#K.L	-7.17417	-15.9463	5.50585	8.08109954408338e-06	0.000150038	***
sp|P17182|ENOA_MOUSE_389	P17182	ENO1	ENOA_MOUSE Alpha-enolase	1.60432	0.288593	R.SGETEDTFIADLVVGLC#TGQIK.T	1.88831	0.181142	R.SGETEDTFIADLVVGLC#TGQIK.T	0.28399	0.833469	6.72832	0.433168	0.501021	ns
sp|P17182|ENOA_MOUSE_399	P17182	ENO1	ENOA_MOUSE Alpha-enolase	NA	NA	NA	0.306204	0.190485	K.TGAPC#R.S	NA	NA	NA	NA	NA
sp|P17183|ENOG_MOUSE_357	P17183	ENO2	ENOG_MOUSE Gamma-enolase	14.7967	1.67174	K.VNQIGSVTEAIQAC#K.L	NA	NA	NA	NA	NA	NA	NA	NA
sp|P17426|AP2A1_MOUSE_171	P17426	AP2A1	AP2A1_MOUSE AP-2 complex subunit alpha-1	NA	NA	NA	19.837	1.8522	K.QSAALC#LLR.L	NA	NA	NA	NA	NA
sp|P17426|AP2A1_MOUSE_267	P17426	AP2A1	AP2A1_MOUSE AP-2 complex subunit alpha-1	NA	NA	NA	3.82502	0.607105	R.LLQC#YPPPEDAAVK.G	NA	NA	NA	NA	NA
sp|P17426|AP2A1_MOUSE_283	P17426	AP2A1	AP2A1_MOUSE AP-2 complex subunit alpha-1	2.15978	0.38117	R.LVEC#LETVLNK.A	NA	NA	NA	NA	NA	NA	NA	NA
sp|P17426|AP2A1_MOUSE_331	P17426	AP2A1	AP2A1_MOUSE AP-2 complex subunit alpha-1	70.3509	3.36909	R.AC#NQLGQFLQHR.E	49.5207	2.07348	R.AC#NQLGQFLQHR.E	-20.8302	-5.26544	6.64996	0.00137211	0.00437657	**
sp|P17426|AP2A1_MOUSE_354	P17426	AP2A1	AP2A1_MOUSE AP-2 complex subunit alpha-1	4.62125	0.454487	R.YLALESMC#TLASSEFSHEAVK.T	3.34327	0.15282	R.YLALESMC#TLASSEFSHEAVK.T	-1.27798	-2.66527	4.89308	0.0455839	0.0723754	ns
sp|P17426|AP2A1_MOUSE_397	P17426	AP2A1	AP2A1_MOUSE AP-2 complex subunit alpha-1	2.22876	0.540721	R.AADLLYAMC#DR.S	3.35267	0.419569	R.AADLLYAMC#DR.S	1.12391	1.64216	7.53517	0.14151	0.191301	ns
sp|P17426|AP2A1_MOUSE_492	P17426	AP2A1	AP2A1_MOUSE AP-2 complex subunit alpha-1	12.9995	0.245758	K.TVFEALQAPAC#HENMVK.V	NA	NA	NA	NA	NA	NA	NA	NA
sp|P17426|AP2A1_MOUSE_941	P17426	AP2A1	AP2A1_MOUSE AP-2 complex subunit alpha-1	NA	NA	NA	2.18224	0.97192	K.ALQVGC#LLR.L	NA	NA	NA	NA	NA
sp|P17426|AP2A1_MOUSE_970	P17426	AP2A1	AP2A1_MOUSE AP-2 complex subunit alpha-1	2.07976	0.56055	R.HLC#ELLAQQF.-	0.477382	0.310206	R.HLC#ELLAQQF.-	-1.60238	-2.50114	6.2399	0.0449536	0.0716177	ns
sp|P17427|AP2A2_MOUSE_134	P17427	AP2A2	AP2A2_MOUSE AP-2 complex subunit alpha-2	4.33163	0.561429	R.NPTFMGLALHC#IANVGSR.E	NA	NA	NA	NA	NA	NA	NA	NA
sp|P17427|AP2A2_MOUSE_267	P17427	AP2A2	AP2A2_MOUSE AP-2 complex subunit alpha-2	1.35207	0.667432	R.LLQC#YPPPDPAVR.G	6.73798	0.765471	R.LLQC#YPPPDPAVR.G	5.3859	5.30326	7.85429	0.00077055	0.00281251	**
sp|P17427|AP2A2_MOUSE_396	P17427	AP2A2	AP2A2_MOUSE AP-2 complex subunit alpha-2	21.2922	0.637423	R.AVDLLYAMC#DR.S	3.29705	0.269133	R.AVDLLYAMC#DR.S	-17.9952	-26.008	5.38223	7.22869163226329e-07	3.57208577274303e-05	****
sp|P17427|AP2A2_MOUSE_491	P17427	AP2A2	AP2A2_MOUSE AP-2 complex subunit alpha-2	2.94895	0.30518	K.TVFEALQAPAC#HENLVK.V	8.16006	0.264207	K.TVFEALQAPAC#HENLVK.V	5.21111	12.9097	7.83929	1.46933128818579e-06	5.55234364429738e-05	****
sp|P17427|AP2A2_MOUSE_902	P17427	AP2A2	AP2A2_MOUSE AP-2 complex subunit alpha-2	18.651	1.60926	K.TTQIGC#LLR.L	NA	NA	NA	NA	NA	NA	NA	NA
sp|P17427|AP2A2_MOUSE_931	P17427	AP2A2	AP2A2_MOUSE AP-2 complex subunit alpha-2	1.60619	0.264654	R.LC#ELLSEQF.-	NA	NA	NA	NA	NA	NA	NA	NA
sp|P17439|GLCM_MOUSE_145	P17439	GBA	GLCM_MOUSE Glucosylceramidase	9.25013	2.32819	R.VPMASC#DFSIR.V	NA	NA	NA	NA	NA	NA	NA	NA
sp|P17563|SBP1_MOUSE_268	P17563	SELENBP1	SBP1_MOUSE Selenium-binding protein 1	11.9287	1.99114	R.FLHDPSATQGFVGC#ALSSNIQR.F	6.70887	0.791056	R.FLHDPSATQGFVGC#ALSSNIQR.F	-5.21987	-2.43632	5.23201	0.0567217	0.0871306	ns
sp|P17563|SBP1_MOUSE_31	P17563	SELENBP1	SBP1_MOUSE Selenium-binding protein 1	2.42462	0.596763	R.EEIVYLPC#IYR.N	1.32434	0.224562	R.EEIVYLPC#IYR.N	-1.10028	-1.72562	5.11055	0.143739	0.193661	ns
sp|P17563|SBP1_MOUSE_371	P17563	SELENBP1	SBP1_MOUSE Selenium-binding protein 1	0.440411	0.440289	R.GGSVQVLEDQELTC#QPEPLVVK.G	3.5875	0.357649	R.GGSVQVLEDQELTC#QPEPLVVK.G	3.14709	5.54802	7.67755	0.000626146	0.00242603	**
sp|P17563|SBP1_MOUSE_466	P17563	SELENBP1	SBP1_MOUSE Selenium-binding protein 1	2.92076	0.640668	R.YPGGDC#SSDIWI.-	2.16537	0.300365	R.YPGGDC#SSDIWI.-	-0.755389	-1.06756	5.67738	0.328996	0.394746	ns
sp|P17563|SBP1_MOUSE_8	P17563	SELENBP1	SBP1_MOUSE Selenium-binding protein 1	24.5006	2.3195	K.C#GPGYSTPLEAMK.G	20.9219	0.328938	K.C#GPGYSTPLEAMK.G	-3.57866	-1.52757	4.16082	0.198626	0.254549	ns
sp|P17710|HXK1_MOUSE_684	P17710	HK1	HXK1_MOUSE Hexokinase-1	28.7283	7.72048	K.ATDC#VGHDVATLLR.D	NA	NA	NA	NA	NA	NA	NA	NA
sp|P17710|HXK1_MOUSE_879	P17710	HK1	HXK1_MOUSE Hexokinase-1	10.7986	0.543957	K.TVC#GVVSK.R	16.6809	1.16753	K.TVC#GVVSK.R	5.8823	4.56689	5.65838	0.00442948	0.010801	*
sp|P17710|HXK1_MOUSE_942	P17710	HK1	HXK1_MOUSE Hexokinase-1	24.5455	2.31955	K.C#TVSFLLSEDGSGK.G	7.12732	0.858335	K.C#TVSFLLSEDGSGK.G	-17.4182	-7.04259	5.07529	0.000838175	0.00300843	**
sp|P17742|PPIA_MOUSE_115	P17742	PPIA	PPIA_MOUSE Peptidyl-prolyl cis-trans isomerase A	3.79389	0.830026	K.HTGPGILSM*ANAGPNTNGSQFFIC#TAK.T	3.93077	0.364067	K.HTGPGILSM*ANAGPNTNGSQFFIC#TAK.T	0.136874	0.151015	5.48417	0.885364	0.909721	ns
sp|P17742|PPIA_MOUSE_161	P17742	PPIA	PPIA_MOUSE Peptidyl-prolyl cis-trans isomerase A	1.06837	0.472902	K.ITISDC#GQL.-	0.52128	0.221121	K.ITISDC#GQL.-	-0.547091	-1.04798	5.66928	0.337256	0.402253	ns
sp|P17742|PPIA_MOUSE_62	P17742	PPIA	PPIA_MOUSE Peptidyl-prolyl cis-trans isomerase A	4.26091	0.338661	R.IIPGFM*C#QGGDFTR.H	4.28255	0.866347	R.IIPGFMC#QGGDFTR.H	0.0216385	0.0232625	5.19457	0.982308	0.984147	ns
sp|P17751|TPIS_MOUSE_117	P17751	TPI1	TPIS_MOUSE Triosephosphate isomerase	1.97532	0.333733	K.IAVAAQNC#YK.V	1.25395	0.140303	K.IAVAAQNC#YK.V	-0.721371	-1.9926	5.3711	0.0989622	0.140587	ns
sp|P17751|TPIS_MOUSE_177	P17751	TPI1	TPIS_MOUSE Triosephosphate isomerase	0.737646	0.132959	K.VSHALAEGLGVIAC#IGEK.L	0.804679	0.176252	K.VSHALAEGLGVIAC#IGEK.L	0.0670325	0.303619	7.43891	0.769735	0.809558	ns
sp|P17751|TPIS_MOUSE_268	P17751	TPI1	TPIS_MOUSE Triosephosphate isomerase	9.64844	0.324077	R.IIYGGSVTGATC#K.E	6.5079	0.148716	R.IIYGGSVTGATC#K.E	-3.14054	-8.80764	5.61311	0.000171056	0.000961003	***
sp|P17879|HS71B_MOUSE_17	P17879	HSPA1B	HS71B_MOUSE Heat shock 70 kDa protein 1B	15.0591	3.33218	K.NTAIGIDLGTTYSC#VGVFQHGK.V	15.4259	0.897999	K.NTAIGIDLGTTYSC#VGVFQHGK.V	0.366754	0.106273	4.57796	0.919863	0.937076	ns
sp|P17879|HS71B_MOUSE_306	P17879	HSPA1B	HS71B_MOUSE Heat shock 70 kDa protein 1B	1.92063	0.606487	R.FEELC#SDLFR.G	1.44634	0.0992439	R.FEELC#SDLFR.G	-0.47429	-0.771763	4.21406	0.481259	0.547942	ns
sp|P17879|HS71B_MOUSE_574	P17879	HSPA1B	HS71B_MOUSE Heat shock 70 kDa protein 1B	1.35624	0.596232	K.C#QEVISWLDSNTLADK.E	1.72277	0.168644	K.C#QEVISWLDSNTLADK.E	0.366533	0.591542	4.63596	0.581814	0.643965	ns
sp|P17879|HS71B_MOUSE_603	P17879	HSPA1B	HS71B_MOUSE Heat shock 70 kDa protein 1B	NA	NA	NA	0.719571	0.442095	R.VC#SPIISGLYQGAGAPGAGGFGAQAPPK.G	NA	NA	NA	NA	NA
sp|P18242|CATD_MOUSE_288	P18242	CTSD	CATD_MOUSE Cathepsin D	86.2175	8.4586	K.GGC#EAIVDTGTSLLVGPVEEVK.E	NA	NA	NA	NA	NA	NA	NA	NA
sp|P18760|COF1_MOUSE_139	P18760	CFL1	COF1_MOUSE Cofilin-1	8.41633	0.651664	K.HELQANC#YEEVK.D	16.9573	0.915517	K.HELQANC#YEEVK.D	8.54097	7.60034	7.22531	0.000107383	0.000701044	***
sp|P18760|COF1_MOUSE_39	P18760	CFL1	COF1_MOUSE Cofilin-1	10.2255	1.11788	K.AVLFC#LSEDKK.N	10.6521	0.381805	K.AVLFC#LSEDK.K	0.426528	0.361071	4.92068	0.73303	0.777316	ns
sp|P18826|KPB1_MOUSE_1100	P18826	PHKA1	KPB1_MOUSE Phosphorylase b kinase regulatory subunit alpha, skeletal muscle isoform	4.89903	0.478937	K.C#HGLSVEGFVLPSSTTR.E	4.11771	0.221534	K.C#HGLSVEGFVLPSSTTR.E	-0.781324	-1.48064	5.63672	0.192308	0.24807	ns
sp|P18826|KPB1_MOUSE_1203	P18826	PHKA1	KPB1_MOUSE Phosphorylase b kinase regulatory subunit alpha, skeletal muscle isoform	7.55615	0.48137	K.DPASGIC#TLLYDSAPSGR.F	17.2306	0.859985	K.DPASGIC#TLLYDSAPSGR.F	9.6744	9.81634	6.28244	4.84264226838025e-05	0.000429881	***
sp|P18826|KPB1_MOUSE_24	P18826	PHKA1	KPB1_MOUSE Phosphorylase b kinase regulatory subunit alpha, skeletal muscle isoform	0.446615	0.286634	R.LVHQTILC#HQNPVTGLLPASYDQK.D	0.462143	0.107398	R.LVHQTILC#HQNPVTGLLPASYDQK.D	0.0155281	0.0507299	5.10142	0.961467	0.970837	ns
sp|P18826|KPB1_MOUSE_488	P18826	PHKA1	KPB1_MOUSE Phosphorylase b kinase regulatory subunit alpha, skeletal muscle isoform	0.755262	0.351714	R.ILSHIYSSLGC#NSR.M	1.30821	0.494962	R.ILSHIYSSLGC#NSR.M	0.55295	0.910658	7.21882	0.391868	0.458536	ns
sp|P18826|KPB1_MOUSE_551	P18826	PHKA1	KPB1_MOUSE Phosphorylase b kinase regulatory subunit alpha, skeletal muscle isoform	20.7967	0.975275	R.TDLSYLC#SR.W	20.8824	1.01078	R.TDLSYLC#SR.W	0.0856536	0.0609817	7.98979	0.952872	0.963976	ns
sp|P18826|KPB1_MOUSE_657	P18826	PHKA1	KPB1_MOUSE Phosphorylase b kinase regulatory subunit alpha, skeletal muscle isoform	1.09076	0.221518	R.C#GDEVAR.Y	3.07829	1.06947	R.C#GDEVAR.Y	1.98753	1.8198	4.34259	0.137237	0.186465	ns
sp|P18826|KPB1_MOUSE_698	P18826	PHKA1	KPB1_MOUSE Phosphorylase b kinase regulatory subunit alpha, skeletal muscle isoform	0.263043	0.138175	R.AAVQTTC#DLMSLVAK.A	2.39761	0.114691	R.AAVQTTC#DLMSLVAK.A	2.13457	11.8869	7.73759	3.0381380190922e-06	7.9987699322329e-05	****
sp|P18826|KPB1_MOUSE_845	P18826	PHKA1	KPB1_MOUSE Phosphorylase b kinase regulatory subunit alpha, skeletal muscle isoform	1.98026	0.24768	K.KVEALDEAC#TDLLSYQK.H	13.374	0.429328	K.KVEALDEAC#TDLLSYQK.H	11.3938	22.9875	6.39701	2.16650280674043e-07	1.93300194868063e-05	****
sp|P18826|KPB1_MOUSE_91	P18826	PHKA1	KPB1_MOUSE Phosphorylase b kinase regulatory subunit alpha, skeletal muscle isoform	2.35805	0.124748	R.GLLHC#MIR.Q	3.02127	0.356824	R.GLLHC#MIR.Q	0.663222	1.75455	4.96341	0.140133	0.189758	ns
sp|P18826|KPB1_MOUSE_938	P18826	PHKA1	KPB1_MOUSE Phosphorylase b kinase regulatory subunit alpha, skeletal muscle isoform	2.99344	0.324643	R.C#SAEEATEGLMNLSPSAM*K.N	1.66971	0.162623	R.C#SAEEATEGLMNLSPSAM*K.N	-1.32373	-3.64567	5.88853	0.0111211	0.0223029	*
sp|P19096|FAS_MOUSE_1010	P19096	FASN	FAS_MOUSE Fatty acid synthase	3.11022	0.465148	R.GYDYGPQFQGIC#EATLEGEQGK.L	5.55744	1.18683	R.GYDYGPQFQGIC#EATLEGEQGK.L	2.44722	1.9198	5.20052	0.110728	0.155106	ns
sp|P19096|FAS_MOUSE_1222	P19096	FASN	FAS_MOUSE Fatty acid synthase	3.72957	0.709112	K.AC#VDTALENLSTLK.M	5.82582	1.00113	K.AC#VDTALENLSTLK.M	2.09625	1.70868	7.20654	0.130033	0.178033	ns
sp|P19096|FAS_MOUSE_1397	P19096	FASN	FAS_MOUSE Fatty acid synthase	0.510905	0.314247	R.SFYGTALFLC#R.R	NA	NA	NA	NA	NA	NA	NA	NA
sp|P19096|FAS_MOUSE_1590	P19096	FASN	FAS_MOUSE Fatty acid synthase	18.3129	1.98517	R.DC#MLGMEFSGR.D	NA	NA	NA	NA	NA	NA	NA	NA
sp|P19096|FAS_MOUSE_1821	P19096	FASN	FAS_MOUSE Fatty acid synthase	2.0566	0.306329	K.C#TVFPK.A	NA	NA	NA	NA	NA	NA	NA	NA
sp|P19096|FAS_MOUSE_1874	P19096	FASN	FAS_MOUSE Fatty acid synthase	29.8055	1.39854	K.TFC#PAHK.S	NA	NA	NA	NA	NA	NA	NA	NA
sp|P19096|FAS_MOUSE_212	P19096	FASN	FAS_MOUSE Fatty acid synthase	15.2922	1.46474	K.LGMLSPDGTC#R.S	NA	NA	NA	NA	NA	NA	NA	NA
sp|P19096|FAS_MOUSE_223	P19096	FASN	FAS_MOUSE Fatty acid synthase	7.72826	1.16446	R.SFDDSGSGYC#R.S	NA	NA	NA	NA	NA	NA	NA	NA
sp|P19096|FAS_MOUSE_2461	P19096	FASN	FAS_MOUSE Fatty acid synthase	2.41662	0.256848	K.TGGTYGEDLGADYNLSQVC#DGK.V	NA	NA	NA	NA	NA	NA	NA	NA
sp|P19096|FAS_MOUSE_779	P19096	FASN	FAS_MOUSE Fatty acid synthase	9.29916	1.25345	K.SSC#TIIPLMK.R	NA	NA	NA	NA	NA	NA	NA	NA
sp|P19246|NFH_MOUSE_225	P19246	NEFH	NFH_MOUSE Neurofilament heavy polypeptide	NA	NA	NA	14.0139	3.46327	K.AQALQEEC#GYLR.R	NA	NA	NA	NA	NA
sp|P19246|NFH_MOUSE_246	P19246	NEFH	NFH_MOUSE Neurofilament heavy polypeptide	NA	NA	NA	6.83886	2.15616	R.HHQEEVGELLGQIQGC#GAAQAQAQAEAR.D	NA	NA	NA	NA	NA
sp|P19253|RL13A_MOUSE_38	P19253	RPL13A	RL13A_MOUSE 60S ribosomal protein L13a	6.11642	0.316622	R.C#EGINISGNFYR.N	26.6401	0.882828	R.C#EGINISGNFYR.N	20.5236	21.8828	5.01226	3.61500952681685e-06	8.73038390987648e-05	****
sp|P19973|LSP1_MOUSE_10	P19973	LSP1	LSP1_MOUSE Lymphocyte-specific protein 1	10.4607	5.25676	R.C#EEQEELHAEDSEGLTTQWR.E	NA	NA	NA	NA	NA	NA	NA	NA
sp|P19973|LSP1_MOUSE_274	P19973	LSP1	LSP1_MOUSE Lymphocyte-specific protein 1	6.24199	2.31721	K.TPSC#QDIVAGDMSK.K	NA	NA	NA	NA	NA	NA	NA	NA
sp|P20029|GRP78_MOUSE_42	P20029	HSPA5	GRP78_MOUSE 78 kDa glucose-regulated protein	9.64129	1.24401	K.KEDVGTVVGIDLGTTYSC#VGVFK.N	2.87672	0.192401	K.KEDVGTVVGIDLGTTYSC#VGVFK.N	-6.76456	-5.37382	4.19125	0.0050675	0.0119332	*
sp|P20108|PRDX3_MOUSE_230	P20108	PRDX3	PRDX3_MOUSE Thioredoxin-dependent peroxide reductase, mitochondrial	0.357449	0.143358	K.AFQFVETHGEVC#PANWTPESPTIKPSPTASK.E	1.4032	0.240605	K.AFQFVETHGEVC#PANWTPESPTIKPSPTASK.E	1.04575	3.73382	6.52219	0.00832527	0.0177091	*
sp|P20152|VIME_MOUSE_328	P20152	VIM	VIME_MOUSE Vimentin	4.56663	0.347317	R.QVQSLTC#EVDALK.G	15.5454	3.62387	R.QVQSLTC#EVDALK.G	10.9788	3.01575	4.07348	0.0384166	0.06286	ns
sp|P20444|KPCA_MOUSE_583	P20444	PRKCA	KPCA_MOUSE Protein kinase C alpha type	7.20241	0.362656	R.LGC#GPEGER.D	6.87614	1.19926	R.LGC#GPEGER.D	-0.326267	-0.260411	4.7255	0.805511	0.841125	ns
sp|P20801|TNNC2_MOUSE_99	P20801	TNNC2	TNNC2_MOUSE Troponin C, skeletal muscle	6.64934	0.565019	K.SEEELAEC#FR.I	6.88093	2.20875	K.GKSEEELAEC#FR.I	0.231584	0.101578	4.52128	0.92344	0.939805	ns
sp|P21107|TPM3_MOUSE_191	P21107	TPM3	TPM3_MOUSE Tropomyosin alpha-3 chain	2.09976	1.12848	K.C#SELEEELK.N	10.3602	0.559998	K.C#SELEEELK.N	8.26046	6.55705	5.85742	0.000664069	0.00252424	**
sp|P21278|GNA11_MOUSE_330	P21278	GNA11	GNA11_MOUSE Guanine nucleotide-binding protein subunit alpha-11	NA	NA	NA	26.0302	2.63988	K.IIYSHFTC#ATDTENIR.F	NA	NA	NA	NA	NA
sp|P21279|GNAQ_MOUSE_144	P21279	GNAQ	GNAQ_MOUSE Guanine nucleotide-binding protein G(q) subunit alpha	3.66414	0.133741	K.SLWNDPGIQEC#YDR.R	NA	NA	NA	NA	NA	NA	NA	NA
sp|P21279|GNAQ_MOUSE_330	P21279	GNAQ	GNAQ_MOUSE Guanine nucleotide-binding protein G(q) subunit alpha	36.6667	5.35368	K.IIYSHFTC#ATDTENIR.F	NA	NA	NA	NA	NA	NA	NA	NA
sp|P21619|LMNB2_MOUSE_190	P21619	LMNB2	LMNB2_MOUSE Lamin-B2	2.56175	0.561395	R.C#QSLQEELAFSK.S	0.783315	0.167259	R.C#QSLQEELAFSK.S	-1.77843	-3.03601	4.70457	0.0312368	0.0528345	ns
sp|P21812|MCPT4_MOUSE_208	P21812	MCPT4	MCPT4_MOUSE Mast cell protease 4	44.2999	6.20205	K.GDSGGPLLC#AGVAHGIVSYGR.G	NA	NA	NA	NA	NA	NA	NA	NA
sp|P21844|CMA1_MOUSE_175	P21844	CMA1	CMA1_MOUSE Chymase	49.0373	14.0321	R.LQEPQAC#K.H	NA	NA	NA	NA	NA	NA	NA	NA
sp|P21844|CMA1_MOUSE_67	P21844	CMA1	CMA1_MOUSE Chymase	41.6449	5.28238	R.NFVLTAAHC#AGR.S	17.0294	1.53463	R.NFVLTAAHC#AGR.S	-24.6155	-4.47491	4.67043	0.00769901	0.0166864	*
sp|P21981|TGM2_MOUSE_230	P21981	TGM2	TGM2_MOUSE Protein-glutamine gamma-glutamyltransferase 2	3.43182	0.325014	R.VVSAMVNC#NDDQGVLLGR.W	5.88985	0.627232	R.VVSAMVNC#NDDQGVLLGR.W	2.45803	3.47947	6.00358	0.0131384	0.0254674	*
sp|P21981|TGM2_MOUSE_269	P21981	TGM2	TGM2_MOUSE Protein-glutamine gamma-glutamyltransferase 2	16.3961	0.66171	K.EHGC#QQVK.Y	22.1057	1.438	K.EHGC#QQVK.Y	5.70959	3.60695	5.62128	0.0126103	0.0245928	*
sp|P21981|TGM2_MOUSE_290	P21981	TGM2	TGM2_MOUSE Protein-glutamine gamma-glutamyltransferase 2	NA	NA	NA	4.39274	0.684741	R.C#LGIPTR.V	NA	NA	NA	NA	NA
sp|P21981|TGM2_MOUSE_524	P21981	TGM2	TGM2_MOUSE Protein-glutamine gamma-glutamyltransferase 2	0.784337	0.340528	R.TVSYNGVLGPEC#GTEDINLTLDPYSENSIPLR.I	0.0080601	0.008057	R.TVSYNGVLGPEC#GTEDINLTLDPYSENSIPLR.I	-0.776277	-2.27899	4.00448	0.0848066	0.123035	ns
sp|P21981|TGM2_MOUSE_553	P21981	TGM2	TGM2_MOUSE Protein-glutamine gamma-glutamyltransferase 2	1.61699	0.489519	K.YSGC#LTESNLIK.V	4.33039	0.363596	K.YSGC#LTESNLIK.V	2.7134	4.44981	7.38368	0.00260703	0.0071167	**
sp|P21981|TGM2_MOUSE_669	P21981	TGM2	TGM2_MOUSE Protein-glutamine gamma-glutamyltransferase 2	26.1259	2.07483	K.LVVNFQC#DK.L	0.411329	0.200283	K.LVVNFQC#DK.L	-25.7145	-12.3362	4.07454	0.00022274	0.00114654	**
sp|P22315|HEMH_MOUSE_193	P22315	FECH	HEMH_MOUSE Ferrochelatase, mitochondrial	0.272586	0.0932704	R.AIAFTQYPQYSC#STTGSSLNAIYR.Y	1.00247	0.432912	R.AIAFTQYPQYSC#STTGSSLNAIYR.Y	0.729889	1.64818	4.37055	0.168589	0.221114	ns
sp|P22892|AP1G1_MOUSE_539	P22892	AP1G1	AP1G1_MOUSE AP-1 complex subunit gamma-1	NA	NA	NA	23.7821	1.90949	R.FTC#TVNR.I	NA	NA	NA	NA	NA
sp|P23116|EIF3A_MOUSE_185	P23116	EIF3A	EIF3A_MOUSE Eukaryotic translation initiation factor 3 subunit A	14.7884	0.969054	K.FC#LQYTR.K	34.1119	2.47258	K.FC#LQYTR.K	19.3235	7.27624	5.20048	0.000647848	0.00248316	**
sp|P23116|EIF3A_MOUSE_478	P23116	EIF3A	EIF3A_MOUSE Eukaryotic translation initiation factor 3 subunit A	45.9838	1.32689	R.HC#DLQVR.I	NA	NA	NA	NA	NA	NA	NA	NA
sp|P23116|EIF3A_MOUSE_78	P23116	EIF3A	EIF3A_MOUSE Eukaryotic translation initiation factor 3 subunit A	3.12439	0.793974	K.NIC#QQVNIK.S	2.507	0.3553	K.NIC#QQVNIK.S	-0.617393	-0.709773	5.54025	0.506601	0.57316	ns
sp|P23492|PNPH_MOUSE_142	P23492	PNP	PNPH_MOUSE Purine nucleoside phosphorylase	NA	NA	NA	22.5083	0.681137	R.DHINLPGFC#GQNPLR.G	NA	NA	NA	NA	NA
sp|P23506|PIMT_MOUSE_95	P23506	PCMT1	PIMT_MOUSE Protein-L-isoaspartate(D-aspartate) O-methyltransferase	12.3128	0.918678	K.ALDVGSGSGILTAC#FAR.M	4.53384	0.250365	K.ALDVGSGSGILTAC#FAR.M	-7.77895	-8.16959	4.59091	0.000664854	0.00252424	**
sp|P23780|BGAL_MOUSE_394	P23780	GLB1	BGAL_MOUSE Beta-galactosidase	10.4956	0.520315	K.TVAEALGILC#PNGPVK.S	NA	NA	NA	NA	NA	NA	NA	NA
sp|P23881|TCEA3_MOUSE_103	P23881	TCEA3	TCEA3_MOUSE Transcription elongation factor A protein 3	13.0433	0.900412	K.GLGC#SDWKPEAGLSPPR.K	NA	NA	NA	NA	NA	NA	NA	NA
sp|P23881|TCEA3_MOUSE_317	P23881	TCEA3	TCEA3_MOUSE Transcription elongation factor A protein 3	18.4296	2.52105	K.NC#TYNQVQTR.S	NA	NA	NA	NA	NA	NA	NA	NA
sp|P24270|CATA_MOUSE_232	P24270	CAT	CATA_MOUSE Catalase	8.39576	1.16926	K.LVNADGEAVYC#K.F	2.04472	0.320346	K.LVNADGEAVYC#K.F	-6.35104	-5.23863	4.59713	0.004287	0.0105597	*
sp|P24270|CATA_MOUSE_377	P24270	CAT	CATA_MOUSE Catalase	4.9677	0.694667	R.LGPNYLQIPVNC#PYR.A	0.723433	0.18326	R.LGPNYLQIPVNC#PYR.A	-4.24426	-5.90767	4.55408	0.00270512	0.00729541	**
sp|P24270|CATA_MOUSE_425	P24270	CAT	CATA_MOUSE Catalase	7.94182	1.96947	R.SALEHSVQC#AVDVK.R	NA	NA	NA	NA	NA	NA	NA	NA
sp|P24270|CATA_MOUSE_460	P24270	CAT	CATA_MOUSE Catalase	6.0685	0.783342	R.LC#ENIAGHLK.D	10.2849	0.658752	R.LC#ENIAGHLK.D	4.21643	4.11957	7.7714	0.00356162	0.00902913	**
sp|P24526|MYP2_MOUSE_118	P24526	PMP2	MYP2_MOUSE Myelin P2 protein	31.3724	4.20295	R.MVVEC#IMK.G	NA	NA	NA	NA	NA	NA	NA	NA
sp|P24527|LKHA4_MOUSE_147	P24527	LTA4H	LKHA4_MOUSE Leukotriene A-4 hydrolase	6.06154	0.486395	R.AILPC#QDTPSVK.L	3.15892	0.353329	R.AILPC#QDTPSVK.L	-2.90263	-4.82819	7.30205	0.00169111	0.00515845	**
sp|P24527|LKHA4_MOUSE_543	P24527	LTA4H	LKHA4_MOUSE Leukotriene A-4 hydrolase	1.67334	0.743116	R.LC#IQSK.W	3.08935	0.407208	R.LC#IQSK.W	1.416	1.67105	6.20352	0.144119	0.194093	ns
sp|P24547|IMDH2_MOUSE_140	P24547	IMPDH2	IMDH2_MOUSE Inosine-5'-monophosphate dehydrogenase 2	0.620484	0.315971	R.HGFC#GIPITDTGR.M	9.63579	0.607322	R.HGFC#GIPITDTGR.M	9.01531	13.1687	6.01762	1.15714736910814e-05	0.00018668	***
sp|P24547|IMDH2_MOUSE_246	P24547	IMPDH2	IMDH2_MOUSE Inosine-5'-monophosphate dehydrogenase 2	1.62444	0.642825	K.QLLC#GAAIGTHEDDK.Y	4.20755	0.624029	K.QLLC#GAAIGTHEDDK.Y	2.58311	2.88326	7.99297	0.0204281	0.0366769	*
sp|P24547|IMDH2_MOUSE_468	P24547	IMPDH2	IMDH2_MOUSE Inosine-5'-monophosphate dehydrogenase 2	NA	NA	NA	2.17048	0.371516	K.FVPYLIAGIQHSC#QDIGAK.S	NA	NA	NA	NA	NA
sp|P24549|AL1A1_MOUSE_126	P24549	ALDH1A1	AL1A1_MOUSE Retinal dehydrogenase 1	6.6035	0.955065	K.VFANAYLSDLGGC#IK.A	10.8781	0.321133	K.VFANAYLSDLGGC#IK.A	4.27455	4.24227	4.89306	0.00855024	0.0180324	*
sp|P24549|AL1A1_MOUSE_133	P24549	ALDH1A1	AL1A1_MOUSE Retinal dehydrogenase 1	8.04565	1.19523	K.YC#AGWADK.I	5.19919	0.4675	K.YC#AGWADK.I	-2.84646	-2.2179	5.19592	0.0753047	0.11126	ns
sp|P24549|AL1A1_MOUSE_50	P24549	ALDH1A1	AL1A1_MOUSE Retinal dehydrogenase 1	22.0727	2.36119	K.KFPVLNPATEEVIC#HVEEGDK.A	4.87386	0.447551	K.KFPVLNPATEEVIC#HVEEGDK.A	-17.1988	-7.15656	4.28705	0.00154387	0.0048005	**
sp|P25444|RS2_MOUSE_188	P25444	RPS2	RS2_MOUSE 40S ribosomal protein S2	NA	NA	NA	4.06843	0.71168	R.C#GSVLVR.L	NA	NA	NA	NA	NA
sp|P25444|RS2_MOUSE_222	P25444	RPS2	RS2_MOUSE 40S ribosomal protein S2	21.1614	2.4056	K.LLMMAGIDDC#YTSAR.G	3.46545	0.133136	K.LLMMAGIDDC#YTSAR.G	-17.696	-7.34493	4.0245	0.00178653	0.00537129	**
sp|P25444|RS2_MOUSE_229	P25444	RPS2	RS2_MOUSE 40S ribosomal protein S2	1.1923	0.289139	R.GC#TATLGNFAK.A	2.75544	0.263005	R.GC#TATLGNFAK.A	1.56314	3.99922	7.92926	0.0040263	0.0100252	*
sp|P25911|LYN_MOUSE_381	P25911	LYN	LYN_MOUSE Tyrosine-protein kinase Lyn	10.6729	1.55628	R.AANVLVSESLMC#K.I	NA	NA	NA	NA	NA	NA	NA	NA
sp|P26039|TLN1_MOUSE_1023	P26039	TLN1	TLN1_MOUSE Talin-1	0.475166	0.283247	K.ASVPTIQDQASAMQLSQC#AK.N	5.2951	0.829208	K.ASVPTIQDQASAMQLSQC#AK.N	4.81994	5.50063	4.92092	0.00285196	0.00759576	**
sp|P26039|TLN1_MOUSE_1045	P26039	TLN1	TLN1_MOUSE Talin-1	7.29792	0.656943	K.AQEAC#GPLEMDSALSVVQNLEK.D	11.8069	1.02916	K.AQEAC#GPLEMDSALSVVQNLEK.D	4.509	3.693	6.79558	0.00814403	0.0174043	*
sp|P26039|TLN1_MOUSE_1087	P26039	TLN1	TLN1_MOUSE Talin-1	NA	NA	NA	5.25391	0.722711	K.C#TQDLGNSTK.A	NA	NA	NA	NA	NA
sp|P26039|TLN1_MOUSE_1353	P26039	TLN1	TLN1_MOUSE Talin-1	4.30784	0.815529	R.AVTDSINQLITMC#TQQAPGQK.E	NA	NA	NA	NA	NA	NA	NA	NA
sp|P26039|TLN1_MOUSE_1363	P26039	TLN1	TLN1_MOUSE Talin-1	36.4738	3.10531	K.EC#DNALR.Q	1.99744	0.255601	K.EC#DNALR.Q	-34.4764	-11.065	4.0542	0.000352702	0.00159174	**
sp|P26039|TLN1_MOUSE_1927	P26039	TLN1	TLN1_MOUSE Talin-1	2.84517	0.444456	R.VQELGHGC#SALVTK.A	13.8908	0.581534	R.VQELGHGC#SALVTK.A	11.0457	15.0911	7.48419	7.12425341127368e-07	3.57208577274303e-05	****
sp|P26039|TLN1_MOUSE_1939	P26039	TLN1	TLN1_MOUSE Talin-1	17.1208	0.644243	K.AGALQC#SPSDVYTK.K	4.75785	0.254052	K.AGALQC#SPSDVYTK.K	-12.3629	-17.852	5.21467	7.07482663769622e-06	0.000139413	***
sp|P26039|TLN1_MOUSE_2161	P26039	TLN1	TLN1_MOUSE Talin-1	16.6261	0.783892	R.QELAVFC#SPEPPAK.T	10.0853	1.39376	R.QELAVFC#SPEPPAK.T	-6.54079	-4.09034	6.30042	0.00579278	0.0132808	*
sp|P26039|TLN1_MOUSE_2442	P26039	TLN1	TLN1_MOUSE Talin-1	28.8875	1.56686	K.QVAASTAQLLVAC#K.V	24.4727	0.935349	K.QVAASTAQLLVAC#K.V	-4.41482	-2.41933	6.52963	0.0486176	0.0762127	ns
sp|P26039|TLN1_MOUSE_286	P26039	TLN1	TLN1_MOUSE Talin-1	9.9607	2.03505	K.NC#GQMSEIEAK.V	2.67795	0.681499	K.NC#GQMSEIEAK.V	-7.28275	-3.39343	4.88602	0.0200979	0.0361852	*
sp|P26039|TLN1_MOUSE_29	P26039	TLN1	TLN1_MOUSE Talin-1	0.643881	0.189709	K.TM*QFEPSTMVYDAC#R.M	8.93112	0.408858	K.TMQFEPSTMVYDAC#R.M	8.28724	18.3864	5.64605	2.96523935538485e-06	7.9987699322329e-05	****
sp|P26039|TLN1_MOUSE_732	P26039	TLN1	TLN1_MOUSE Talin-1	2.91006	0.523882	K.VVAPTISSPVC#QEQLVEAGR.L	0.714475	0.231615	K.VVAPTISSPVC#QEQLVEAGR.L	-2.19558	-3.83308	5.50616	0.0101637	0.0207407	*
sp|P26039|TLN1_MOUSE_956	P26039	TLN1	TLN1_MOUSE Talin-1	1.08518	0.143783	K.ASAGPQPLLVQSC#K.A	0.165042	0.0757416	K.ASAGPQPLLVQSC#K.A	-0.920142	-5.66197	6.06122	0.0012603	0.00409726	**
sp|P26041|MOES_MOUSE_284	P26041	MSN	MOES_MOUSE Moesin	46.315	1.08418	R.ILALC#MGNHELYMR.R	1.41983	0.370695	R.ILALC#MGNHELYMR.R	-44.8952	-39.1823	4.92262	2.46904378958592e-07	2.08699175056578e-05	****
sp|P26231|CTNA1_MOUSE_116	P26231	CTNNA1	CTNA1_MOUSE Catenin alpha-1	2.58485	0.296504	K.SAAGEFADDPC#SSVK.R	NA	NA	NA	NA	NA	NA	NA	NA
sp|P26231|CTNA1_MOUSE_228	P26231	CTNNA1	CTNA1_MOUSE Catenin alpha-1	11.3052	0.93906	K.NVPILYTASQAC#LQHPDVAAYK.A	NA	NA	NA	NA	NA	NA	NA	NA
sp|P26231|CTNA1_MOUSE_324	P26231	CTNNA1	CTNA1_MOUSE Catenin alpha-1	5.59154	0.705927	R.LESIISGAALMADSSC#TR.D	NA	NA	NA	NA	NA	NA	NA	NA
sp|P26231|CTNA1_MOUSE_438	P26231	CTNNA1	CTNA1_MOUSE Catenin alpha-1	3.6989	0.747163	K.LIEVANLAC#SISNNEEGVK.L	NA	NA	NA	NA	NA	NA	NA	NA
sp|P26231|CTNA1_MOUSE_526	P26231	CTNNA1	CTNA1_MOUSE Catenin alpha-1	6.23884	0.371047	K.C#VIALQEK.D	3.20142	0.411601	K.C#VIALQEK.D	-3.03742	-5.48113	7.91544	0.000608537	0.00238951	**
sp|P26369|U2AF2_MOUSE_429	P26369	U2AF2	U2AF2_MOUSE Splicing factor U2AF 65 kDa subunit	2.13955	1.04554	K.SIEIPRPVDGVEVPGC#GK.I	0.683363	0.135459	K.SIEIPRPVDGVEVPGC#GK.I	-1.45619	-1.38121	4.13425	0.237178	0.297004	ns
sp|P26443|DHE3_MOUSE_172	P26443	GLUD1	DHE3_MOUSE Glutamate dehydrogenase 1, mitochondrial	1.1836	0.321551	K.C#AVVDVPFGGAK.A	0.354521	0.182005	K.C#AVVDVPFGGAK.A	-0.829081	-2.24387	6.32446	0.0637396	0.0964351	ns
sp|P26443|DHE3_MOUSE_327	P26443	GLUD1	DHE3_MOUSE Glutamate dehydrogenase 1, mitochondrial	2.34916	0.346444	K.C#VGVGESDGSIWNPDGIDPK.E	6.15102	0.18598	K.C#VGVGESDGSIWNPDGIDPK.E	3.80186	9.66885	6.12867	6.16836501228104e-05	0.000494084	***
sp|P26443|DHE3_MOUSE_376	P26443	GLUD1	DHE3_MOUSE Glutamate dehydrogenase 1, mitochondrial	3.4714	0.334538	K.VYEGSILEADC#DILIPAASEK.Q	1.53613	0.218428	K.VYEGSILEADC#DILIPAASEK.Q	-1.93527	-4.84382	6.88597	0.00195767	0.00575826	**
sp|P26516|PSMD7_MOUSE_116	P26516	PSMD7	PSMD7_MOUSE 26S proteasome non-ATPase regulatory subunit 7	2.3222	0.252831	R.YC#PNSVLVIIDVKPK.D	0.708601	0.222527	R.YC#PNSVLVIIDVKPK.D	-1.6136	-4.7908	7.87305	0.00143417	0.00454295	**
sp|P26638|SYSC_MOUSE_162	P26638	SARS	SYSC_MOUSE Serine--tRNA ligase, cytoplasmic	5.47268	0.839539	R.IWGDC#TVR.K	NA	NA	NA	NA	NA	NA	NA	NA
sp|P26638|SYSC_MOUSE_300	P26638	SARS	SYSC_MOUSE Serine--tRNA ligase, cytoplasmic	11.9469	0.857431	K.YAGLSTC#FR.Q	8.83744	0.93481	K.YAGLSTC#FR.Q	-3.10945	-2.45131	7.94101	0.0400697	0.0650267	ns
sp|P26638|SYSC_MOUSE_438	P26638	SARS	SYSC_MOUSE Serine--tRNA ligase, cytoplasmic	1.35305	0.192834	R.TIC#AILENYQAEK.G	1.17542	0.1657	R.TIC#AILENYQAEK.G	-0.177629	-0.698648	7.82282	0.505008	0.571559	ns
sp|P26883|FKB1A_MOUSE_23	P26883	FKBP1A	FKB1A_MOUSE Peptidyl-prolyl cis-trans isomerase FKBP1A	2.88499	0.168449	R.GQTC#VVHYTGMLEDGK.K	2.84872	0.288811	R.GQTC#VVHYTGM*LEDGK.K	-0.0362739	-0.108492	6.43917	0.916908	0.934955	ns
sp|P27546|MAP4_MOUSE_126	P27546	MAP4	MAP4_MOUSE Microtubule-associated protein 4	0.00765035	0.007641	R.VDYPDYQSSQNWPEDASFC#FQPQQVLDTDQAEPFNEHR.D	NA	NA	NA	NA	NA	NA	NA	NA
sp|P27546|MAP4_MOUSE_595	P27546	MAP4	MAP4_MOUSE Microtubule-associated protein 4	1.56064	0.371453	K.GQSTVPPC#TASPEPVK.A	3.72479	0.219715	K.GQSTVPPC#TASPEPVK.A	2.16415	5.01461	6.49373	0.00192049	0.00568012	**
sp|P27546|MAP4_MOUSE_636	P27546	MAP4	MAP4_MOUSE Microtubule-associated protein 4	0.500005	0.2256	K.ETPGSQPSEPC#SGVSR.Q	1.8121	0.438478	K.ETPGSQPSEPC#SGVSR.Q	1.31209	2.66085	5.97906	0.0376079	0.0617885	ns
sp|P27601|GNA13_MOUSE_329	P27601	GNA13	GNA13_MOUSE Guanine nucleotide-binding protein subunit alpha-13	NA	NA	NA	14.8376	0.444362	K.FLVEC#FR.G	NA	NA	NA	NA	NA
sp|P27612|PLAP_MOUSE_116	P27612	PLAA	PLAP_MOUSE Phospholipase A-2-activating protein	9.26793	0.637262	K.DTVC#SLSSGK.F	NA	NA	NA	NA	NA	NA	NA	NA
sp|P27612|PLAP_MOUSE_143	P27612	PLAA	PLAP_MOUSE Phospholipase A-2-activating protein	NA	NA	NA	19.4272	0.725546	K.C#MMTLQGHTAAVWAVK.I	NA	NA	NA	NA	NA
sp|P27612|PLAP_MOUSE_193	P27612	PLAA	PLAP_MOUSE Phospholipase A-2-activating protein	29.5119	1.93329	R.TFLGHEDC#VR.G	NA	NA	NA	NA	NA	NA	NA	NA
sp|P27641|XRCC5_MOUSE_493	P27641	XRCC5	XRCC5_MOUSE X-ray repair cross-complementing protein 5	NA	NA	NA	6.34878	1.26458	R.LYQC#LLHR.A	NA	NA	NA	NA	NA
sp|P27773|PDIA3_MOUSE_244	P27773	PDIA3	PDIA3_MOUSE Protein disulfide-isomerase A3	19.6898	0.726571	K.FIQDSIFGLC#PHMTEDNK.D	26.1647	0.959478	K.FIQDSIFGLC#PHMTEDNK.D	6.47484	5.37984	7.45228	0.000838276	0.00300843	**
sp|P28271|ACOC_MOUSE_118	P28271	ACO1	ACOC_MOUSE Cytoplasmic aconitate hydratase	12.265	1.10496	K.INPVC#PADLVIDHSIQVDFNR.R	13.9099	1.41172	K.INPVC#PADLVIDHSIQVDFNR.R	1.64487	0.917521	7.56357	0.387191	0.454055	ns
sp|P28271|ACOC_MOUSE_165	P28271	ACO1	ACOC_MOUSE Cytoplasmic aconitate hydratase	NA	NA	NA	14.8888	0.746285	K.WGSQAFC#NMR.I	NA	NA	NA	NA	NA
sp|P28271|ACOC_MOUSE_392	P28271	ACO1	ACOC_MOUSE Cytoplasmic aconitate hydratase	5.10246	1.20214	K.DFESC#LGAK.Q	4.94651	1.16849	K.DFESC#LGAK.Q	-0.155952	-0.0930249	7.99356	0.928173	0.94285	ns
sp|P28271|ACOC_MOUSE_50	P28271	ACO1	ACOC_MOUSE Cytoplasmic aconitate hydratase	6.0334	0.76038	R.NC#DEFLVK.K	NA	NA	NA	NA	NA	NA	NA	NA
sp|P28352|APEX1_MOUSE_207	P28352	APEX1	APEX1_MOUSE DNA-(apurinic or apyrimidinic site) lyase	2.61608	0.466675	R.KPLVLC#GDLNVAHEEIDLR.N	NA	NA	NA	NA	NA	NA	NA	NA
sp|P28352|APEX1_MOUSE_64	P28352	APEX1	APEX1_MOUSE DNA-(apurinic or apyrimidinic site) lyase	15.9824	1.948	K.IC#SWNVDGLR.A	12.3294	1.00609	K.IC#SWNVDGLR.A	-3.653	-1.66616	5.9922	0.146797	0.197038	ns
sp|P28352|APEX1_MOUSE_92	P28352	APEX1	APEX1_MOUSE DNA-(apurinic or apyrimidinic site) lyase	NA	NA	NA	16.9578	0.902958	K.EEAPDILC#LQETK.C	NA	NA	NA	NA	NA
sp|P28474|ADHX_MOUSE_103	P28474	ADH5	ADHX_MOUSE Alcohol dehydrogenase class-3	NA	NA	NA	1.23163	0.14853	K.FC#LNPK.T	NA	NA	NA	NA	NA
sp|P28474|ADHX_MOUSE_111	P28474	ADH5	ADHX_MOUSE Alcohol dehydrogenase class-3	1.36006	0.684731	K.TNLC#QK.I	2.61257	0.559838	K.TNLC#QK.I	1.25251	1.41612	7.69614	0.195914	0.252215	ns
sp|P28474|ADHX_MOUSE_240	P28474	ADH5	ADHX_MOUSE Alcohol dehydrogenase class-3	0.360599	0.135933	K.EFGASEC#ISPQDFSK.S	4.89786	0.261873	K.EFGASEC#ISPQDFSK.S	4.53726	15.3779	6.00965	4.71343918068065e-06	0.000107699	***
sp|P28650|PURA1_MOUSE_183	P28650	ADSSL1	PURA1_MOUSE Adenylosuccinate synthetase isozyme 1	8.55e-05	6.89e-05	R.IC#DLLSDFDEFSAR.F	0.262697	0.247883	R.IC#DLLSDFDEFSAR.F	0.262612	1.05942	4	0.349144	0.414891	ns
sp|P28650|PURA1_MOUSE_339	P28650	ADSSL1	PURA1_MOUSE Adenylosuccinate synthetase isozyme 1	3.73754	0.607476	R.C#GWLDLM*ILR.Y	1.15829	0.372571	R.C#GWLDLM*ILR.Y	-2.57925	-3.61935	6.63621	0.00933402	0.0193425	*
sp|P28650|PURA1_MOUSE_63	P28650	ADSSL1	PURA1_MOUSE Adenylosuccinate synthetase isozyme 1	3.08294	0.353131	R.C#QGGNNAGHTVVVDGK.E	2.36811	0.254553	R.C#QGGNNAGHTVVVDGK.E	-0.71483	-1.6421	7.27318	0.142961	0.192937	ns
sp|P28653|PGS1_MOUSE_188	P28653	BGN	PGS1_MOUSE Biglycan	0.645729	0.11415	R.NMNC#IEMGGNPLENSGFEPGAFDGLK.L	1.59716	0.551532	R.NMNC#IEMGGNPLENSGFEPGAFDGLK.L	0.951432	1.68927	4.34206	0.160777	0.211993	ns
sp|P28653|PGS1_MOUSE_322	P28653	BGN	PGS1_MOUSE Biglycan	59.1195	16.3334	K.VGINDFC#PMGFGVK.R	23.7358	3.32506	K.VGINDFC#PMGFGVK.R	-35.3836	-2.1228	4.33097	0.0957446	0.136863	ns
sp|P28653|PGS1_MOUSE_77	P28653	BGN	PGS1_MOUSE Biglycan	64.7206	12.8481	R.VVQC#SDLGLK.T	11.0665	0.733408	R.VVQC#SDLGLK.T	-53.6541	-4.16924	4.02607	0.013851	0.0264975	*
sp|P28654|PGS2_MOUSE_62	P28654	DCN	PGS2_MOUSE Decorin	65.0656	14.3013	R.VVQC#SDLGLDK.V	13.7228	1.65488	R.VVQC#SDLGLDK.V	-51.3428	-3.56628	4.1071	0.0224386	0.0398633	*
sp|P28658|ATX10_MOUSE_134	P28658	ATXN10	ATX10_MOUSE Ataxin-10	5.30682	0.828926	R.C#GLQFLGNVASR.N	NA	NA	NA	NA	NA	NA	NA	NA
sp|P28658|ATX10_MOUSE_382	P28658	ATXN10	ATX10_MOUSE Ataxin-10	4.32561	0.319139	R.LIGNLC#YK.N	NA	NA	NA	NA	NA	NA	NA	NA
sp|P28659|CELF1_MOUSE_119	P28659	CELF1	CELF1_MOUSE CUGBP Elav-like family member 1	NA	NA	NA	1.16055	0.240976	K.C#TENDIR.V	NA	NA	NA	NA	NA
sp|P28659|CELF1_MOUSE_150	P28659	CELF1	CELF1_MOUSE CUGBP Elav-like family member 1	23.7654	1.10311	R.GC#AFVTFTTR.T	25.1104	1.67864	R.GC#AFVTFTTR.T	1.34497	0.669586	6.91173	0.524851	0.590653	ns
sp|P28665|MUG1_MOUSE_587	P28665	MUG1	MUG1_MOUSE Murinoglobulin-1	49.5923	5.3921	R.LQVTASPQSLC#GLR.A	NA	NA	NA	NA	NA	NA	NA	NA
sp|P28700|RXRA_MOUSE_437	P28700	RXRA	RXRA_MOUSE Retinoic acid receptor RXR-alpha	1.19525	0.570325	K.C#LEHLFFFK.L	NA	NA	NA	NA	NA	NA	NA	NA
sp|P28740|KIF2A_MOUSE_308	P28740	KIF2A	KIF2A_MOUSE Kinesin-like protein KIF2A	NA	NA	NA	14.6068	0.826335	R.GMATC#FAYGQTGSGK.T	NA	NA	NA	NA	NA
sp|P28867|KPCD_MOUSE_280	P28867	PRKCD	KPCD_MOUSE Protein kinase C delta type	15.7354	0.894252	K.VANLC#GINQK.L	NA	NA	NA	NA	NA	NA	NA	NA
sp|P28867|KPCD_MOUSE_342	P28867	PRKCD	KPCD_MOUSE Protein kinase C delta type	NA	NA	NA	3.32496	0.141158	R.C#TLENFTFQK.V	NA	NA	NA	NA	NA
sp|P29341|PABP1_MOUSE_132	P29341	PABPC1	PABP1_MOUSE Polyadenylate-binding protein 1	11.1846	0.803776	K.VVC#DENGSK.G	2.97482	0.34357	K.VVC#DENGSK.G	-8.2098	-9.392	5.41446	0.000149114	0.000874002	***
sp|P29341|PABP1_MOUSE_339	P29341	PABPC1	PABP1_MOUSE Polyadenylate-binding protein 1	1.06983	0.193616	K.GFGFVC#FSSPEEATK.A	1.57437	0.205881	K.GFGFVC#FSSPEEATK.A	0.504538	1.78521	7.97001	0.112196	0.156617	ns
sp|P29699|FETUA_MOUSE_336	P29699	AHSG	FETUA_MOUSE Alpha-2-HS-glycoprotein	NA	NA	NA	12.6777	0.951433	K.VGQPGAAGPVSPMC#PGR.I	NA	NA	NA	NA	NA
sp|P29758|OAT_MOUSE_150	P29758	OAT	OAT_MOUSE Ornithine aminotransferase, mitochondrial	9.49988	0.629339	K.VLPMNTGVEAGETAC#K.L	6.86666	0.2843	K.VLPMNTGVEAGETAC#K.L	-2.63322	-3.81307	5.56731	0.0101744	0.0207451	*
sp|P29788|VTNC_MOUSE_179	P29788	VTN	VTNC_MOUSE Vitronectin	1.58514	0.244998	R.GQYC#YELDETAVRPGYPK.L	10.5837	1.64721	R.GQYC#YELDETAVRPGYPK.L	8.99852	5.40344	4.17689	0.00501391	0.011833	*
sp|P30275|KCRU_MOUSE_317	P30275	CKMT1	KCRU_MOUSE Creatine kinase U-type, mitochondrial	0.86882	0.0820291	R.LGYILTC#PSNLGTGLR.A	NA	NA	NA	NA	NA	NA	NA	NA
sp|P30416|FKBP4_MOUSE_328	P30416	FKBP4	FKBP4_MOUSE Peptidyl-prolyl cis-trans isomerase FKBP4	5.26155	0.36003	R.LASHLNLAMC#HLK.L	1.30733	0.481452	R.LASHLNLAMC#HLK.L	-3.95423	-6.57744	7.40794	0.000243294	0.00123065	**
sp|P30416|FKBP4_MOUSE_396	P30416	FKBP4	FKBP4_MOUSE Peptidyl-prolyl cis-trans isomerase FKBP4	7.65824	0.413127	K.TQLAVC#QQR.T	37.7405	1.60101	K.TQLAVC#QQR.T	30.0823	18.1936	4.53033	2.07568308627683e-05	0.000265621	***
sp|P30681|HMGB2_MOUSE_23	P30681	HMGB2	HMGB2_MOUSE High mobility group protein B2	NA	NA	NA	17.5656	0.404372	K.M*SSYAFFVQTC#R.E	NA	NA	NA	NA	NA
sp|P30999|CTND1_MOUSE_394	P30999	CTNND1	CTND1_MOUSE Catenin delta-1	18.7922	1.01811	K.SNAAAYLQHLC#YR.N	NA	NA	NA	NA	NA	NA	NA	NA
sp|P31001|DESM_MOUSE_332	P31001	DES	DESM_MOUSE Desmin	3.23331	0.478317	R.HQIQSYTC#EIDALK.G	2.75294	0.140149	R.HQIQSYTC#EIDALK.G	-0.480368	-0.963769	4.68179	0.382259	0.44975	ns
sp|P31154|DCAM1_MOUSE_156	P31154	AMD1	DCAM1_MOUSE S-adenosylmethionine decarboxylase proenzyme 1	1.75891	0.346359	R.MNSDC#WYLYTLDFPESR.V	NA	NA	NA	NA	NA	NA	NA	NA
sp|P31154|DCAM1_MOUSE_82	P31154	AMD1	DCAM1_MOUSE S-adenosylmethionine decarboxylase proenzyme 1	12.2087	0.702478	K.TC#GTTLLLK.A	4.01534	0.345953	K.TC#GTTLLLK.A	-8.19338	-10.4635	5.83247	5.36144453054996e-05	0.000456789	***
sp|P31230|AIMP1_MOUSE_159	P31230	AIMP1	AIMP1_MOUSE Aminoacyl tRNA synthase complex-interacting multifunctional protein 1	1.15054	0.144078	R.IGC#IVTAK.K	0.721961	0.219561	R.IGC#IVTAK.K	-0.42858	-1.63198	6.90605	0.147285	0.197528	ns
sp|P31230|AIMP1_MOUSE_209	P31230	AIMP1	AIMP1_MOUSE Aminoacyl tRNA synthase complex-interacting multifunctional protein 1	3.5813	1.106	R.MVVLLC#NLKPAK.M	NA	NA	NA	NA	NA	NA	NA	NA
sp|P31230|AIMP1_MOUSE_227	P31230	AIMP1	AIMP1_MOUSE Aminoacyl tRNA synthase complex-interacting multifunctional protein 1	10.566	1.01623	R.GVLSQAMVMC#ASSPEK.V	19.1564	0.907614	R.GVLSQAMVMC#ASSPEK.V	8.59038	6.30472	7.89991	0.000244181	0.00123125	**
sp|P31230|AIMP1_MOUSE_282	P31230	AIMP1	AIMP1_MOUSE Aminoacyl tRNA synthase complex-interacting multifunctional protein 1	2.96433	0.259131	K.IWEQIQPDLHTNAEC#VATYK.G	0.778449	0.260309	K.IWEQIQPDLHTNAEC#VATYK.G	-2.18589	-5.95122	7.99984	0.000341538	0.00156494	**
sp|P31230|AIMP1_MOUSE_90	P31230	AIMP1	AIMP1_MOUSE Aminoacyl tRNA synthase complex-interacting multifunctional protein 1	1.49783	0.239857	R.LSTPLQTNC#TASESVVQSPSVATTASPATK.E	0.585207	0.0953283	R.LSTPLQTNC#TASESVVQSPSVATTASPATK.E	-0.912624	-3.53585	5.2329	0.0154199	0.0288166	*
sp|P31725|S10A9_MOUSE_91	P31725	S100A9	S10A9_MOUSE Protein S100-A9	21.1863	6.30919	K.LIFAC#HEK.L	79.0767	12.0274	K.LIFAC#HEK.L	57.8905	4.26238	6.04643	0.00521534	0.0122097	*
sp|P31938|MP2K1_MOUSE_207	P31938	MAP2K1	MP2K1_MOUSE Dual specificity mitogen-activated protein kinase kinase 1	NA	NA	NA	27.5393	3.14424	K.LC#DFGVSGQLIDSM*ANSFVGTR.S	NA	NA	NA	NA	NA
sp|P31938|MP2K1_MOUSE_277	P31938	MAP2K1	MP2K1_MOUSE Dual specificity mitogen-activated protein kinase kinase 1	NA	NA	NA	93.2948	3.43685	K.ELELLFGC#HVEGDAAETPPRPR.T	NA	NA	NA	NA	NA
sp|P32020|NLTP_MOUSE_61	P32020	SCP2	NLTP_MOUSE Non-specific lipid-transfer protein	NA	NA	NA	0.000626	0.000548	K.ALEDAQIPYSAVEQAC#VGYVYGDSTSGQR.A	NA	NA	NA	NA	NA
sp|P32067|LA_MOUSE_244	P32067	SSB	LA_MOUSE Lupus La protein homolog	NA	NA	NA	2.10841	0.544011	K.FSGDLDDQTC#R.E	NA	NA	NA	NA	NA
sp|P32233|DRG1_MOUSE_195	P32233	DRG1	DRG1_MOUSE Developmentally-regulated GTP-binding protein 1	NA	NA	NA	0.729654	0.371382	K.GGINLTATC#PQSELDAETVK.S	NA	NA	NA	NA	NA
sp|P32233|DRG1_MOUSE_243	P32233	DRG1	DRG1_MOUSE Developmentally-regulated GTP-binding protein 1	0.257176	0.202092	R.VYIPC#IYVLNK.I	3.45902	0.539409	R.VYIPC#IYVLNK.I	3.20184	5.55853	5.10123	0.002432	0.0067412	**
sp|P32883|RASK_MOUSE_80	P32883	KRAS	RASK_MOUSE GTPase KRas	NA	NA	NA	4.996	0.361657	R.TGEGFLC#VFAINNTK.S	NA	NA	NA	NA	NA
sp|P32921|SYWC_MOUSE_229	P32921	WARS	SYWC_MOUSE Tryptophan--tRNA ligase, cytoplasmic	1.64314	0.0994962	K.DIIAC#GFDINK.T	0.258538	0.159289	K.DIIAC#GFDINK.T	-1.38461	-7.37238	6.7089	0.000188138	0.00101906	**
sp|P32921|SYWC_MOUSE_278	P32921	WARS	SYWC_MOUSE Tryptophan--tRNA ligase, cytoplasmic	NA	NA	NA	3.37687	0.264519	K.GIFGFTDSDC#IGK.I	NA	NA	NA	NA	NA
sp|P32921|SYWC_MOUSE_66	P32921	WARS	SYWC_MOUSE Tryptophan--tRNA ligase, cytoplasmic	NA	NA	NA	7.4671	1.61748	K.AGC#PPGNPTAGR.N	NA	NA	NA	NA	NA
sp|P32921|SYWC_MOUSE_77	P32921	WARS	SYWC_MOUSE Tryptophan--tRNA ligase, cytoplasmic	11.049	2.89284	R.NC#DSDATK.A	NA	NA	NA	NA	NA	NA	NA	NA
sp|P34022|RANG_MOUSE_132	P34022	RANBP1	RANG_MOUSE Ran-specific GTPase-activating protein	9.09315	0.748084	R.AWVWNTHADFADEC#PKPELLAIR.F	NA	NA	NA	NA	NA	NA	NA	NA
sp|P34884|MIF_MOUSE_81	P34884	MIF	MIF_MOUSE Macrophage migration inhibitory factor	6.45152	0.529248	K.LLC#GLLSDR.L	0.643294	0.269262	K.LLC#GLLSDR.L	-5.80822	-9.78135	5.94069	6.9784891164358e-05	0.000534962	***
sp|P34914|HYES_MOUSE_120	P34914	EPHX2	HYES_MOUSE Bifunctional epoxide hydrolase 2	36.3865	4.00469	K.GFTTC#IVTNNWLDDGDKR.D	15.6126	1.26101	K.GFTTC#IVTNNWLDDGDKR.D	-20.7739	-4.9479	4.78549	0.00483643	0.0114901	*
sp|P35123|UBP4_MOUSE_110	P35123	USP4	UBP4_MOUSE Ubiquitin carboxyl-terminal hydrolase 4	NA	NA	NA	11.8608	0.481512	K.LLNWYGC#VEGQQPIVR.K	NA	NA	NA	NA	NA
sp|P35123|UBP4_MOUSE_500	P35123	USP4	UBP4_MOUSE Ubiquitin carboxyl-terminal hydrolase 4	1.31811	0.437103	R.IMEVFLVPADPQC#RPIQYR.V	6.32982	0.764986	R.IMEVFLVPADPQC#RPIQYR.V	5.01171	5.68829	6.36028	0.00104185	0.00356763	**
sp|P35123|UBP4_MOUSE_758	P35123	USP4	UBP4_MOUSE Ubiquitin carboxyl-terminal hydrolase 4	1.63954	0.421377	R.SLYFDEQESEAC#EK.H	NA	NA	NA	NA	NA	NA	NA	NA
sp|P35123|UBP4_MOUSE_855	P35123	USP4	UBP4_MOUSE Ubiquitin carboxyl-terminal hydrolase 4	NA	NA	NA	3.90111	0.271955	R.ALNMSEFVC#DR.S	NA	NA	NA	NA	NA
sp|P35123|UBP4_MOUSE_926	P35123	USP4	UBP4_MOUSE Ubiquitin carboxyl-terminal hydrolase 4	6.9328	0.536486	R.RDDEC#SSTSSLGSFPGSDGGVK.L	6.54658	0.465725	R.RDDEC#SSTSSLGSFPGSDGGVK.L	-0.38622	-0.54364	7.84511	0.601791	0.661064	ns
sp|P35235|PTN11_MOUSE_104	P35235	PTPN11	PTN11_MOUSE Tyrosine-protein phosphatase non-receptor type 11	7.31166	0.688327	K.YPLNC#ADPTSER.W	NA	NA	NA	NA	NA	NA	NA	NA
sp|P35235|PTN11_MOUSE_259	P35235	PTPN11	PTN11_MOUSE Tyrosine-protein phosphatase non-receptor type 11	4.67768	0.623698	K.QGFWEEFETLQQQEC#K.L	5.89135	0.235641	K.QGFWEEFETLQQQEC#K.L	1.21367	1.82034	5.11914	0.126993	0.174545	ns
sp|P35235|PTN11_MOUSE_490	P35235	PTPN11	PTN11_MOUSE Tyrosine-protein phosphatase non-receptor type 11	1.2538	0.468807	K.GVDC#DIDVPK.T	NA	NA	NA	NA	NA	NA	NA	NA
sp|P35282|RAB21_MOUSE_27	P35282	RAB21	RAB21_MOUSE Ras-related protein Rab-21	12.5176	0.743744	K.VVLLGEGC#VGK.T	6.32553	0.240554	K.VVLLGEGC#VGK.T	-6.1921	-7.92154	4.82783	0.000606097	0.00238542	**
sp|P35283|RAB12_MOUSE_158	P35283	RAB12	RAB12_MOUSE Ras-related protein Rab-12	16.9721	1.38115	K.LDC#ETDR.E	0.580195	0.366198	K.LDC#ETDR.E	-16.3919	-11.4719	4.55962	0.00015522	0.000904838	***
sp|P35283|RAB12_MOUSE_182	P35283	RAB12	RAB12_MOUSE Ras-related protein Rab-12	1.38706	0.403013	R.FC#EASAK.D	NA	NA	NA	NA	NA	NA	NA	NA
sp|P35290|RAB24_MOUSE_87	P35290	RAB24	RAB24_MOUSE Ras-related protein Rab-24	5.7491	1.45393	K.AAIVC#YDLTDSSSFER.A	2.67895	0.279039	K.AAIVC#YDLTDSSSFER.A	-3.07015	-2.07377	4.29427	0.101993	0.144064	ns
sp|P35293|RAB18_MOUSE_110	P35293	RAB18	RAB18_MOUSE Ras-related protein Rab-18	7.85346	1.179	K.LDNWLNELETYC#TR.N	19.8175	1.91441	K.LDNWLNELETYC#TR.N	11.964	5.32128	6.65265	0.00129287	0.0041904	**
sp|P35385|HSPB7_MOUSE_125	P35385	HSPB7	HSPB7_MOUSE Heat shock protein beta-7	0.061368	0.0601656	K.C#QLPEDVDPTSVTSALR.E	3.59982	0.558673	K.C#QLPEDVDPTSVTSALR.E	3.53845	6.29726	4.09277	0.00300758	0.0079191	**
sp|P35486|ODPA_MOUSE_181	P35486	PDHA1	ODPA_MOUSE Pyruvate dehydrogenase E1 component subunit alpha, somatic form, mitochondrial	1.11825	0.372082	K.NFYGGNGIVGAQVPLGAGIALAC#K.Y	2.95539	0.256546	K.NFYGGNGIVGAQVPLGAGIALAC#K.Y	1.83714	4.0649	7.10207	0.00463626	0.0111381	*
sp|P35486|ODPA_MOUSE_261	P35486	PDHA1	ODPA_MOUSE Pyruvate dehydrogenase E1 component subunit alpha, somatic form, mitochondrial	8.5645	0.8029	R.VDGMDILC#VR.E	3.45093	0.28364	R.VDGM*DILC#VR.E	-5.11357	-6.00518	4.98308	0.00186073	0.00552617	**
sp|P35486|ODPA_MOUSE_273	P35486	PDHA1	ODPA_MOUSE Pyruvate dehydrogenase E1 component subunit alpha, somatic form, mitochondrial	14.5227	2.61875	K.FAAAYC#R.S	10.9287	0.36862	K.FAAAYC#R.S	-3.59403	-1.35902	4.15845	0.243179	0.303336	ns
sp|P35486|ODPA_MOUSE_41	P35486	PDHA1	ODPA_MOUSE Pyruvate dehydrogenase E1 component subunit alpha, somatic form, mitochondrial	NA	NA	NA	1.72497	0.225072	K.KC#DLHR.L	NA	NA	NA	NA	NA
sp|P35505|FAAA_MOUSE_408	P35505	FAH	FAAA_MOUSE Fumarylacetoacetase	10.5047	1.49532	R.VGFGQC#AGK.V	NA	NA	NA	NA	NA	NA	NA	NA
sp|P35550|FBRL_MOUSE_105	P35550	FBL	FBRL_MOUSE rRNA 2'-O-methyltransferase fibrillarin	1.70047	0.37179	R.HEGVFIC#R.G	4.04136	0.47987	R.HEGVFIC#R.G	2.34088	3.8562	7.53016	0.00542681	0.0126678	*
sp|P35550|FBRL_MOUSE_274	P35550	FBL	FBRL_MOUSE rRNA 2'-O-methyltransferase fibrillarin	7.04194	0.938611	K.ANC#IDSTASAEAVFASEVK.K	21.7836	0.341862	K.ANC#IDSTASAEAVFASEVK.K	14.7417	14.7575	5.0429	2.42241495486893e-05	0.000290328	***
sp|P35569|IRS1_MOUSE_970	P35569	IRS1	IRS1_MOUSE Insulin receptor substrate 1	26.1586	3.04633	R.IGPAPPGSATVC#RPTR.S	NA	NA	NA	NA	NA	NA	NA	NA
sp|P35585|AP1M1_MOUSE_241	P35585	AP1M1	AP1M1_MOUSE AP-1 complex subunit mu-1	NA	NA	NA	7.7162	0.885587	K.FHQC#VR.L	NA	NA	NA	NA	NA
sp|P35700|PRDX1_MOUSE_173	P35700	PRDX1	PRDX1_MOUSE Peroxiredoxin-1	2.62553	0.262677	K.HGEVC#PAGWKPGSDTIKPDVNK.S	2.42843	0.512372	K.HGEVC#PAGWKPGSDTIKPDVNK.S	-0.197095	-0.342309	5.96676	0.743854	0.786457	ns
sp|P35821|PTN1_MOUSE_121	P35821	PTPN1	PTN1_MOUSE Tyrosine-protein phosphatase non-receptor type 1	18.7826	1.09182	K.C#AQYWPQQEEK.E	20.5286	0.767893	K.C#AQYWPQQEEK.E	1.74593	1.308	7.17931	0.231196	0.290633	ns
sp|P35979|RL12_MOUSE_141	P35979	RPL12	RL12_MOUSE 60S ribosomal protein L12	28.7019	6.44383	K.EILGTAQSVGC#NVDGR.H	NA	NA	NA	NA	NA	NA	NA	NA
sp|P35979|RL12_MOUSE_162	P35979	RPL12	RL12_MOUSE 60S ribosomal protein L12	2.67164	0.159998	R.HPHDIIDDINSGAVEC#PAS.-	1.69692	0.242681	R.HPHDIIDDINSGAVEC#PAS.-	-0.974718	-3.35326	6.92477	0.0123929	0.0242719	*
sp|P35979|RL12_MOUSE_17	P35979	RPL12	RL12_MOUSE 60S ribosomal protein L12	1.3313	0.239633	R.C#TGGEVGATSALAPK.I	1.52774	0.153604	R.C#TGGEVGATSALAPK.I	0.196439	0.690138	6.81225	0.512925	0.579295	ns
sp|P36552|HEM6_MOUSE_116	P36552	CPOX	HEM6_MOUSE Oxygen-dependent coproporphyrinogen-III oxidase, mitochondrial	8.82915	0.797534	R.C#STFMSSPVTELR.E	16.6374	0.203443	R.C#STFMSSPVTELR.E	7.80829	9.48674	4.51837	0.000375515	0.00166826	**
sp|P36552|HEM6_MOUSE_153	P36552	CPOX	HEM6_MOUSE Oxygen-dependent coproporphyrinogen-III oxidase, mitochondrial	15.4728	0.709582	K.MELMIMETQAQVC#R.A	NA	NA	NA	NA	NA	NA	NA	NA
sp|P36552|HEM6_MOUSE_181	P36552	CPOX	HEM6_MOUSE Oxygen-dependent coproporphyrinogen-III oxidase, mitochondrial	2.58516	1.59961	K.EGGGGITC#VLQDGR.V	98.7173	1.2827	K.EGGGGITC#VLQDGR.V	96.1321	46.885	7.63937	1.11797216976514e-10	3.59092660928562e-07	****
sp|P36552|HEM6_MOUSE_308	P36552	CPOX	HEM6_MOUSE Oxygen-dependent coproporphyrinogen-III oxidase, mitochondrial	43.9693	1.66751	K.WC#DDYFFIVHR.G	NA	NA	NA	NA	NA	NA	NA	NA
sp|P36552|HEM6_MOUSE_346	P36552	CPOX	HEM6_MOUSE Oxygen-dependent coproporphyrinogen-III oxidase, mitochondrial	0.571796	0.240807	K.TC#AEAVVPSYVPIVK.K	NA	NA	NA	NA	NA	NA	NA	NA
sp|P36916|GNL1_MOUSE_365	P36916	GNL1	GNL1_MOUSE Guanine nucleotide-binding protein-like 1	NA	NA	NA	11.0677	0.620047	K.DGVVTIGC#IGFPNVGK.S	NA	NA	NA	NA	NA
sp|P36993|PPM1B_MOUSE_294	P36993	PPM1B	PPM1B_MOUSE Protein phosphatase 1B	1.39693	0.380617	R.DNMSVVLVC#FSNAPK.V	1.08349	0.135851	R.DNMSVVLVC#FSNAPK.V	-0.313441	-0.775585	5.00287	0.473044	0.539613	ns
sp|P36993|PPM1B_MOUSE_71	P36993	PPM1B	PPM1B_MOUSE Protein phosphatase 1B	2.18701	0.7077	R.VANYC#STHLLEHITTNEDFR.A	NA	NA	NA	NA	NA	NA	NA	NA
sp|P37040|NCPR_MOUSE_363	P37040	POR	NCPR_MOUSE NADPH--cytochrome P450 reductase	NA	NA	NA	84.3037	2.73268	K.KHPFPC#PTTYR.T	NA	NA	NA	NA	NA
sp|P37040|NCPR_MOUSE_566	P37040	POR	NCPR_MOUSE NADPH--cytochrome P450 reductase	NA	NA	NA	1.84847	0.260007	K.EVGETLLYYGC#R.R	NA	NA	NA	NA	NA
sp|P37804|TAGL_MOUSE_38	P37804	TAGLN	TAGL_MOUSE Transgelin	13.5354	2.48237	R.LVEWIVVQC#GPDVGRPDR.G	14.983	4.44211	R.LVEWIVVQC#GPDVGRPDR.G	1.44764	0.284484	6.2763	0.785194	0.823928	ns
sp|P38060|HMGCL_MOUSE_141	P38060	HMGCL	HMGCL_MOUSE Hydroxymethylglutaryl-CoA lyase, mitochondrial	22.7221	1.40154	K.NANC#SIEESFQR.F	6.15113	1.07644	K.NANC#SIEESFQR.F	-16.571	-9.3769	7.50091	2.09555314161178e-05	0.0002671	***
sp|P38060|HMGCL_MOUSE_307	P38060	HMGCL	HMGCL_MOUSE Hydroxymethylglutaryl-CoA lyase, mitochondrial	1.48342	0.203014	K.LLEAGDFIC#QALNR.K	6.98749	0.31006	K.LLEAGDFIC#QALNR.K	5.50407	14.8514	6.89719	1.72309790584494e-06	6.11976993232095e-05	****
sp|P38647|GRP75_MOUSE_317	P38647	HSPA9	GRP75_MOUSE Stress-70 protein, mitochondrial	2.22114	0.251048	K.C#ELSSSVQTDINLPYLTMDASGPK.H	2.43755	0.117514	K.C#ELSSSVQTDINLPYLTMDASGPK.H	0.216417	0.780749	5.6726	0.46627	0.533244	ns
sp|P38647|GRP75_MOUSE_366	P38647	HSPA9	GRP75_MOUSE Stress-70 protein, mitochondrial	3.67073	0.244832	R.TIAPC#QK.A	0.729964	0.159919	R.TIAPC#QK.A	-2.94077	-10.0562	6.88755	2.29862823287184e-05	0.000279873	***
sp|P38647|GRP75_MOUSE_487	P38647	HSPA9	GRP75_MOUSE Stress-70 protein, mitochondrial	2.04432	0.739241	K.VC#QGER.E	NA	NA	NA	NA	NA	NA	NA	NA
sp|P38647|GRP75_MOUSE_608	P38647	HSPA9	GRP75_MOUSE Stress-70 protein, mitochondrial	5.85217	0.582335	K.DQLPADEC#NK.L	1.77387	0.0886046	K.DQLPADEC#NK.L	-4.0783	-6.92367	4.18511	0.00193	0.00569777	**
sp|P38647|GRP75_MOUSE_66	P38647	HSPA9	GRP75_MOUSE Stress-70 protein, mitochondrial	16.1618	1.53877	K.GAVVGIDLGTTNSC#VAVM*EGK.Q	10.4117	0.637205	K.GAVVGIDLGTTNSC#VAVMEGK.Q	-5.75007	-3.45249	5.33264	0.0164058	0.0303196	*
sp|P39054|DYN2_MOUSE_607	P39054	DNM2	DYN2_MOUSE Dynamin-2	8.19547	0.739384	R.QIELAC#DSQEDVDSWK.A	8.96124	0.304106	R.QIELAC#DSQEDVDSWK.A	0.765767	0.957831	5.31566	0.379658	0.447673	ns
sp|P39054|DYN2_MOUSE_86	P39054	DNM2	DYN2_MOUSE Dynamin-2	NA	NA	NA	8.53538	0.90789	K.TEYAEFLHC#K.S	NA	NA	NA	NA	NA
sp|P40124|CAP1_MOUSE_355	P40124	CAP1	CAP1_MOUSE Adenylyl cyclase-associated protein 1	6.06884	0.45102	K.C#VNTTLQIK.G	10.5942	0.582491	K.C#VNTTLQIK.G	4.52537	6.14284	7.52812	0.000352838	0.00159174	**
sp|P40124|CAP1_MOUSE_374	P40124	CAP1	CAP1_MOUSE Adenylyl cyclase-associated protein 1	4.30488	0.78417	K.INSITVDNC#K.K	3.46496	0.176095	K.INSITVDNC#K.K	-0.839924	-1.04507	4.4024	0.349941	0.415684	ns
sp|P40124|CAP1_MOUSE_415	P40124	CAP1	CAP1_MOUSE Adenylyl cyclase-associated protein 1	21.0003	1.29567	K.TDGC#HAYLSK.N	NA	NA	NA	NA	NA	NA	NA	NA
sp|P40124|CAP1_MOUSE_426	P40124	CAP1	CAP1_MOUSE Adenylyl cyclase-associated protein 1	2.03546	0.394601	K.NSLDC#EIVSAK.S	0.89034	0.238031	K.NSLDC#EIVSAK.S	-1.14512	-2.48489	6.57062	0.0440802	0.0703357	ns
sp|P40124|CAP1_MOUSE_92	P40124	CAP1	CAP1_MOUSE Adenylyl cyclase-associated protein 1	12.9485	1.27245	R.ALLATASQC#QQPAGNK.L	6.62966	0.299444	R.ALLATASQC#QQPAGNK.L	-6.31887	-4.83388	4.44169	0.00646163	0.0145312	*
sp|P40142|TKT_MOUSE_133	P40142	TKT	TKT_MOUSE Transketolase	2.91581	0.713357	K.QAFTDVATGSLGQGLGAAC#GMAYTGK.Y	0.832531	0.528657	K.QAFTDVATGSLGQGLGAAC#GMAYTGK.Y	-2.08328	-2.34632	7.3755	0.049559	0.0773511	ns
sp|P40142|TKT_MOUSE_468	P40142	TKT	TKT_MOUSE Transketolase	5.36582	0.746513	K.GIC#FIR.T	7.81196	0.285654	K.GIC#FIR.T	2.44615	3.06036	5.14679	0.0270539	0.0470477	*
sp|P40936|INMT_MOUSE_116	P40936	INMT	INMT_MOUSE Indolethylamine N-methyltransferase	8.52982	0.904803	K.KEPGAYDWSSIVQHAC#ELEGDR.S	2.56245	0.228884	K.KEPGAYDWSSIVQHAC#ELEGDR.S	-5.96738	-6.39381	4.50984	0.00201976	0.00589398	**
sp|P40936|INMT_MOUSE_231	P40936	INMT	INMT_MOUSE Indolethylamine N-methyltransferase	10.6948	1.71408	K.AIQDAGC#QVLK.C	5.35672	0.805822	K.AIQDAGC#QVLK.C	-5.33808	-2.81835	5.68576	0.0322515	0.0542081	ns
sp|P41105|RL28_MOUSE_13	P41105	RPL28	RL28_MOUSE 60S ribosomal protein L28	4.86888	0.449649	R.NC#SSFLIK.R	7.27892	0.564897	R.NC#SSFLIK.R	2.41005	3.33799	7.61681	0.0110127	0.0221219	*
sp|P41216|ACSL1_MOUSE_109	P41216	ACSL1	ACSL1_MOUSE Long-chain-fatty-acid--CoA ligase 1	10.0876	0.686268	R.GIQVSNNGPC#LGSR.K	20.6962	0.495634	R.GIQVSNNGPC#LGSR.K	10.6086	12.5318	7.28032	3.43968101967259e-06	8.49865802706798e-05	****
sp|P41216|ACSL1_MOUSE_133	P41216	ACSL1	ACSL1_MOUSE Long-chain-fatty-acid--CoA ligase 1	2.6457	0.262245	K.EVAELAEC#IGSGLIQK.G	3.22126	0.548578	K.EVAELAEC#IGSGLIQK.G	0.575559	0.946584	5.73747	0.381991	0.449599	ns
sp|P41216|ACSL1_MOUSE_221	P41216	ACSL1	ACSL1_MOUSE Long-chain-fatty-acid--CoA ligase 1	6.53307	0.509418	K.LTPC#LK.I	0.000926	0.000846	K.LTPC#LK.I	-6.53214	-12.8227	4.00002	0.000213211	0.00111174	**
sp|P41216|ACSL1_MOUSE_242	P41216	ACSL1	ACSL1_MOUSE Long-chain-fatty-acid--CoA ligase 1	2.97279	0.44371	K.C#GVEIISLK.A	1.44902	0.132313	K.C#GVEIISLK.A	-1.52377	-3.29095	4.7058	0.0237275	0.0418751	*
sp|P41216|ACSL1_MOUSE_275	P41216	ACSL1	ACSL1_MOUSE Long-chain-fatty-acid--CoA ligase 1	0.514923	0.167616	R.VKPKPPEPEDLAIIC#FTSGTTGNPK.G	0.622615	0.155942	R.VKPKPPEPEDLAIIC#FTSGTTGNPK.G	0.107692	0.470398	7.95866	0.650692	0.705136	ns
sp|P41216|ACSL1_MOUSE_298	P41216	ACSL1	ACSL1_MOUSE Long-chain-fatty-acid--CoA ligase 1	8.08662	0.582143	K.GAMITHQNIINDC#SGFIK.A	19.4536	0.691819	K.GAM*ITHQNIINDC#SGFIK.A	11.367	12.5719	7.77294	1.93020912234587e-06	6.57427856399575e-05	****
sp|P41216|ACSL1_MOUSE_510	P41216	ACSL1	ACSL1_MOUSE Long-chain-fatty-acid--CoA ligase 1	0.33137	0.33137	K.GEGEVC#VK.G	2.96658	0.806549	K.GEGEVC#VK.G	2.63521	3.02214	5.31296	0.0271702	0.0471734	*
sp|P41216|ACSL1_MOUSE_55	P41216	ACSL1	ACSL1_MOUSE Long-chain-fatty-acid--CoA ligase 1	12.0143	1.55363	K.ALKPPC#DLSMQSVEIAGTTDGIR.R	3.6465	0.503652	K.ALKPPC#DLSMQSVEIAGTTDGIR.R	-8.36781	-5.12348	4.83154	0.00407516	0.0101311	*
sp|P41216|ACSL1_MOUSE_626	P41216	ACSL1	ACSL1_MOUSE Long-chain-fatty-acid--CoA ligase 1	2.52898	0.832879	R.GLQGSFEELC#R.N	4.18402	0.451214	R.GLQGSFEELC#R.N	1.65504	1.74721	6.16175	0.129897	0.177923	ns
sp|P42208|SEPT2_MOUSE_111	P42208	43710	SEPT2_MOUSE Septin-2	3.52466	0.228667	R.LTVVDTPGYGDAINC#R.D	17.5209	0.708698	R.LTVVDTPGYGDAINC#R.D	13.9962	18.7951	4.82394	1.06707206214073e-05	0.000177587	***
sp|P42232|STA5B_MOUSE_279	P42232	STAT5B	STA5B_MOUSE Signal transducer and activator of transcription 5B	4.10433	0.536019	R.QQLAGNGGPPEGSLDVLQSWC#EK.L	4.26886	0.441154	R.QQLAGNGGPPEGSLDVLQSWC#EK.L	0.164524	0.236994	7.71457	0.818833	0.852819	ns
sp|P42232|STA5B_MOUSE_688	P42232	STAT5B	STA5B_MOUSE Signal transducer and activator of transcription 5B	1.08986	0.714526	K.YYTPVPC#EPATAK.A	NA	NA	NA	NA	NA	NA	NA	NA
sp|P42567|EPS15_MOUSE_657	P42567	EPS15	EPS15_MOUSE Epidermal growth factor receptor substrate 15	NA	NA	NA	8.52888	0.60177	K.GSDPFASDC#FFK.Q	NA	NA	NA	NA	NA
sp|P42567|EPS15_MOUSE_784	P42567	EPS15	EPS15_MOUSE Epidermal growth factor receptor substrate 15	6.88126	0.781112	K.VGTPTRPC#PPPPGK.R	5.7087	0.773196	K.VGTPTRPC#PPPPGK.R	-1.17256	-1.06686	7.99917	0.317175	0.383138	ns
sp|P42669|PURA_MOUSE_271	P42669	PURA	PURA_MOUSE Transcriptional activator protein Pur-alpha	0.457041	0.303609	K.FGHTFC#K.Y	0.366219	0.295871	K.FGHTFC#K.Y	-0.0908223	-0.214238	7.99467	0.835725	0.866198	ns
sp|P42669|PURA_MOUSE_291	P42669	PURA	PURA_MOUSE Transcriptional activator protein Pur-alpha	0.146591	0.118088	R.AAC#EQLHQQQQQQQEETTAATLLLQGEEEGEED.-	3.44304	0.260396	R.AAC#EQLHQQQQQQQEETTAATLLLQGEEEGEED.-	3.29645	11.5292	5.57848	4.21740002521067e-05	0.000400778	***
sp|P42932|TCPQ_MOUSE_187	P42932	CCT8	TCPQ_MOUSE T-complex protein 1 subunit theta	3.86803	1.61496	K.LIAQAC#VSIFPDSGNFNVDNIR.V	NA	NA	NA	NA	NA	NA	NA	NA
sp|P42932|TCPQ_MOUSE_244	P42932	CCT8	TCPQ_MOUSE T-complex protein 1 subunit theta	1.25501	0.25656	K.IAVYSC#PFDGMITETK.G	2.46276	0.114154	K.IAVYSC#PFDGMITETK.G	1.20774	4.30093	5.52406	0.00614839	0.0139665	*
sp|P42932|TCPQ_MOUSE_36	P42932	CCT8	TCPQ_MOUSE T-complex protein 1 subunit theta	NA	NA	NA	4.83372	0.698227	R.NIQAC#K.E	NA	NA	NA	NA	NA
sp|P42932|TCPQ_MOUSE_430	P42932	CCT8	TCPQ_MOUSE T-complex protein 1 subunit theta	1.1816	0.389363	K.QITSYGETC#PGLEQYAIK.K	1.37298	0.146853	K.QITSYGETC#PGLEQYAIK.K	0.191382	0.459901	5.11544	0.664475	0.717892	ns
sp|P45376|ALDR_MOUSE_187	P45376	AKR1B1	ALDR_MOUSE Aldose reductase	0.63843	0.181441	K.YKPAVNQIEC#HPYLTQEK.L	4.91637	0.302044	K.YKPAVNQIEC#HPYLTQEK.L	4.27794	12.1411	6.55424	9.8135097485473e-06	0.000173192	***
sp|P45376|ALDR_MOUSE_200	P45376	AKR1B1	ALDR_MOUSE Aldose reductase	2.11684	0.276504	K.LIEYC#HSK.G	1.98375	0.1704	K.LIEYC#HSK.G	-0.133095	-0.409783	6.65527	0.694832	0.745323	ns
sp|P45376|ALDR_MOUSE_45	P45376	AKR1B1	ALDR_MOUSE Aldose reductase	6.41234	0.648398	R.HIDC#AQVYQNEK.E	2.10757	0.241726	R.HIDC#AQVYQNEK.E	-4.30477	-6.22085	5.0908	0.00147061	0.00463552	**
sp|P45376|ALDR_MOUSE_81	P45376	AKR1B1	ALDR_MOUSE Aldose reductase	3.00985	0.266197	K.LWC#TFHDK.S	0.0552242	0.0373983	K.LWC#TFHDK.S	-2.95462	-10.9914	4.15784	0.000315544	0.00149089	**
sp|P45591|COF2_MOUSE_39	P45591	CFL2	COF2_MOUSE Cofilin-2	4.50953	0.520861	K.AVLFC#LSDDKR.Q	6.63231	0.366276	K.AVLFC#LSDDKR.Q	2.12278	3.33376	7.17873	0.0120737	0.0238064	*
sp|P45591|COF2_MOUSE_80	P45591	CFL2	COF2_MOUSE Cofilin-2	7.312	0.213986	K.LLPLNDC#R.Y	5.19499	0.247911	K.LLPLNDC#R.Y	-2.11701	-6.46434	7.83279	0.000214059	0.00111255	**
sp|P46061|RAGP1_MOUSE_169	P46061	RANGAP1	RAGP1_MOUSE Ran GTPase-activating protein 1	8.77014	0.984456	K.ILAAALTEC#HR.K	NA	NA	NA	NA	NA	NA	NA	NA
sp|P46061|RAGP1_MOUSE_274	P46061	RANGAP1	RAGP1_MOUSE Ran GTPase-activating protein 1	27.8046	0.882668	R.QVEVINFGDC#LVR.S	NA	NA	NA	NA	NA	NA	NA	NA
sp|P46061|RAGP1_MOUSE_303	P46061	RANGAP1	RAGP1_MOUSE Ran GTPase-activating protein 1	NA	NA	NA	2.22241	0.221786	K.ELNLSFC#EIK.R	NA	NA	NA	NA	NA
sp|P46061|RAGP1_MOUSE_506	P46061	RANGAP1	RAGP1_MOUSE Ran GTPase-activating protein 1	NA	NA	NA	18.1504	0.435496	K.AFSC#SSFNSNTFLTR.L	NA	NA	NA	NA	NA
sp|P46460|NSF_MOUSE_264	P46460	NSF	NSF_MOUSE Vesicle-fusing ATPase	2.14187	0.235648	K.GILLYGPPGC#GK.T	NA	NA	NA	NA	NA	NA	NA	NA
sp|P46460|NSF_MOUSE_599	P46460	NSF	NSF_MOUSE Vesicle-fusing ATPase	NA	NA	NA	5.93927	2.83565	K.SQLSC#VVVDDIER.L	NA	NA	NA	NA	NA
sp|P46471|PRS7_MOUSE_236	P46471	PSMC2	PRS7_MOUSE 26S protease regulatory subunit 7	3.21773	0.144209	R.TDAC#FIR.V	NA	NA	NA	NA	NA	NA	NA	NA
sp|P46471|PRS7_MOUSE_377	P46471	PSMC2	PRS7_MOUSE 26S protease regulatory subunit 7	10.4607	1.54679	R.LC#PNSTGAEIR.S	58.5008	2.75394	R.LC#PNSTGAEIR.S	48.0402	15.2093	6.29531	3.35928882828193e-06	8.3815574223458e-05	****
sp|P46471|PRS7_MOUSE_389	P46471	PSMC2	PRS7_MOUSE 26S protease regulatory subunit 7	21.617	0.911841	R.SVC#TEAGMFAIR.A	14.8057	1.06205	R.SVC#TEAGMFAIR.A	-6.81135	-4.86598	7.82091	0.0013297	0.00427528	**
sp|P46664|PURA2_MOUSE_338	P46664	ADSS	PURA2_MOUSE Adenylosuccinate synthetase isozyme 2	3.37382	0.276687	R.C#GWLDLVSLK.Y	NA	NA	NA	NA	NA	NA	NA	NA
sp|P46664|PURA2_MOUSE_58	P46664	ADSS	PURA2_MOUSE Adenylosuccinate synthetase isozyme 2	7.56592	0.805858	K.VVDLLAQDADIVC#R.C	5.67046	0.54682	K.VVDLLAQDADIVC#R.C	-1.89546	-1.94632	7.03919	0.092438	0.132609	ns
sp|P46735|MYO1B_MOUSE_509	P46735	MYO1B	MYO1B_MOUSE Unconventional myosin-Ib	27.1309	1.44909	R.FLNDTTLPHSC#FR.I	41.2874	0.878991	R.FLNDTTLPHSC#FR.I	14.1565	8.35271	6.59254	9.64526316249992e-05	0.000659161	***
sp|P46737|BRCC3_MOUSE_172	P46737	BRCC3	BRCC3_MOUSE Lys-63-specific deubiquitinase BRCC36	15.7294	0.362745	R.VLYTC#FQSIQAQK.S	NA	NA	NA	NA	NA	NA	NA	NA
sp|P46978|STT3A_MOUSE_637	P46978	STT3A	STT3A_MOUSE Dolichyl-diphosphooligosaccharide--protein glycosyltransferase subunit STT3A	0.592769	0.170996	R.EGSPVLLNC#LMYK.M	2.51568	0.422844	R.EGSPVLLNC#LMYK.M	1.92291	4.21588	5.27421	0.0074354	0.0162245	*
sp|P47199|QOR_MOUSE_137	P47199	CRYZ	QOR_MOUSE Quinone oxidoreductase	4.50387	0.313863	R.QGAALGIPYFTAC#R.A	NA	NA	NA	NA	NA	NA	NA	NA
sp|P47199|QOR_MOUSE_166	P47199	CRYZ	QOR_MOUSE Quinone oxidoreductase	5.80234	0.836264	R.AGESVLVHGASGGVGLATC#QIAR.A	5.5728	0.408085	R.AGESVLVHGASGGVGLATC#QIAR.A	-0.229545	-0.246684	5.80281	0.813647	0.849069	ns
sp|P47199|QOR_MOUSE_250	P47199	CRYZ	QOR_MOUSE Quinone oxidoreductase	NA	NA	NA	10.873	0.864642	R.VVVVGC#R.G	NA	NA	NA	NA	NA
sp|P47199|QOR_MOUSE_45	P47199	CRYZ	QOR_MOUSE Quinone oxidoreductase	13.5654	1.75474	K.VHAC#GVNPVETYIR.S	12.9015	0.869758	K.VHAC#GVNPVETYIR.S	-0.663929	-0.339005	5.85357	0.746436	0.788532	ns
sp|P47738|ALDH2_MOUSE_388	P47738	ALDH2	ALDH2_MOUSE Aldehyde dehydrogenase, mitochondrial	0.431634	0.249271	K.LLC#GGGAAADR.G	27.5547	1.41288	K.LLC#GGGAAADR.G	27.123	18.905	4.24877	2.91143136435142e-05	0.000321358	***
sp|P47738|ALDH2_MOUSE_68	P47738	ALDH2	ALDH2_MOUSE Aldehyde dehydrogenase, mitochondrial	1.48814	0.371091	K.TFPTVNPSTGEVIC#QVAEGNK.E	1.54935	0.3568	K.TFPTVNPSTGEVIC#QVAEGNK.E	0.0612079	0.118897	7.98769	0.908292	0.927937	ns
sp|P47753|CAZA1_MOUSE_157	P47753	CAPZA1	CAZA1_MOUSE F-actin-capping protein subunit alpha-1	22.3223	1.89534	K.TIDGQQTIIAC#IESHQFQPK.N	NA	NA	NA	NA	NA	NA	NA	NA
sp|P47754|CAZA2_MOUSE_141	P47754	CAPZA2	CAZA2_MOUSE F-actin-capping protein subunit alpha-2	4.18994	0.276906	K.EHYPNGVC#TVYGK.K	1.10065	0.285248	K.EHYPNGVC#TVYGK.K	-3.08929	-7.77089	7.99296	5.40536253108559e-05	0.000456895	***
sp|P47754|CAZA2_MOUSE_157	P47754	CAPZA2	CAZA2_MOUSE F-actin-capping protein subunit alpha-2	5.99339	0.472026	K.KVDGQQTIIAC#IESHQFQAK.N	6.62043	0.337672	K.KVDGQQTIIAC#IESHQFQAK.N	0.627047	1.08042	7.24435	0.314605	0.380464	ns
sp|P47757|CAPZB_MOUSE_147	P47757	CAPZB	CAPZB_MOUSE F-actin-capping protein subunit beta	0.341366	0.0499673	K.GC#WDSIHVVEVQEK.S	1.25534	0.179966	K.GC#WDSIHVVEVQEK.S	0.913975	4.89347	4.61306	0.00557947	0.012901	*
sp|P47757|CAPZB_MOUSE_206	P47757	CAPZB	CAPZB_MOUSE F-actin-capping protein subunit beta	3.08135	0.394743	K.DETVSDC#SPHIANIGR.L	7.87554	0.657043	K.DETVSDC#SPHIANIGR.L	4.79419	6.25462	6.55473	0.000548748	0.00222548	**
sp|P47757|CAPZB_MOUSE_62	P47757	CAPZB	CAPZB_MOUSE F-actin-capping protein subunit beta	9.56781	0.527042	K.DYLLC#DYNR.D	3.6524	0.222004	K.DYLLC#DYNR.D	-5.91541	-10.3436	5.37613	9.45487876487972e-05	0.000648609	***
sp|P47791|GSHR_MOUSE_256	P47791	GSR	GSHR_MOUSE Glutathione reductase, mitochondrial	0.376511	0.2437	R.NFDSLISSNC#TEELENAGVEVLK.F	1.79682	0.648079	R.NFDSLISSNC#TEELENAGVEVLK.F	1.42031	2.05133	5.10904	0.0942784	0.134887	ns
sp|P47791|GSHR_MOUSE_355	P47791	GSR	GSHR_MOUSE Glutathione reductase, mitochondrial	6.67514	1.09081	K.GVYAVGDVC#GK.A	8.43541	0.484429	K.GVYAVGDVC#GK.A	1.76026	1.47483	5.51873	0.194898	0.251007	ns
sp|P47791|GSHR_MOUSE_445	P47791	GSR	GSHR_MOUSE Glutathione reductase, mitochondrial	21.8644	0.884575	K.MVC#ANK.E	0.135192	0.0847375	K.MVC#ANK.E	-21.7292	-24.4526	4.07341	1.42112210642567e-05	0.000211542	***
sp|P47802|MTX1_MOUSE_155	P47802	MTX1	MTX1_MOUSE Metaxin-1	0.755041	0.373829	R.LQLLC#GEHK.S	2.52892	0.231024	R.LQLLC#GEHK.S	1.77387	4.03654	6.6664	0.00548503	0.0127481	*
sp|P47802|MTX1_MOUSE_177	P47802	MTX1	MTX1_MOUSE Metaxin-1	NA	NA	NA	8.89345	0.614569	R.EC#LTLLSQR.L	NA	NA	NA	NA	NA
sp|P47811|MK14_MOUSE_162	P47811	MAPK14	MK14_MOUSE Mitogen-activated protein kinase 14	3.17431	0.176775	R.DLKPSNLAVNEDC#ELK.I	6.37167	0.449753	R.DLKPSNLAVNEDC#ELK.I	3.19735	6.6164	5.20709	0.00101372	0.00350491	**
sp|P47811|MK14_MOUSE_39	P47811	MAPK14	MK14_MOUSE Mitogen-activated protein kinase 14	4.46706	0.297249	R.YQNLSPVGSGAYGSVC#AAFDTK.T	0.91814	0.186502	R.YQNLSPVGSGAYGSVC#AAFDTK.T	-3.54892	-10.1134	6.72674	2.59450243507718e-05	0.000299362	***
sp|P47856|GFPT1_MOUSE_476	P47856	GFPT1	GFPT1_MOUSE Glutamine--fructose-6-phosphate aminotransferase [isomerizing] 1	4.71837	0.396828	R.ETDC#GVHINAGPEIGVASTK.A	NA	NA	NA	NA	NA	NA	NA	NA
sp|P47857|K6PF_MOUSE_114	P47857	PFKM	K6PF_MOUSE 6-phosphofructokinase, muscle type	15.7077	1.51771	R.GITNLC#VIGGDGSLTGADTFR.S	9.71279	0.496945	R.GITNLC#VIGGDGSLTGADTFR.S	-5.99492	-3.75388	4.84794	0.0140125	0.0266952	*
sp|P47857|K6PF_MOUSE_351	P47857	PFKM	K6PF_MOUSE 6-phosphofructokinase, muscle type	2.14019	0.145567	R.LPLM*EC#VQVTK.D	4.64874	0.244441	R.LPLM*EC#VQVTK.D	2.50854	8.81732	6.52011	7.38434081518393e-05	0.000555523	***
sp|P47857|K6PF_MOUSE_631	P47857	PFKM	K6PF_MOUSE 6-phosphofructokinase, muscle type	8.3917	0.22988	K.C#NENYTTDFIFNLYSEEGK.G	7.44233	0.364275	K.C#NENYTTDFIFNLYSEEGK.G	-0.949366	-2.20401	6.74981	0.0647645	0.0978473	ns
sp|P47857|K6PF_MOUSE_709	P47857	PFKM	K6PF_MOUSE 6-phosphofructokinase, muscle type	5.563	0.316529	R.IFANTPDSGC#VLGM*R.K	4.11847	0.321399	R.IFANTPDSGC#VLGMR.K	-1.44453	-3.20227	7.99814	0.0125733	0.0245355	*
sp|P47934|CACP_MOUSE_287	P47934	CRAT	CACP_MOUSE Carnitine O-acetyltransferase	0.473201	0.18858	K.SIFTVC#LDK.Q	0.437022	0.185883	K.SIFTVC#LDK.Q	-0.0361792	-0.136632	7.99834	0.894698	0.916966	ns
sp|P47934|CACP_MOUSE_449	P47934	CRAT	CACP_MOUSE Carnitine O-acetyltransferase	10.0269	0.539944	R.IYGQAC#ATYESASLR.M	12.625	0.548152	R.IYGQAC#ATYESASLR.M	2.59804	3.37661	7.99818	0.00969345	0.0199203	*
sp|P47941|CRKL_MOUSE_44	P47941	CRKL	CRKL_MOUSE Crk-like protein	8.19969	0.332706	R.DSSTC#PGDYVLSVSENSR.V	14.4717	1.33914	R.DSSTC#PGDYVLSVSENSR.V	6.27199	4.54542	4.49194	0.00795039	0.017123	*
sp|P47955|RLA1_MOUSE_61	P47955	RPLP1	RLA1_MOUSE 60S acidic ribosomal protein P1	0.648054	0.323688	K.ALANVNIGSLIC#NVGAGGPAPAAGAAPAGGAAPSTAAAPAEEK.K	4.92532	0.65681	K.ALANVNIGSLIC#NVGAGGPAPAAGAAPAGGAAPSTAAAPAEEK.K	4.27727	5.84136	5.83473	0.00122442	0.00400956	**
sp|P47962|RL5_MOUSE_100	P47962	RPL5	RL5_MOUSE 60S ribosomal protein L5	5.34696	0.415457	K.VGLTNYAAAYC#TGLLLAR.R	13.0326	1.02282	K.VGLTNYAAAYC#TGLLLAR.R	7.6856	6.96173	5.28493	0.000748632	0.00275442	**
sp|P47962|RL5_MOUSE_144	P47962	RPL5	RL5_MOUSE 60S ribosomal protein L5	NA	NA	NA	9.44597	0.986165	K.IYEGQVEVNGGEYNVESIDGQPGAFTC#YLDAGLAR.T	NA	NA	NA	NA	NA
sp|P47962|RL5_MOUSE_62	P47962	RPL5	RL5_MOUSE 60S ribosomal protein L5	1.06171	0.156319	R.DIIC#QIAYAR.I	7.57763	0.837858	R.DIIC#QIAYAR.I	6.51593	7.64497	4.27813	0.00119399	0.00394963	**
sp|P47962|RL5_MOUSE_76	P47962	RPL5	RL5_MOUSE 60S ribosomal protein L5	1.41432	0.268319	R.IEGDMIVC#AAYAHELPK.Y	0.436932	0.294986	R.IEGDMIVC#AAYAHELPK.Y	-0.977383	-2.45103	7.92924	0.0401302	0.0650344	ns
sp|P47964|RL36_MOUSE_48	P47964	RPL36	RL36_MOUSE 60S ribosomal protein L36	1.92215	0.547419	R.EVC#GFAPYER.R	8.67084	0.46268	R.EVC#GFAPYER.R	6.74869	9.41559	7.78393	1.59506754941874e-05	0.000226697	***
sp|P47968|RPIA_MOUSE_121	P47968	RPIA	RPIA_MOUSE Ribose-5-phosphate isomerase	NA	NA	NA	10.9782	0.569603	K.QENLDLIC#IPTSFQAR.Q	NA	NA	NA	NA	NA
sp|P48024|EIF1_MOUSE_69	P48024	EIF1	EIF1_MOUSE Eukaryotic translation initiation factor 1	9.43499	0.576143	K.FAC#NGTVIEHPEYGEVIQLQGDQR.K	5.21654	0.934851	K.FAC#NGTVIEHPEYGEVIQLQGDQR.K	-4.21845	-3.84149	6.65546	0.00700618	0.0155009	*
sp|P48036|ANXA5_MOUSE_314	P48036	ANXA5	ANXA5_MOUSE Annexin A5	NA	NA	NA	1.1341	0.379738	K.ALLLLC#GGEDD.-	NA	NA	NA	NA	NA
sp|P48193|41_MOUSE_225	P48193	EPB41	41_MOUSE Protein 4.1	2.12702	0.183771	K.VSLLDDTVYEC#VVEK.H	1.67054	0.403059	K.VSLLDDTVYEC#VVEK.H	-0.45648	-1.03048	5.59417	0.345261	0.410732	ns
sp|P48193|41_MOUSE_481	P48193	EPB41	41_MOUSE Protein 4.1	NA	NA	NA	2.39877	0.49411	K.VC#VEHHTFFR.L	NA	NA	NA	NA	NA
sp|P48428|TBCA_MOUSE_67	P48428	TBCA	TBCA_MOUSE Tubulin-specific chaperone A	24.2573	0.653087	R.MMIPDC#QR.R	NA	NA	NA	NA	NA	NA	NA	NA
sp|P48453|PP2BB_MOUSE_478	P48453	PPP3CB	PP2BB_MOUSE Serine/threonine-protein phosphatase 2B catalytic subunit beta isoform	14.3826	1.03842	R.IC#SFEEAK.G	8.46799	0.867544	R.IC#SFEEAK.G	-5.91462	-4.37108	7.75465	0.00256074	0.007018	**
sp|P48678|LMNA_MOUSE_522	P48678	LMNA	LMNA_MOUSE Prelamin-A/C	0.959782	0.446011	K.AQNTWGC#GSSLR.T	17.013	0.979822	K.AQNTWGC#GSSLR.T	16.0532	14.9116	5.58939	1.02832361832777e-05	0.00017569	***
sp|P48774|GSTM5_MOUSE_118	P48774	GSTM5	GSTM5_MOUSE Glutathione S-transferase Mu 5	NA	NA	NA	6.82916	0.577505	R.LC#YNSNHENLKPQYLEQLPAQLK.Q	NA	NA	NA	NA	NA
sp|P48774|GSTM5_MOUSE_177	P48774	GSTM5	GSTM5_MOUSE Glutathione S-transferase Mu 5	1.13506	0.299191	K.C#LDEFPNLK.A	0.271402	0.106551	K.C#LDEFPNLK.A	-0.863656	-2.71933	4.99858	0.0418205	0.0675013	ns
sp|P48774|GSTM5_MOUSE_38	P48774	GSTM5	GSTM5_MOUSE Glutathione S-transferase Mu 5	4.74939	0.698191	R.YIC#GEAPDYDR.S	4.76591	0.320358	R.YIC#GEAPDYDR.S	0.0165152	0.0214992	5.61279	0.983591	0.985125	ns
sp|P48962|ADT1_MOUSE_129	P48962	SLC25A4	ADT1_MOUSE ADP/ATP translocase 1	0.954713	0.413729	R.YFAGNLASGGAAGATSLC#FVYPLDFAR.T	0.40644	0.394611	R.YFAGNLASGGAAGATSLC#FVYPLDFAR.T	-0.548273	-0.958951	7.98216	0.365725	0.432514	ns
sp|P48962|ADT1_MOUSE_160	P48962	SLC25A4	ADT1_MOUSE ADP/ATP translocase 1	1.12814	0.190815	R.EFNGLGDC#LTK.I	4.37437	0.258649	R.EFNGLGDC#LTK.I	3.24623	10.0997	7.35905	1.42257093699625e-05	0.000211542	***
sp|P48962|ADT1_MOUSE_257	P48962	SLC25A4	ADT1_MOUSE ADP/ATP translocase 1	5.67636	0.572039	R.KGADIMYTGTLDC#WR.K	8.20927	0.544797	K.GADIMYTGTLDC#WR.K	2.53292	3.2064	7.98103	0.0125309	0.0244973	*
sp|P48962|ADT1_MOUSE_57	P48962	SLC25A4	ADT1_MOUSE ADP/ATP translocase 1	5.97042	1.99603	K.GIIDC#VVR.I	9.64061	1.2522	K.GIIDC#VVR.I	3.67019	1.55761	6.72623	0.165014	0.21678	ns
sp|P49138|MAPK2_MOUSE_84	P49138	MAPKAPK2	MAPK2_MOUSE MAP kinase-activated protein kinase 2	27.5893	2.56655	K.MLQDC#PK.A	NA	NA	NA	NA	NA	NA	NA	NA
sp|P49182|HEP2_MOUSE_465	P49182	SERPIND1	HEP2_MOUSE Heparin cofactor 2	11.2346	2.08302	R.TSC#LLFMGK.V	7.10541	0.971735	R.TSC#LLFMGK.V	-4.1292	-1.79646	5.66228	0.125489	0.172769	ns
sp|P49282|NRAM2_MOUSE_137	P49282	SLC11A2	NRAM2_MOUSE Natural resistance-associated macrophage protein 2	44.9362	3.00201	R.LGVVTGLHLAEVC#HR.Q	NA	NA	NA	NA	NA	NA	NA	NA
sp|P49312|ROA1_MOUSE_43	P49312	HNRNPA1	ROA1_MOUSE Heterogeneous nuclear ribonucleoprotein A1	4.20216	0.914666	R.SHFEQWGTLTDC#VVMR.D	23.2629	1.00212	R.SHFEQWGTLTDC#VVMR.D	19.0607	14.0485	7.93421	6.92382893206509e-07	3.57208577274303e-05	****
sp|P49443|PPM1A_MOUSE_290	P49443	PPM1A	PPM1A_MOUSE Protein phosphatase 1A	0.972938	0.606961	R.DNMSVILIC#FPSAPK.V	7.21962	0.462404	R.DNMSVILIC#FPSAPK.V	6.24668	8.18665	7.47318	5.46048533759518e-05	0.000459138	***
sp|P49586|PCY1A_MOUSE_68	P49586	PCYT1A	PCY1A_MOUSE Choline-phosphate cytidylyltransferase A	15.1121	0.913911	R.VTMEEAC#R.G	23.0156	1.37357	R.VTMEEAC#R.G	7.90351	4.7905	6.96122	0.0020187	0.00589398	**
sp|P49615|CDK5_MOUSE_117	P49615	CDK5	CDK5_MOUSE Cyclin-dependent kinase 5	6.92888	0.625181	K.GLGFC#HSR.N	NA	NA	NA	NA	NA	NA	NA	NA
sp|P49817|CAV1_MOUSE_143	P49817	CAV1	CAV1_MOUSE Caveolin-1	3.68649	0.0926418	K.SFLIEIQC#ISR.V	11.4431	1.91633	K.SFLIEIQC#ISR.V	7.75659	4.04291	4.0187	0.0154221	0.0288166	*
sp|P49962|SRP09_MOUSE_48	P49962	SRP9	SRP09_MOUSE Signal recognition particle 9 kDa protein	4.44653	0.237934	K.VTDDLVC#LVYR.T	7.99096	0.319552	K.VTDDLVC#LVYR.T	3.54443	8.89657	7.39251	3.30259460825726e-05	0.000346665	***
sp|P50136|ODBA_MOUSE_194	P50136	BCKDHA	ODBA_MOUSE 2-oxoisovalerate dehydrogenase subunit alpha, mitochondrial	NA	NA	NA	17.9925	0.798169	R.QMPVHYGC#K.E	NA	NA	NA	NA	NA
sp|P50171|DHB8_MOUSE_192	P50171	HSD17B8	DHB8_MOUSE Estradiol 17-beta-dehydrogenase 8	6.19754	0.599212	R.C#NSVLPGFIATPM*TQK.M	2.50473	0.204294	R.C#NSVLPGFIATPM*TQK.M	-3.6928	-5.83307	4.91751	0.00221348	0.00627511	**
sp|P50171|DHB8_MOUSE_39	P50171	HSD17B8	DHB8_MOUSE Estradiol 17-beta-dehydrogenase 8	8.01545	0.660478	R.LAAEGAAVAAC#DLDGAAAQDTVR.L	4.20976	0.754767	R.LAAEGAAVAAC#DLDGAAAQDTVR.L	-3.80569	-3.79451	7.86165	0.00545068	0.0127007	*
sp|P50247|SAHH_MOUSE_113	P50247	AHCY	SAHH_MOUSE Adenosylhomocysteinase	3.63068	0.373367	K.GETDEEYLWC#IEQTLHFK.D	NA	NA	NA	NA	NA	NA	NA	NA
sp|P50247|SAHH_MOUSE_195	P50247	AHCY	SAHH_MOUSE Adenosylhomocysteinase	NA	NA	NA	5.86193	0.491448	K.SKFDNLYGC#R.E	NA	NA	NA	NA	NA
sp|P50247|SAHH_MOUSE_79	P50247	AHCY	SAHH_MOUSE Adenosylhomocysteinase	8.9223	0.48508	R.WSSC#NIFSTQDHAAAAIAK.A	3.96001	0.28731	R.WSSC#NIFSTQDHAAAAIAK.A	-4.96229	-8.8018	6.49895	7.60447347616467e-05	0.000564101	***
sp|P50396|GDIA_MOUSE_202	P50396	GDI1	GDIA_MOUSE Rab GDP dissociation inhibitor alpha	0.301384	0.152007	R.TDDYLDQPC#LETINR.I	0.739353	0.268664	R.TDDYLDQPC#LETINR.I	0.43797	1.41882	6.32289	0.203311	0.259656	ns
sp|P50396|GDIA_MOUSE_282	P50396	GDI1	GDIA_MOUSE Rab GDP dissociation inhibitor alpha	4.82858	0.618234	K.QLIC#DPSYIPDR.V	14.8197	0.23972	K.QLIC#DPSYIPDR.V	9.99112	15.0677	5.17621	1.78808934911599e-05	0.000240192	***
sp|P50396|GDIA_MOUSE_302	P50396	GDI1	GDIA_MOUSE Rab GDP dissociation inhibitor alpha	21.535	0.709524	R.IIC#ILSHPIK.N	18.239	0.95342	R.IIC#ILSHPIK.N	-3.29598	-2.77332	7.39059	0.0261121	0.0455331	*
sp|P50396|GDIA_MOUSE_317	P50396	GDI1	GDIA_MOUSE Rab GDP dissociation inhibitor alpha	13.816	3.63141	K.NTNDANSC#QIIIPQNQVNRK.S	8.32197	2.27529	K.NTNDANSC#QIIIPQNQVNR.K	-5.49407	-1.28206	6.72122	0.242267	0.302316	ns
sp|P50396|GDIA_MOUSE_335	P50396	GDI1	GDIA_MOUSE Rab GDP dissociation inhibitor alpha	NA	NA	NA	5.21911	0.365072	K.SDIYVC#MISYAHNVAAQGK.Y	NA	NA	NA	NA	NA
sp|P50431|GLYC_MOUSE_198	P50431	SHMT1	GLYC_MOUSE Serine hydroxymethyltransferase, cytosolic	NA	NA	NA	27.2598	2.64028	K.LIIAGTSC#YSR.N	NA	NA	NA	NA	NA
sp|P50431|GLYC_MOUSE_62	P50431	SHMT1	GLYC_MOUSE Serine hydroxymethyltransferase, cytosolic	6.27515	0.295319	R.AVLEALGSC#LNNK.Y	5.57162	0.577619	R.AVLEALGSC#LNNK.Y	-0.703531	-1.08447	5.95743	0.320083	0.385781	ns
sp|P50462|CSRP3_MOUSE_168	P50462	CSRP3	CSRP3_MOUSE Cysteine and glycine-rich protein 3	8.48969	1.81249	K.DGELYC#K.V	1.66621	0.819164	K.DGELYC#K.V	-6.82347	-3.43059	5.56865	0.0157034	0.0292912	*
sp|P50462|CSRP3_MOUSE_25	P50462	CSRP3	CSRP3_MOUSE Cysteine and glycine-rich protein 3	6.44366	1.79678	K.TVYHAEEIQC#NGR.S	30.3995	1.93326	K.TVYHAEEIQC#NGR.S	23.9558	9.07659	7.9575	1.80218528676462e-05	0.000240192	***
sp|P50462|CSRP3_MOUSE_58	P50462	CSRP3	CSRP3_MOUSE Cysteine and glycine-rich protein 3	7.16549	1.37874	K.ALDSTTVAAHESEIYC#K.V	NA	NA	NA	NA	NA	NA	NA	NA
sp|P50462|CSRP3_MOUSE_79	P50462	CSRP3	CSRP3_MOUSE Cysteine and glycine-rich protein 3	0.668345	0.353537	K.GIGFGQGAGC#LSTDTGEHLGLQFQQSPKPAR.A	0.89675	0.276587	K.GIGFGQGAGC#LSTDTGEHLGLQFQQSPKPAR.A	0.228404	0.508838	7.56207	0.625375	0.68393	ns
sp|P50516|VATA_MOUSE_532	P50516	ATP6V1A	VATA_MOUSE V-type proton ATPase catalytic subunit A	NA	NA	NA	1.06243	0.16759	R.FC#PFYK.T	NA	NA	NA	NA	NA
sp|P50544|ACADV_MOUSE_216	P50544	ACADVL	ACADV_MOUSE Very long-chain specific acyl-CoA dehydrogenase, mitochondrial	1.50467	0.311406	R.VASGQALAAFC#LTEPSSGSDVASIR.S	1.95898	0.232465	R.VASGQALAAFC#LTEPSSGSDVASIR.S	0.454312	1.16908	7.40173	0.278638	0.342251	ns
sp|P50544|ACADV_MOUSE_238	P50544	ACADVL	ACADV_MOUSE Very long-chain specific acyl-CoA dehydrogenase, mitochondrial	3.80348	0.590036	R.SSAIPSPC#GK.Y	2.16493	0.325312	R.SSAIPSPC#GK.Y	-1.63855	-2.4319	6.22613	0.0495606	0.0773511	ns
sp|P50544|ACADV_MOUSE_423	P50544	ACADVL	ACADV_MOUSE Very long-chain specific acyl-CoA dehydrogenase, mitochondrial	11.6971	1.53321	K.IFC#SEAAWK.V	2.19216	0.328773	K.IFC#SEAAWK.V	-9.50495	-6.0616	4.36708	0.00280211	0.00748162	**
sp|P50544|ACADV_MOUSE_434	P50544	ACADVL	ACADV_MOUSE Very long-chain specific acyl-CoA dehydrogenase, mitochondrial	1.66433	0.214099	K.VADEC#IQIMGGMGFMK.E	3.92575	0.269446	K.VADEC#IQIMGGM*GFM*K.E	2.26143	6.57104	7.61138	0.000217501	0.00112861	**
sp|P50544|ACADV_MOUSE_478	P50544	ACADVL	ACADV_MOUSE Very long-chain specific acyl-CoA dehydrogenase, mitochondrial	3.39648	0.253102	R.LFVALQGC#M*DK.G	5.68747	0.725037	R.LFVALQGC#M*DK.G	2.29099	2.98328	4.96063	0.030987	0.0525503	ns
sp|P50580|PA2G4_MOUSE_149	P50580	PA2G4	PA2G4_MOUSE Proliferation-associated protein 2G4	29.3233	1.25814	K.AAHLC#AEAALR.L	13.9387	1.00292	K.AAHLC#AEAALR.L	-15.3846	-9.56181	7.62131	1.64441472045879e-05	0.000228652	***
sp|P50580|PA2G4_MOUSE_179	P50580	PA2G4	PA2G4_MOUSE Proliferation-associated protein 2G4	NA	NA	NA	14.4248	0.684077	K.VAHSFNC#TPIEGMLSHQLK.Q	NA	NA	NA	NA	NA
sp|P50580|PA2G4_MOUSE_296	P50580	PA2G4	PA2G4_MOUSE Proliferation-associated protein 2G4	NA	NA	NA	10.7693	0.130004	R.MGVVEC#AK.H	NA	NA	NA	NA	NA
sp|P50580|PA2G4_MOUSE_49	P50580	PA2G4	PA2G4_MOUSE Proliferation-associated protein 2G4	1.79793	0.286063	R.SLVEASSSGVSVLSLC#EK.G	NA	NA	NA	NA	NA	NA	NA	NA
sp|P50608|FMOD_MOUSE_367	P50608	FMOD	FMOD_MOUSE Fibromodulin	34.6666	6.85606	R.SAMPVDAPLC#LR.L	6.25089	1.25265	R.SAMPVDAPLC#LR.L	-28.4157	-4.07712	4.26676	0.0132732	0.0256828	*
sp|P51125|ICAL_MOUSE_322	P51125	CAST	ICAL_MOUSE Calpastatin	0.937869	0.69957	K.NEGITQPLPDSPKPMGTDQAIDALSSDFTC#SSPTGK.Q	1.74658	0.430453	K.NEGITQPLPDSPKPMGTDQAIDALSSDFTC#SSPTGK.Q	0.808712	0.984561	6.64912	0.3593	0.425543	ns
sp|P51125|ICAL_MOUSE_408	P51125	CAST	ICAL_MOUSE Calpastatin	7.17982	0.925946	K.C#GEDEDTVPAEYR.L	3.62768	0.743556	K.C#GEDEDTVPAEYR.L	-3.55214	-2.99117	7.64365	0.0182282	0.0332324	*
sp|P51150|RAB7A_MOUSE_143	P51150	RAB7A	RAB7A_MOUSE Ras-related protein Rab-7a	7.23522	0.729934	R.AQAWC#YSK.N	0.326145	0.0779117	R.AQAWC#YSK.N	-6.90907	-9.41188	4.09113	0.000637236	0.00245715	**
sp|P51163|HEM4_MOUSE_241	P51163	UROS	HEM4_MOUSE Uroporphyrinogen-III synthase	NA	NA	NA	16.0026	0.788991	K.GLPVSC#TAESPTPQALAAGIR.N	NA	NA	NA	NA	NA
sp|P51174|ACADL_MOUSE_166	P51174	ACADL	ACADL_MOUSE Long-chain specific acyl-CoA dehydrogenase, mitochondrial	4.56322	0.338156	K.C#IGAIAMTEPGAGSDLQGVR.T	8.93396	0.450541	K.C#IGAIAMTEPGAGSDLQGVR.T	4.37074	7.75881	7.42102	8.15018119327692e-05	0.000586955	***
sp|P51174|ACADL_MOUSE_342	P51174	ACADL	ACADL_MOUSE Long-chain specific acyl-CoA dehydrogenase, mitochondrial	2.28482	0.321885	K.THIC#VTR.A	1.08502	0.188909	K.THIC#VTR.A	-1.19979	-3.21468	6.46323	0.0164686	0.0304181	*
sp|P51174|ACADL_MOUSE_351	P51174	ACADL	ACADL_MOUSE Long-chain specific acyl-CoA dehydrogenase, mitochondrial	2.20889	0.481689	R.AFVDSC#LQLHETKR.L	4.97436	0.469143	R.AFVDSC#LQLHETK.R	2.76547	4.11285	7.99443	0.00338239	0.00869994	**
sp|P51175|PPOX_MOUSE_418	P51175	PPOX	PPOX_MOUSE Protoporphyrinogen oxidase	17.7524	1.25474	K.NC#IPQYTIGHWQK.L	NA	NA	NA	NA	NA	NA	NA	NA
sp|P51410|RL9_MOUSE_134	P51410	RPL9	RL9_MOUSE 60S ribosomal protein L9	12.4907	2.29527	R.TGVAC#SVSQAQK.D	14.1291	0.653864	R.TGVAC#SVSQAQK.D	1.63833	0.686472	4.64498	0.525166	0.590653	ns
sp|P51410|RL9_MOUSE_74	P51410	RPL9	RL9_MOUSE 60S ribosomal protein L9	5.46441	0.410196	R.TIC#SHVQNMIK.G	3.40662	0.200151	R.TIC#SHVQNMIK.G	-2.05779	-4.50852	5.80251	0.00441707	0.0107891	*
sp|P51660|DHB4_MOUSE_175	P51660	HSD17B4	DHB4_MOUSE Peroxisomal multifunctional enzyme type 2	9.86305	1.11422	K.LGILGLC#NTLAIEGR.K	3.01	0.345481	K.LGILGLC#NTLAIEGR.K	-6.85306	-5.8746	4.76208	0.00238879	0.00666041	**
sp|P51660|DHB4_MOUSE_189	P51660	HSD17B4	DHB4_MOUSE Peroxisomal multifunctional enzyme type 2	19.266	4.13959	K.NNIHC#NTIAPNAGSR.M	3.49673	0.618001	K.NNIHC#NTIAPNAGSR.M	-15.7693	-3.76762	4.17821	0.0181496	0.0331419	*
sp|P51660|DHB4_MOUSE_424	P51660	HSD17B4	DHB4_MOUSE Peroxisomal multifunctional enzyme type 2	8.46212	0.535186	K.C#EAVIADILDK.G	0.713997	0.17478	K.C#EAVIADILDK.G	-7.74812	-13.7622	4.84363	4.55390638835546e-05	0.000418983	***
sp|P51830|ADCY9_MOUSE_1333	P51830	ADCY9	ADCY9_MOUSE Adenylate cyclase type 9	8.05223	0.451453	K.DSC#EDIGVEEASELSK.L	NA	NA	NA	NA	NA	NA	NA	NA
sp|P51830|ADCY9_MOUSE_654	P51830	ADCY9	ADCY9_MOUSE Adenylate cyclase type 9	NA	NA	NA	27.4426	2.23681	K.SEAGAEGGTVQNGC#QDEPK.T	NA	NA	NA	NA	NA
sp|P51859|HDGF_MOUSE_108	P51859	HDGF	HDGF_MOUSE Hepatoma-derived growth factor	NA	NA	NA	1.47163	0.177875	K.SC#AAEPEVEPEAHEGDGDK.K	NA	NA	NA	NA	NA
sp|P51859|HDGF_MOUSE_12	P51859	HDGF	HDGF_MOUSE Hepatoma-derived growth factor	16.1524	1.56718	K.C#GDLVFAK.M	5.49996	0.400897	K.C#GDLVFAK.M	-10.6525	-6.58519	4.52127	0.00177106	0.00533643	**
sp|P51863|VA0D1_MOUSE_244	P51863	ATP6V0D1	VA0D1_MOUSE V-type proton ATPase subunit d 1	10.1907	0.657434	K.LFPHC#GR.L	NA	NA	NA	NA	NA	NA	NA	NA
sp|P51863|VA0D1_MOUSE_335	P51863	ATP6V0D1	VA0D1_MOUSE V-type proton ATPase subunit d 1	4.75302	0.218494	R.NIVWIAEC#IAQR.H	4.90953	0.497629	R.NIVWIAEC#IAQR.H	0.156509	0.287974	5.48699	0.783931	0.822871	ns
sp|P51881|ADT2_MOUSE_160	P51881	SLC25A5	ADT2_MOUSE ADP/ATP translocase 2	1.97006	0.351956	K.GLGDC#LVK.I	2.19553	0.220621	K.GLGDC#LVK.I	0.225468	0.542789	6.72303	0.604793	0.663972	ns
sp|P51881|ADT2_MOUSE_257	P51881	SLC25A5	ADT2_MOUSE ADP/ATP translocase 2	1.18653	0.198414	K.GTDIMYTGTLDC#WR.K	0.97366	0.351965	K.GTDIMYTGTLDC#WR.K	-0.212874	-0.526865	6.30914	0.616292	0.674457	ns
sp|P52196|THTR_MOUSE_248	P52196	TST	THTR_MOUSE Thiosulfate sulfurtransferase	14.823	0.5941	K.KVDLSQPLIATC#R.K	4.93593	0.287368	K.KVDLSQPLIATC#R.K	-9.88706	-14.9815	5.77461	7.67498665541995e-06	0.000144164	***
sp|P52479|UBP10_MOUSE_206	P52479	USP10	UBP10_MOUSE Ubiquitin carboxyl-terminal hydrolase 10	1.63767	0.685909	R.TC#DSPQNPVDFISGPVPDSPFPR.T	NA	NA	NA	NA	NA	NA	NA	NA
sp|P52479|UBP10_MOUSE_450	P52479	USP10	UBP10_MOUSE Ubiquitin carboxyl-terminal hydrolase 10	NA	NA	NA	14.9225	1.44406	K.VQRPC#TSTPMIDSFVR.L	NA	NA	NA	NA	NA
sp|P52480-2|KPYM_MOUSE_423	P52480-2	PKM	KPYM_MOUSE Isoform M1 of Pyruvate kinase PKM	1.69647	0.102164	K.C#LAAALIVLTESGR.S	5.22367	0.484646	K.C#LAAALIVLTESGR.S	3.5272	7.12138	4.3548	0.00148091	0.00465885	**
sp|P52480|KPYM_MOUSE_152	P52480	PKM	KPYM_MOUSE Pyruvate kinase PKM	0.892108	0.0796784	K.C#DENILWLDYK.N	1.15935	0.0827053	K.C#DENILWLDYK.N	0.267247	2.32707	7.9889	0.0484253	0.0759729	ns
sp|P52480|KPYM_MOUSE_326	P52480	PKM	KPYM_MOUSE Pyruvate kinase PKM	4.07119	0.187732	R.AGKPVIC#ATQM*LESM*IK.K	5.58523	0.27318	R.AGKPVIC#ATQM*LESM*IK.K	1.51405	4.56771	7.08911	0.00249887	0.00688958	**
sp|P52480|KPYM_MOUSE_358	P52480	PKM	KPYM_MOUSE Pyruvate kinase PKM	6.44115	0.246412	R.AEGSDVANAVLDGADC#IM*LSGETAK.G	3.59945	0.184012	R.AEGSDVANAVLDGADC#IM*LSGETAK.G	-2.8417	-9.24018	7.40301	2.52490856176402e-05	0.000297951	***
sp|P52480|KPYM_MOUSE_474	P52480	PKM	KPYM_MOUSE Pyruvate kinase PKM	2.00316	0.31027	R.GIFPVLC#K.D	3.54171	0.154499	R.GIFPVLC#K.D	1.53855	4.43886	5.86874	0.00462132	0.0111272	*
sp|P52480|KPYM_MOUSE_49	P52480	PKM	KPYM_MOUSE Pyruvate kinase PKM	5.71637	0.167446	R.NTGIIC#TIGPASR.S	2.81545	0.284075	R.NTGIIC#TIGPASR.S	-2.90092	-8.79728	6.48015	7.7560180843966e-05	0.000574017	***
sp|P52503|NDUS6_MOUSE_79	P52503	NDUFS6	NDUS6_MOUSE NADH dehydrogenase [ubiquinone] iron-sulfur protein 6, mitochondrial	1.45966	0.338656	R.IIAC#DGGGGALGHPK.V	1.48946	0.259293	R.IIAC#DGGGGALGHPK.V	0.0298005	0.0698688	7.49032	0.946127	0.95836	ns
sp|P52760|UK114_MOUSE_71	P52760	HRSP12	UK114_MOUSE Ribonuclease UK114	NA	NA	NA	8.80749	0.379444	K.AAGC#DFNNVVK.T	NA	NA	NA	NA	NA
sp|P52792|HXK4_MOUSE_457	P52792	GCK	HXK4_MOUSE Glucokinase	14.5242	1.54295	R.GAALVSAVAC#K.K	NA	NA	NA	NA	NA	NA	NA	NA
sp|P52825|CPT2_MOUSE_489	P52825	CPT2	CPT2_MOUSE Carnitine O-palmitoyltransferase 2, mitochondrial	1.17744	0.253497	R.QYGQTVATYESC#STAAFK.H	15.2065	0.851471	R.QYGQTVATYESC#STAAFK.H	14.029	15.7912	4.70355	2.95903216793195e-05	0.000324383	***
sp|P52825|CPT2_MOUSE_535	P52825	CPT2	CPT2_MOUSE Carnitine O-palmitoyltransferase 2, mitochondrial	0.985614	0.0359823	K.HSVGELQHMMAEC#SK.Y	0.786512	0.38544	K.HSVGELQHMMAEC#SK.Y	-0.199102	-0.514322	4.06971	0.633698	0.69115	ns
sp|P52825|CPT2_MOUSE_639	P52825	CPT2	CPT2_MOUSE Carnitine O-palmitoyltransferase 2, mitochondrial	7.59005	1.0443	R.EFLHC#VQK.C	2.87409	0.423397	R.EFLHC#VQK.C	-4.71596	-4.18503	5.28044	0.00764972	0.0166241	*
sp|P52825|CPT2_MOUSE_643	P52825	CPT2	CPT2_MOUSE Carnitine O-palmitoyltransferase 2, mitochondrial	1.93009	0.445128	K.C#LEDMFDALEGK.A	NA	NA	NA	NA	NA	NA	NA	NA
sp|P52825|CPT2_MOUSE_84	P52825	CPT2	CPT2_MOUSE Carnitine O-palmitoyltransferase 2, mitochondrial	9.00304	0.773126	R.KTEVLC#K.D	6.19326	0.628187	R.KTEVLC#K.D	-2.80978	-2.8206	7.67835	0.0234195	0.0414454	*
sp|P52840|ST1A1_MOUSE_283	P52840	SULT1A1	ST1A1_MOUSE Sulfotransferase 1A1	7.81584	1.05438	K.LMTGC#DFTFR.C	7.48958	0.702872	K.LMTGC#DFTFR.C	-0.326254	-0.257465	6.96882	0.804257	0.840088	ns
sp|P53702|CCHL_MOUSE_39	P53702	HCCS	CCHL_MOUSE Cytochrome c-type heme lyase	NA	NA	NA	8.70318	0.431493	K.GC#PVTAATSDLTSESK.A	NA	NA	NA	NA	NA
sp|P53808|PPCT_MOUSE_207	P53808	PCTP	PPCT_MOUSE Phosphatidylcholine transfer protein	NA	NA	NA	13.0496	1.46215	K.AC#QNYHK.K	NA	NA	NA	NA	NA
sp|P53810|PIPNA_MOUSE_231	P53810	PITPNA	PIPNA_MOUSE Phosphatidylinositol transfer protein alpha isoform	0.849972	0.198188	R.QLFC#WLDK.W	2.55858	0.239304	R.QLFC#WLDK.W	1.70861	5.49892	7.7316	0.000646344	0.00248035	**
sp|P53810|PIPNA_MOUSE_95	P53810	PITPNA	PIPNA_MOUSE Phosphatidylinositol transfer protein alpha isoform	8.29878	0.437261	K.AWNAYPYC#R.T	1.52878	0.317602	K.AWNAYPYC#R.T	-6.76999	-12.527	7.30163	3.36619211545021e-06	8.3815574223458e-05	****
sp|P53811|PIPNB_MOUSE_187	P53811	PITPNB	PIPNB_MOUSE Phosphatidylinositol transfer protein beta isoform	NA	NA	NA	16.3349	4.20301	K.ELANTPDC#PR.M	NA	NA	NA	NA	NA
sp|P53994|RAB2A_MOUSE_21	P53994	RAB2A	RAB2A_MOUSE Ras-related protein Rab-2A	16.4802	2.35982	K.SC#LLLQFTDK.R	0.202186	0.0993224	K.SC#LLLQFTDK.R	-16.278	-6.89188	4.01417	0.00229368	0.00643995	**
sp|P53996|CNBP_MOUSE_112	P53996	CNBP	CNBP_MOUSE Cellular nucleic acid-binding protein	0.490015	0.297392	R.DC#DHADEQK.C	6.52641	1.00863	R.DC#DHADEQK.C	6.0364	5.74043	4.69026	0.00276832	0.00742844	**
sp|P53996|CNBP_MOUSE_159	P53996	CNBP	CNBP_MOUSE Cellular nucleic acid-binding protein	21.894	1.1112	K.TSEVNC#YR.C	26.6875	1.34486	K.TSEVNC#YR.C	4.79351	2.74773	7.72532	0.0259932	0.0453505	*
sp|P53996|CNBP_MOUSE_162	P53996	CNBP	CNBP_MOUSE Cellular nucleic acid-binding protein	9.84448	0.889711	R.C#GESGHLAR.E	NA	NA	NA	NA	NA	NA	NA	NA
sp|P53996|CNBP_MOUSE_172	P53996	CNBP	CNBP_MOUSE Cellular nucleic acid-binding protein	NA	NA	NA	9.61515	1.69875	R.EC#TIEATA.-	NA	NA	NA	NA	NA
sp|P53996|CNBP_MOUSE_54	P53996	CNBP	CNBP_MOUSE Cellular nucleic acid-binding protein	9.09764	1.14366	R.GFQFVSSSLPDIC#YR.C	2.04895	0.390417	R.GFQFVSSSLPDIC#YR.C	-7.04869	-5.83277	4.91981	0.00221054	0.00627394	**
sp|P54071|IDHP_MOUSE_113	P54071	IDH2	IDHP_MOUSE Isocitrate dehydrogenase [NADP], mitochondrial	0.703713	0.433902	K.C#ATITPDEAR.V	8.08619	0.854048	K.C#ATITPDEAR.V	7.38248	7.70653	5.93596	0.000263563	0.00130643	**
sp|P54071|IDHP_MOUSE_154	P54071	IDH2	IDHP_MOUSE Isocitrate dehydrogenase [NADP], mitochondrial	2.45707	0.600144	R.NILGGTVFREPIIC#K.N	2.83375	0.62516	R.NILGGTVFREPIIC#K.N	0.376683	0.434667	7.98669	0.67531	0.727396	ns
sp|P54071|IDHP_MOUSE_308	P54071	IDH2	IDHP_MOUSE Isocitrate dehydrogenase [NADP], mitochondrial	12.4014	2.78147	K.SSGGFVWAC#K.N	1.90331	0.403161	K.SSGGFVWAC#K.N	-10.4981	-3.73527	4.168	0.0187669	0.0340753	*
sp|P54071|IDHP_MOUSE_402	P54071	IDH2	IDHP_MOUSE Isocitrate dehydrogenase [NADP], mitochondrial	6.91513	1.45396	K.VC#VQTVESGAMTK.D	2.68459	0.244369	K.VC#VQTVESGAMTK.D	-4.23054	-2.86943	4.2258	0.0426335	0.068538	ns
sp|P54071|IDHP_MOUSE_418	P54071	IDH2	IDHP_MOUSE Isocitrate dehydrogenase [NADP], mitochondrial	2.24467	0.716217	K.DLAGC#IHGLSNVK.L	5.20261	0.341021	K.DLAGC#IHGLSNVK.L	2.95794	3.72884	5.72503	0.0106196	0.0214664	*
sp|P54310|LIPS_MOUSE_481	P54310	LIPE	LIPS_MOUSE Hormone-sensitive lipase	4.13214	1.13577	K.C#VSAYSGTEAEDHFDSDQK.A	3.72586	0.997889	K.C#VSAYSGTEAEDHFDSDQK.A	-0.406284	-0.26873	7.86964	0.795048	0.831551	ns
sp|P54775|PRS6B_MOUSE_210	P54775	PSMC4	PRS6B_MOUSE 26S protease regulatory subunit 6B	12.9405	0.925963	R.GVLMYGPPGC#GK.T	8.8149	0.784967	R.GVLMYGPPGC#GK.T	-4.12557	-3.39858	7.7912	0.00975698	0.020038	*
sp|P54775|PRS6B_MOUSE_379	P54775	PSMC4	PRS6B_MOUSE 26S protease regulatory subunit 6B	7.37321	1.62788	K.ISGADINSIC#QESGM*LAVR.E	16.0262	0.972199	K.ISGADINSIC#QESGMLAVR.E	8.65298	4.56359	6.53134	0.00309502	0.00811526	**
sp|P54797|TNG2_MOUSE_135	P54797	TANGO2	TNG2_MOUSE Transport and Golgi organization 2 homolog	26.1499	3.04504	K.GDVVC#YYGNR.G	NA	NA	NA	NA	NA	NA	NA	NA
sp|P54822|PUR8_MOUSE_113	P54822	ADSL	PUR8_MOUSE Adenylosuccinate lyase	2.20056	0.514277	K.AAGIIHLGATSC#YVGDNTDLIILR.N	41.0555	1.82692	K.AAGIIHLGATSC#YVGDNTDLIILR.N	38.855	20.4724	4.62998	1.01535191830235e-05	0.00017569	***
sp|P54822|PUR8_MOUSE_27	P54822	ADSL	PUR8_MOUSE Adenylosuccinate lyase	17.6014	0.988488	R.EM*C#FLFSDR.Y	27.6515	0.442259	R.EMC#FLFSDR.Y	10.0501	9.28064	5.5397	0.000139591	0.000829199	***
sp|P54823|DDX6_MOUSE_324	P54823	DDX6	DDX6_MOUSE Probable ATP-dependent RNA helicase DDX6	4.5362	0.584123	K.VHC#LNTLFSR.L	8.03866	1.47041	K.VHC#LNTLFSR.L	3.50246	2.21368	5.23179	0.0753579	0.111287	ns
sp|P54823|DDX6_MOUSE_341	P54823	DDX6	DDX6_MOUSE Probable ATP-dependent RNA helicase DDX6	NA	NA	NA	12.7068	1.02702	R.LQINQSIIFC#NSSQR.V	NA	NA	NA	NA	NA
sp|P54823|DDX6_MOUSE_390	P54823	DDX6	DDX6_MOUSE Probable ATP-dependent RNA helicase DDX6	35.828	3.29728	R.NLVC#TDLFTR.G	43.3183	2.72388	R.NLVC#TDLFTR.G	7.49025	1.75134	7.72479	0.119331	0.165355	ns
sp|P54923|ADPRH_MOUSE_108	P54923	ADPRH	ADPRH_MOUSE [Protein ADP-ribosylarginine] hydrolase	8.15453	0.656405	R.APGGAC#M*QNAMLLQPNR.A	10.8991	0.417665	R.APGGAC#MQNAMLLQPNR.A	2.74455	3.52762	6.78279	0.0101373	0.0207	*
sp|P54923|ADPRH_MOUSE_134	P54923	ADPRH	ADPRH_MOUSE [Protein ADP-ribosylarginine] hydrolase	5.42102	0.875682	R.IPFNSHEGGC#GAAMR.A	17.282	0.569042	R.IPFNSHEGGC#GAAMR.A	11.861	11.3575	6.86698	1.06066853310697e-05	0.000177441	***
sp|P54923|ADPRH_MOUSE_95	P54923	ADPRH	ADPRH_MOUSE [Protein ADP-ribosylarginine] hydrolase	2.98188	0.189444	R.DC#M*GDMDGR.A	4.34552	0.557878	R.DC#MGDMDGR.A	1.36364	2.31452	4.91041	0.0694706	0.103738	ns
sp|P55098|PEX2_MOUSE_283	P55098	PEX2	PEX2_MOUSE Peroxisome biogenesis factor 2	NA	NA	NA	9.395	0.669846	K.C#GTEVHSVQPLK.A	NA	NA	NA	NA	NA
sp|P55264|ADK_MOUSE_105	P55264	ADK	ADK_MOUSE Adenosine kinase	1.70919	0.445305	K.AATFFGC#IGIDK.F	0.765946	0.243943	K.AATFFGC#IGIDK.F	-0.943249	-1.85772	6.20243	0.110979	0.15539	ns
sp|P55264|ADK_MOUSE_159	P55264	ADK	ADK_MOUSE Adenosine kinase	5.13081	0.495216	R.SLVANLAAANC#YK.K	7.15057	0.211277	R.SLVANLAAANC#YK.K	2.01977	3.75141	5.40945	0.0114876	0.0229311	*
sp|P55264|ADK_MOUSE_352	P55264	ADK	ADK_MOUSE Adenosine kinase	6.63781	0.384389	R.TGC#TFPEKPDFH.-	2.47981	0.294897	R.TGC#TFPEKPDFH.-	-4.158	-8.58242	7.49711	3.88112851657021e-05	0.000379496	***
sp|P56375|ACYP2_MOUSE_29	P56375	ACYP2	ACYP2_MOUSE Acylphosphatase-2	0.637241	0.202649	K.SVDYEVFGTVQGVC#FR.M	0.795335	0.158922	K.SVDYEVFGTVQGVC#FR.M	0.158095	0.613884	7.56982	0.557284	0.618947	ns
sp|P56380|AP4A_MOUSE_123	P56380	NUDT2	AP4A_MOUSE Bis(5'-nucleosyl)-tetraphosphatase [asymmetrical]	0.0620171	0.0619234	R.WLGLEEAC#QLAQFK.E	0.442163	0.273265	R.WLGLEEAC#QLAQFK.E	0.380146	1.35673	4.40972	0.240175	0.300172	ns
sp|P56382|ATP5E_MOUSE_19	P56382	ATP5E	ATP5E_MOUSE ATP synthase subunit epsilon, mitochondrial	3.81114	0.31426	R.FSQIC#AK.A	4.07986	0.575297	R.FSQIC#AK.A	0.268721	0.409927	6.192	0.695666	0.745323	ns
sp|P56387|DYLT3_MOUSE_68	P56387	DYNLT3	DYLT3_MOUSE Dynein light chain Tctex-type 3	41.6603	3.34286	K.YIVTC#AVVQR.S	NA	NA	NA	NA	NA	NA	NA	NA
sp|P56391|CX6B1_MOUSE_30	P56391	COX6B1	CX6B1_MOUSE Cytochrome c oxidase subunit 6B1	40.5439	8.52311	K.NC#WQNYLDFHR.C	7.1478	0.593882	K.NC#WQNYLDFHR.C	-33.3961	-3.90882	4.03884	0.0170929	0.0313548	*
sp|P56391|CX6B1_MOUSE_54	P56391	COX6B1	CX6B1_MOUSE Cytochrome c oxidase subunit 6B1	48.0829	9.06969	K.GGDVSVC#EWYR.R	28.6538	1.88447	K.GGDVSVC#EWYR.R	-19.4291	-2.0974	4.34473	0.0984477	0.140104	ns
sp|P56391|CX6B1_MOUSE_65	P56391	COX6B1	CX6B1_MOUSE Cytochrome c oxidase subunit 6B1	34.7044	10.3397	K.SLC#PVSWVSAWDDR.I	12.3796	0.978512	K.SLC#PVSWVSAWDDR.I	-22.3248	-2.14954	4.07164	0.0968243	0.138161	ns
sp|P56399|UBP5_MOUSE_195	P56399	USP5	UBP5_MOUSE Ubiquitin carboxyl-terminal hydrolase 5	NA	NA	NA	4.34519	0.633531	R.IPPC#GWK.C	NA	NA	NA	NA	NA
sp|P56399|UBP5_MOUSE_219	P56399	USP5	UBP5_MOUSE Ubiquitin carboxyl-terminal hydrolase 5	6.91505	1.02388	R.ENLWLNLTDGSILC#GR.R	4.13304	0.675899	R.ENLWLNLTDGSILC#GR.R	-2.78201	-2.2676	6.92985	0.0580554	0.0888818	ns
sp|P57722|PCBP3_MOUSE_141	P57722	PCBP3	PCBP3_MOUSE Poly(rC)-binding protein 3	5.45541	0.548332	R.LVVPASQC#GSLIGK.G	1.61765	0.329627	R.LVVPASQC#GSLIGK.G	-3.83775	-5.99853	6.55707	0.000695203	0.00260864	**
sp|P57722|PCBP3_MOUSE_195	P57722	PCBP3	PCBP3_MOUSE Poly(rC)-binding protein 3	4.19777	0.233098	K.QIC#VVMLESPPK.G	NA	NA	NA	NA	NA	NA	NA	NA
sp|P57722|PCBP3_MOUSE_86	P57722	PCBP3	PCBP3_MOUSE Poly(rC)-binding protein 3	8.66994	2.43224	R.INISEGNC#PER.I	0.491983	0.328247	R.INISEGNC#PER.I	-8.17796	-3.33211	4.14566	0.0275207	0.0475447	*
sp|P57776|EF1D_MOUSE_217	P57776	EEF1D	EF1D_MOUSE Elongation factor 1-delta	0.393683	0.256454	K.SSILLDVKPWDDETDMAQLETC#VR.S	NA	NA	NA	NA	NA	NA	NA	NA
sp|P57776|EF1D_MOUSE_247	P57776	EEF1D	EF1D_MOUSE Elongation factor 1-delta	6.51168	0.390888	K.KLQIQC#VVEDDK.V	NA	NA	NA	NA	NA	NA	NA	NA
sp|P57780|ACTN4_MOUSE_500	P57780	ACTN4	ACTN4_MOUSE Alpha-actinin-4	4.8818	0.778689	K.IC#DQWDNLGSLTHSR.R	NA	NA	NA	NA	NA	NA	NA	NA
sp|P57780|ACTN4_MOUSE_794	P57780	ACTN4	ACTN4_MOUSE Alpha-actinin-4	3.78106	0.669817	K.AC#LISLGYDVENDR.Q	NA	NA	NA	NA	NA	NA	NA	NA
sp|P57780|ACTN4_MOUSE_880	P57780	ACTN4	ACTN4_MOUSE Alpha-actinin-4	11.4293	0.747302	R.ELPPDQAEYC#IAR.M	14.3238	1.52173	R.ELPPDQAEYC#IAR.M	2.89446	1.70732	5.82329	0.140133	0.189758	ns
sp|P58252|EF2_MOUSE_290	P58252	EEF2	EF2_MOUSE Elongation factor 2	NA	NA	NA	0.186662	0.18655	R.TFC#QLILDPIFK.V	NA	NA	NA	NA	NA
sp|P58252|EF2_MOUSE_369	P58252	EEF2	EF2_MOUSE Elongation factor 2	0.912674	0.196225	R.C#ELLYEGPPDDEAAM*GIK.S	0.923585	0.110085	R.C#ELLYEGPPDDEAAM*GIK.S	0.0109109	0.0484938	6.29097	0.962826	0.971133	ns
sp|P58252|EF2_MOUSE_41	P58252	EEF2	EF2_MOUSE Elongation factor 2	3.27878	0.270698	K.STLTDSLVC#K.A	1.90848	0.139389	K.STLTDSLVC#K.A	-1.37031	-4.50052	5.98184	0.00413245	0.0102577	*
sp|P58252|EF2_MOUSE_567	P58252	EEF2	EF2_MOUSE Elongation factor 2	2.26985	0.306719	K.DLEEDHAC#IPIK.K	3.38793	0.0363528	K.DLEEDHAC#IPIK.K	1.11808	3.61997	4.11236	0.0213223	0.0380696	*
sp|P58252|EF2_MOUSE_591	P58252	EEF2	EF2_MOUSE Elongation factor 2	1.02169	0.186114	R.ETVSEESNVLC#LSK.S	0.135092	0.0712613	R.ETVSEESNVLC#LSK.S	-0.886597	-4.44877	5.14816	0.00626109	0.0141824	*
sp|P58252|EF2_MOUSE_693	P58252	EEF2	EF2_MOUSE Elongation factor 2	2.1839	0.467043	K.EGALC#EENMR.G	1.05872	0.311474	K.EGALC#EENMR.G	-1.12518	-2.00432	6.9705	0.0852483	0.123397	ns
sp|P58252|EF2_MOUSE_728	P58252	EEF2	EF2_MOUSE Elongation factor 2	2.30517	0.307587	R.C#LYASVLTAQPR.L	5.1522	0.309793	R.C#LYASVLTAQPR.L	2.84704	6.52157	7.99959	0.000183922	0.00100129	**
sp|P58252|EF2_MOUSE_812	P58252	EEF2	EF2_MOUSE Elongation factor 2	1.89289	0.371928	R.SNTGGQAFPQC#VFDHWQILPGDPFDNSSRPSQVVAETR.K	3.70547	1.77238	R.SNTGGQAFPQC#VFDHWQILPGDPFDNSSRPSQVVAETR.K	1.81258	1.00088	4.35161	0.369242	0.436191	ns
sp|P58281|OPA1_MOUSE_375	P58281	OPA1	OPA1_MOUSE Dynamin-like 120 kDa protein, mitochondrial	1.57078	0.33355	K.EGC#TVSPETISLNVK.G	1.35154	0.380274	K.EGC#TVSPETISLNVK.G	-0.219247	-0.43344	7.86634	0.676335	0.728257	ns
sp|P58281|OPA1_MOUSE_551	P58281	OPA1	OPA1_MOUSE Dynamin-like 120 kDa protein, mitochondrial	11.3219	0.849465	R.NLSLAVSDC#FWK.M	5.58974	0.772141	R.NLSLAVSDC#FWK.M	-5.73216	-4.99338	7.92822	0.0010905	0.00369394	**
sp|P58281|OPA1_MOUSE_786	P58281	OPA1	OPA1_MOUSE Dynamin-like 120 kDa protein, mitochondrial	11.0517	1.01197	R.TQEQC#VHNETK.N	14.1512	1.30222	R.TQEQC#VHNETK.N	3.09949	1.87939	7.54014	0.0992447	0.140801	ns
sp|P58771|TPM1_MOUSE_190	P58771	TPM1	TPM1_MOUSE Tropomyosin alpha-1 chain	3.89794	0.433181	K.C#AELEEELK.T	0.777082	0.2433	K.C#AELEEELK.T	-3.12086	-6.28153	6.29526	0.000627991	0.00243025	**
sp|P58774|TPM2_MOUSE_190	P58774	TPM2	TPM2_MOUSE Tropomyosin beta chain	0.813465	0.218409	K.C#GDLEEELK.I	2.1207	0.63872	K.C#GDLEEELK.I	1.30724	1.93656	4.92281	0.11146	0.155995	ns
sp|P59266|FITM2_MOUSE_251	P59266	FITM2	FITM2_MOUSE Fat storage-inducing transmembrane protein 2	3.3136	0.285856	K.SFSPGLPPQSC#SLTLK.R	0.313816	0.143783	K.SFSPGLPPQSC#SLTLK.R	-2.99979	-9.37492	5.90224	9.2018815268111e-05	0.000636992	***
sp|P59325|IF5_MOUSE_122	P59325	EIF5	IF5_MOUSE Eukaryotic translation initiation factor 5	5.18643	0.341057	K.KQTIGNSC#K.A	1.83973	0.300936	K.QTIGNSC#K.A	-3.3467	-7.35791	7.87789	8.58199135225196e-05	0.000605832	***
sp|P59325|IF5_MOUSE_138	P59325	EIF5	IF5_MOUSE Eukaryotic translation initiation factor 5	0.638081	0.394584	K.LC#TFILK.N	1.78351	0.22979	K.LC#TFILK.N	1.14543	2.50851	6.43328	0.0433794	0.0694243	ns
sp|P59325|IF5_MOUSE_59	P59325	EIF5	IF5_MOUSE Eukaryotic translation initiation factor 5	7.95956	1.02668	K.YFGC#ELGAQTQFDVK.N	6.56236	0.626068	K.YFGC#ELGAQTQFDVK.N	-1.3972	-1.1619	6.61345	0.285485	0.349325	ns
sp|P59481|LMA2L_MOUSE_103	P59481	LMAN2L	LMA2L_MOUSE VIP36-like protein	1.1451	0.368844	R.VPC#FLK.D	0.962649	0.31152	R.VPC#FLK.D	-0.182451	-0.377906	7.78212	0.715599	0.761346	ns
sp|P59999|ARPC4_MOUSE_21	P59999	ARPC4	ARPC4_MOUSE Actin-related protein 2/3 complex subunit 4	7.63415	0.682671	R.ATLQAALC#LENFSSQVVER.H	1.11493	0.321763	R.ATLQAALC#LENFSSQVVER.H	-6.51922	-8.63817	5.69363	0.000175757	0.000977733	***
sp|P60122|RUVB1_MOUSE_49	P60122	RUVBL1	RUVB1_MOUSE RuvB-like 1	2.67925	0.136504	R.EAC#GVIVELIK.S	1.91843	0.252383	R.EAC#GVIVELIK.S	-0.760821	-2.65157	6.15576	0.0370358	0.0609733	ns
sp|P60335|PCBP1_MOUSE_109	P60335	PCBP1	PCBP1_MOUSE Poly(rC)-binding protein 1	12.2136	0.420476	R.LVVPATQC#GSLIGK.G	1.51581	0.163665	R.LVVPATQC#GSLIGK.G	-10.6978	-23.7094	5.18484	1.7338077952715e-06	6.11976993232095e-05	****
sp|P60335|PCBP1_MOUSE_158	P60335	PCBP1	PCBP1_MOUSE Poly(rC)-binding protein 1	3.22355	0.416011	R.AITIAGVPQSVTEC#VK.Q	0.814582	0.0718992	R.AITIAGVPQSVTEC#VK.Q	-2.40897	-5.70605	4.23875	0.00390436	0.00978221	**
sp|P60335|PCBP1_MOUSE_163	P60335	PCBP1	PCBP1_MOUSE Poly(rC)-binding protein 1	11.688	1.52076	K.QIC#LVMLETLSQSPQGR.V	11.6942	0.397795	K.QIC#LVMLETLSQSPQGR.V	0.0061752	0.00392842	4.54482	0.997032	0.997343	ns
sp|P60335|PCBP1_MOUSE_194	P60335	PCBP1	PCBP1_MOUSE Poly(rC)-binding protein 1	11.8971	1.15411	R.VM*TIPYQPMPASSPVIC#AGGQDR.C	10.2146	0.461981	R.VMTIPYQPMPASSPVIC#AGGQDR.C	-1.68251	-1.35343	5.24978	0.231276	0.290633	ns
sp|P60487|PLPP_MOUSE_91	P60487	PDXP	PLPP_MOUSE Pyridoxal phosphate phosphatase	NA	NA	NA	11.6311	0.992482	R.AEQLFSSALC#AAR.L	NA	NA	NA	NA	NA
sp|P60670|NPL4_MOUSE_188	P60670	NPLOC4	NPL4_MOUSE Nuclear protein localization protein 4 homolog	13.5814	0.419393	K.FVALENISC#K.I	2.97029	0.214004	K.FVALENISC#K.I	-10.6111	-22.5367	5.95076	5.4607327835968e-07	3.16854055691334e-05	****
sp|P60670|NPL4_MOUSE_341	P60670	NPLOC4	NPL4_MOUSE Nuclear protein localization protein 4 homolog	2.58749	0.102212	K.DTYFLSSEEC#ITAGDFQNK.H	2.80944	0.547273	K.DTYFLSSEEC#ITAGDFQNK.H	0.22195	0.398662	4.27871	0.709243	0.75684	ns
sp|P60670|NPL4_MOUSE_391	P60670	NPLOC4	NPL4_MOUSE Nuclear protein localization protein 4 homolog	22.6783	1.2816	K.FVTAVATGGPDNQVHFEGYQVSNQC#MALVR.D	12.566	1.06045	K.FVTAVATGGPDNQVHFEGYQVSNQC#MALVR.D	-10.1122	-6.07908	7.72918	0.00033981	0.00156147	**
sp|P60710|ACTB_MOUSE_217	P60710	ACTB	ACTB_MOUSE Actin, cytoplasmic 1	4.4832	0.514099	K.LC#YVALDFEQEM*ATAASSSSLEK.S	4.80839	0.419353	K.LC#YVALDFEQEMATAASSSSLEK.S	0.325186	0.49015	7.68954	0.637705	0.693891	ns
sp|P60710|ACTB_MOUSE_285	P60710	ACTB	ACTB_MOUSE Actin, cytoplasmic 1	0.174501	0.075654	K.C#DVDIR.K	0.000119	7.57e-05	K.C#DVDIR.K	-0.174382	-2.30499	4.00001	0.0824851	0.120374	ns
sp|P60766-1|CDC42_MOUSE_157	P60766-1	CDC42	CDC42_MOUSE Isoform 1 of Cell division control protein 42 homolog	15.0495	2.08378	K.YVEC#SALTQR.G	NA	NA	NA	NA	NA	NA	NA	NA
sp|P60766|CDC42_MOUSE_105	P60766	CDC42	CDC42_MOUSE Cell division control protein 42 homolog	8.82971	0.533916	K.WVPEITHHC#PK.T	2.61857	0.304045	K.WVPEITHHC#PK.T	-6.21114	-10.109	6.34744	3.80497149704389e-05	0.000374895	***
sp|P60766|CDC42_MOUSE_157	P60766	CDC42	CDC42_MOUSE Cell division control protein 42 homolog	3.34344	0.238988	K.YVEC#SALTQK.G	18.3177	0.428453	K.YVEC#SALTQK.G	14.9743	30.5224	6.26938	4.67158716796414e-08	7.5025689917504e-06	****
sp|P60766|CDC42_MOUSE_18	P60766	CDC42	CDC42_MOUSE Cell division control protein 42 homolog	3.21203	0.313493	K.TC#LLISYTTNK.F	3.35184	0.321853	K.TC#LLISYTTNK.F	0.13981	0.311176	7.99447	0.763626	0.804978	ns
sp|P60766|CDC42_MOUSE_6	P60766	CDC42	CDC42_MOUSE Cell division control protein 42 homolog	6.01823	0.963564	K.C#VVVGDGAVGK.T	1.67476	0.234146	K.C#VVVGDGAVGK.T	-4.34346	-4.38023	4.47075	0.0092457	0.0192215	*
sp|P60867|RS20_MOUSE_70	P60867	RPS20	RS20_MOUSE 40S ribosomal protein S20	1.74179	0.283636	R.KTPC#GEGSK.T	2.75808	0.340442	K.TPC#GEGSK.T	1.01628	2.2935	7.74744	0.0520151	0.0805169	ns
sp|P61027|RAB10_MOUSE_124	P61027	RAB10	RAB10_MOUSE Ras-related protein Rab-10	8.48965	0.637421	K.C#DM*DDK.R	NA	NA	NA	NA	NA	NA	NA	NA
sp|P61027|RAB10_MOUSE_24	P61027	RAB10	RAB10_MOUSE Ras-related protein Rab-10	4.6423	0.595264	K.TC#VLFR.F	NA	NA	NA	NA	NA	NA	NA	NA
sp|P61079|UB2D3_MOUSE_85	P61079	UBE2D3	UB2D3_MOUSE Ubiquitin-conjugating enzyme E2 D3	7.82353	0.459338	R.IYHPNINSNGSIC#LDILR.S	16.8309	0.649913	R.IYHPNINSNGSIC#LDILR.S	9.00733	11.3179	7.19816	7.62307957102589e-06	0.000144164	***
sp|P61082|UBC12_MOUSE_65	P61082	UBE2M	UBC12_MOUSE NEDD8-conjugating enzyme Ubc12	15.7636	0.526504	K.LVIC#PDEGFYK.S	10.708	0.418833	K.LVIC#PDEGFYK.S	-5.05554	-7.51444	7.61492	8.83623524088125e-05	0.000614329	***
sp|P61087|UBE2K_MOUSE_170	P61087	UBE2K	UBE2K_MOUSE Ubiquitin-conjugating enzyme E2 K	14.4399	0.322043	K.KIENLC#AMGFDR.N	13.0964	0.805125	K.KIENLC#AMGFDR.N	-1.34353	-1.54938	5.248	0.179242	0.23356	ns
sp|P61089|UBE2N_MOUSE_87	P61089	UBE2N	UBE2N_MOUSE Ubiquitin-conjugating enzyme E2 N	51.9776	1.94341	R.IC#LDILK.D	NA	NA	NA	NA	NA	NA	NA	NA
sp|P61161|ARP2_MOUSE_11	P61161	ACTR2	ARP2_MOUSE Actin-related protein 2	7.62929	1.78316	R.KVVVC#DNGTGFVK.C	10.2439	0.676609	K.VVVC#DNGTGFVK.C	2.6146	1.3709	5.12843	0.227359	0.286271	ns
sp|P61161|ARP2_MOUSE_221	P61161	ACTR2	ARP2_MOUSE Actin-related protein 2	11.4939	2.03216	K.LC#YVGYNIEQEQK.L	NA	NA	NA	NA	NA	NA	NA	NA
sp|P61164|ACTZ_MOUSE_222	P61164	ACTR1A	ACTZ_MOUSE Alpha-centractin	13.421	0.429551	R.AC#YLSINPQK.D	11.1119	0.44474	R.AC#YLSINPQK.D	-2.30912	-3.73456	7.99036	0.00576243	0.0132294	*
sp|P61164|ACTZ_MOUSE_34	P61164	ACTR1A	ACTZ_MOUSE Alpha-centractin	22.5389	0.653783	K.YC#FPNYVGRPK.H	27.3059	0.642143	K.YC#FPNYVGRPK.H	4.76703	5.20194	7.99742	0.000821298	0.00297073	**
sp|P61222|ABCE1_MOUSE_201	P61222	ABCE1	ABCE1_MOUSE ATP-binding cassette sub-family E member 1	7.91615	0.508238	K.TQAIVC#QQLDLTHLK.E	5.00312	0.288463	K.TQAIVC#QQLDLTHLK.E	-2.91303	-4.98469	6.33484	0.00212989	0.00611915	**
sp|P61222|ABCE1_MOUSE_88	P61222	ABCE1	ABCE1_MOUSE ATP-binding cassette sub-family E member 1	10.4326	1.14744	R.YC#ANAFK.L	3.37289	0.38803	R.YC#ANAFK.L	-7.05968	-5.8283	4.90306	0.0022433	0.00634286	**
sp|P61750|ARF4_MOUSE_62	P61750	ARF4	ARF4_MOUSE ADP-ribosylation factor 4	10.1866	0.325184	K.NIC#FTVWDVGGQDK.I	NA	NA	NA	NA	NA	NA	NA	NA
sp|P61759|PFD3_MOUSE_112	P61759	VBP1	PFD3_MOUSE Prefoldin subunit 3	2.42528	0.413932	R.FLLADNLYC#K.A	5.28546	0.119027	R.FLLADNLYC#K.A	2.86018	6.64068	4.657	0.00153095	0.00476956	**
sp|P61971|NTF2_MOUSE_114	P61971	NUTF2	NTF2_MOUSE Nuclear transport factor 2	6.4513	0.547196	K.NINDAWVC#TNDM*FR.L	5.47428	0.350512	K.NINDAWVC#TNDMFR.L	-0.977022	-1.5035	6.80952	0.177596	0.231738	ns
sp|P61971|NTF2_MOUSE_38	P61971	NUTF2	NTF2_MOUSE Nuclear transport factor 2	2.17506	0.521114	R.TQLGAIYIDASC#LTWEGQQFQGK.A	2.1094	0.265566	R.TQLGAIYIDASC#LTWEGQQFQGK.A	-0.0656668	-0.112274	5.94636	0.9143	0.933185	ns
sp|P61971|NTF2_MOUSE_80	P61971	NUTF2	NTF2_MOUSE Nuclear transport factor 2	4.69243	0.610435	K.IQHSITAQDHQPTPDSC#IISM*VVGQLK.A	2.03234	0.319296	K.IQHSITAQDHQPTPDSC#IISMVVGQLK.A	-2.66009	-3.86136	6.03633	0.00825229	0.0175772	*
sp|P61979|HNRPK_MOUSE_145	P61979	HNRNPK	HNRPK_MOUSE Heterogeneous nuclear ribonucleoprotein K	19.23	2.04996	K.GSDFDC#ELR.L	NA	NA	NA	NA	NA	NA	NA	NA
sp|P61982|1433G_MOUSE_112	P61982	YWHAG	1433G_MOUSE 14-3-3 protein gamma	8.31723	0.836524	K.NC#SETQYESK.V	1.1959	0.317511	K.NC#SETQYESK.V	-7.12132	-7.95897	5.1291	0.000448321	0.00192257	**
sp|P62137|PP1A_MOUSE_127	P62137	PPP1CA	PP1A_MOUSE Serine/threonine-protein phosphatase PP1-alpha catalytic subunit	19.9462	1.33399	R.GNHEC#ASINR.I	NA	NA	NA	NA	NA	NA	NA	NA
sp|P62137|PP1A_MOUSE_140	P62137	PPP1CA	PP1A_MOUSE Serine/threonine-protein phosphatase PP1-alpha catalytic subunit	2.28935	0.133866	R.IYGFYDEC#K.R	NA	NA	NA	NA	NA	NA	NA	NA
sp|P62137|PP1A_MOUSE_245	P62137	PPP1CA	PP1A_MOUSE Serine/threonine-protein phosphatase PP1-alpha catalytic subunit	0.183405	0.083444	K.HDLDLIC#R.A	NA	NA	NA	NA	NA	NA	NA	NA
sp|P62137|PP1A_MOUSE_62	P62137	PPP1CA	PP1A_MOUSE Serine/threonine-protein phosphatase PP1-alpha catalytic subunit	18.6753	0.985739	K.IC#GDIHGQYYDLLR.L	NA	NA	NA	NA	NA	NA	NA	NA
sp|P62141|PP1B_MOUSE_61	P62141	PPP1CB	PP1B_MOUSE Serine/threonine-protein phosphatase PP1-beta catalytic subunit	5.23955	0.472071	K.IC#GDIHGQYTDLLR.L	4.45115	0.323092	K.IC#GDIHGQYTDLLR.L	-0.788392	-1.37819	7.07309	0.210161	0.267024	ns
sp|P62192|PRS4_MOUSE_148	P62192	PSMC1	PRS4_MOUSE 26S protease regulatory subunit 4	0.914158	0.214521	K.DLLEPGC#SVLLNHK.V	3.51551	0.54704	K.DLLEPGC#SVLLNHK.V	2.60135	4.42708	5.20182	0.00623707	0.0141379	*
sp|P62192|PRS4_MOUSE_399	P62192	PSMC1	PRS4_MOUSE 26S protease regulatory subunit 4	30.5176	0.997008	K.AIC#TEAGLMALR.E	7.36246	0.489415	K.AIC#TEAGLMALR.E	-23.1551	-20.8482	5.82195	1.08073388180284e-06	4.39407244095027e-05	****
sp|P62192|PRS4_MOUSE_58	P62192	PSMC1	PRS4_MOUSE 26S protease regulatory subunit 4	21.1899	0.807871	K.LPLVTPHTQC#R.L	22.5406	0.593541	K.LPLVTPHTQC#R.L	1.3507	1.34737	7.34394	0.217949	0.275937	ns
sp|P62196|PRS8_MOUSE_112	P62196	PSMC5	PRS8_MOUSE 26S protease regulatory subunit 8	1.4285	0.180441	K.NIDINDVTPNC#R.V	NA	NA	NA	NA	NA	NA	NA	NA
sp|P62196|PRS8_MOUSE_209	P62196	PSMC5	PRS8_MOUSE 26S protease regulatory subunit 8	88.1439	5.28569	R.AVAHHTDC#TFIR.V	NA	NA	NA	NA	NA	NA	NA	NA
sp|P62196|PRS8_MOUSE_363	P62196	PSMC5	PRS8_MOUSE 26S protease regulatory subunit 8	6.58371	0.842984	K.GVC#TEAGMYALR.E	14.4044	1.31365	K.GVC#TEAGMYALR.E	7.82065	5.01045	6.8167	0.00167293	0.00512246	**
sp|P62242|RS8_MOUSE_100	P62242	RPS8	RS8_MOUSE 40S ribosomal protein S8	13.9317	1.24861	K.NC#IVLIDSTPYR.Q	5.69714	0.231866	K.NC#IVLIDSTPYR.Q	-8.23454	-6.48412	4.27555	0.00230861	0.0064762	**
sp|P62245|RS15A_MOUSE_72	P62245	RPS15A	RS15A_MOUSE 40S ribosomal protein S15a	7.94044	0.935538	K.C#GVISPR.F	NA	NA	NA	NA	NA	NA	NA	NA
sp|P62274|RS29_MOUSE_39	P62274	RPS29	RS29_MOUSE 40S ribosomal protein S29	NA	NA	NA	7.8118	0.730661	K.YGLNMC#R.Q	NA	NA	NA	NA	NA
sp|P62281|RS11_MOUSE_131	P62281	RPS11	RS11_MOUSE 40S ribosomal protein S11	2.19192	0.0704447	R.DVQIGDIVTVGEC#RPLSK.T	35.9276	0.93821	R.DVQIGDIVTVGEC#RPLSK.T	33.7357	35.8566	4.0451	3.2266082282232e-06	8.29109250324232e-05	****
sp|P62281|RS11_MOUSE_60	P62281	RPS11	RS11_MOUSE 40S ribosomal protein S11	15.323	0.842989	K.KC#PFTGNVSIR.G	11.6234	1.99072	K.KC#PFTGNVSIR.G	-3.69964	-1.71133	5.38985	0.143452	0.193437	ns
sp|P62317|SMD2_MOUSE_46	P62317	SNRPD2	SMD2_MOUSE Small nuclear ribonucleoprotein Sm D2	9.09797	0.970278	K.NNTQVLINC#R.N	3.67581	0.441073	K.NNTQVLINC#R.N	-5.42216	-5.08728	5.58547	0.00277349	0.00743119	**
sp|P62320|SMD3_MOUSE_20	P62320	SNRPD3	SMD3_MOUSE Small nuclear ribonucleoprotein Sm D3	1.72961	0.299257	K.VLHEAEGHIVTC#ETNTGEVYR.G	NA	NA	NA	NA	NA	NA	NA	NA
sp|P62320|SMD3_MOUSE_41	P62320	SNRPD3	SMD3_MOUSE Small nuclear ribonucleoprotein Sm D3	NA	NA	NA	3.90711	0.902002	K.LIEAEDNMNC#QMSNITVTYR.D	NA	NA	NA	NA	NA
sp|P62334|PRS10_MOUSE_170	P62334	PSMC6	PRS10_MOUSE 26S protease regulatory subunit 10B	11.4165	1.23781	K.GC#LLYGPPGTGK.T	6.61241	0.584751	K.GC#LLYGPPGTGK.T	-4.80409	-3.50925	5.70065	0.0137933	0.0264186	*
sp|P62334|PRS10_MOUSE_193	P62334	PSMC6	PRS10_MOUSE 26S protease regulatory subunit 10B	1.14294	0.417143	R.AVASQLDC#NFLK.V	2.99967	0.361819	R.AVASQLDC#NFLK.V	1.85672	3.36243	7.84333	0.0101852	0.0207451	*
sp|P62334|PRS10_MOUSE_347	P62334	PSMC6	PRS10_MOUSE 26S protease regulatory subunit 10B	5.41441	0.617648	R.NVC#TEAGMFAIR.A	NA	NA	NA	NA	NA	NA	NA	NA
sp|P62334|PRS10_MOUSE_83	P62334	PSMC6	PRS10_MOUSE 26S protease regulatory subunit 10B	NA	NA	NA	3.96756	0.50821	R.YVVGC#R.R	NA	NA	NA	NA	NA
sp|P62631|EF1A2_MOUSE_326	P62631	EEF1A2	EF1A2_MOUSE Elongation factor 1-alpha 2	2.25443	0.574648	R.GNVC#GDSK.A	3.0133	0.290163	R.GNVC#GDSK.A	0.75887	1.17883	5.91521	0.283701	0.347539	ns
sp|P62631|EF1A2_MOUSE_411	P62631	EEF1A2	EF1A2_MOUSE Elongation factor 1-alpha 2	3.32033	0.166328	K.SGDAAIVEMVPGKPM*C#VESFSQYPPLGR.F	2.08598	0.127355	K.SGDAAIVEMVPGKPMC#VESFSQYPPLGR.F	-1.23436	-5.89232	7.49044	0.000468689	0.00198605	**
sp|P62702|RS4X_MOUSE_181	P62702	RPS4X	RS4X_MOUSE 40S ribosomal protein S4, X isoform	28.3488	1.65112	K.FDTGNLC#M*VTGGANLGR.I	4.68713	0.557095	K.FDTGNLC#MVTGGANLGR.I	-23.6616	-13.5786	4.89908	4.48249712178321e-05	0.000413729	***
sp|P62715|PP2AB_MOUSE_133	P62715	PPP2CB	PP2AB_MOUSE Serine/threonine-protein phosphatase 2A catalytic subunit beta isoform	14.9769	0.510239	R.QITQVYGFYDEC#LRK.Y	4.57106	0.272827	R.QITQVYGFYDEC#LRK.Y	-10.4058	-17.9844	6.11442	1.58621454655449e-06	5.78968309492388e-05	****
sp|P62715|PP2AB_MOUSE_196	P62715	PPP2CB	PP2AB_MOUSE Serine/threonine-protein phosphatase 2A catalytic subunit beta isoform	0.471493	0.401446	R.LQEVPHEGPMC#DLLWSDPDDR.G	4.84253	0.550839	R.LQEVPHEGPMC#DLLWSDPDDR.G	4.37104	6.41287	7.31414	0.000302017	0.00144598	**
sp|P62715|PP2AB_MOUSE_20	P62715	PPP2CB	PP2AB_MOUSE Serine/threonine-protein phosphatase 2A catalytic subunit beta isoform	0.42556	0.164289	K.ELDQWVEQLNEC#K.Q	4.25585	0.370459	K.ELDQWVEQLNEC#K.Q	3.83029	9.45158	5.51476	0.000130121	0.000795091	***
sp|P62715|PP2AB_MOUSE_251	P62715	PPP2CB	PP2AB_MOUSE Serine/threonine-protein phosphatase 2A catalytic subunit beta isoform	12.7157	1.78482	R.AHQLVMEGYNWC#HDR.N	34.7319	0.920568	R.AHQLVMEGYNWC#HDR.N	22.0162	10.9629	5.98754	3.46926801188733e-05	0.000357157	***
sp|P62715|PP2AB_MOUSE_266	P62715	PPP2CB	PP2AB_MOUSE Serine/threonine-protein phosphatase 2A catalytic subunit beta isoform	1.95129	0.340752	R.NVVTIFSAPNYC#YR.C	7.8396	0.195617	R.NVVTIFSAPNYC#YR.C	5.8883	14.9864	6.3782	3.28018797855478e-06	8.36187602152219e-05	****
sp|P62715|PP2AB_MOUSE_269	P62715	PPP2CB	PP2AB_MOUSE Serine/threonine-protein phosphatase 2A catalytic subunit beta isoform	46.2646	0.656893	R.C#GNQAAIMELDDTLK.Y	6.88552	0.412924	R.C#GNQAAIM*ELDDTLK.Y	-39.379	-50.753	6.73421	5.92026706599299e-10	6.33863260532316e-07	****
sp|P62717|RL18A_MOUSE_109	P62717	RPL18A	RL18A_MOUSE 60S ribosomal protein L18a	6.42169	0.589022	R.DLTTAGAVTQC#YR.D	0.521075	0.131025	R.DLTTAGAVTQC#YR.D	-5.90062	-9.77864	4.39489	0.000380568	0.00168373	**
sp|P62717|RL18A_MOUSE_22	P62717	RPL18A	RL18A_MOUSE 60S ribosomal protein L18a	3.78949	0.431939	K.C#HTPPLYR.M	9.72869	0.741452	K.C#HTPPLYR.M	5.9392	6.9214	6.43459	0.000331418	0.00153291	**
sp|P62717|RL18A_MOUSE_64	P62717	RPL18A	RL18A_MOUSE 60S ribosomal protein L18a	8.40352	1.84354	K.SSGEIVYC#GQVFEK.S	1.74734	0.266508	K.SSGEIVYC#GQVFEK.S	-6.65618	-3.5734	4.16712	0.0217558	0.0387789	*
sp|P62737|ACTA_MOUSE_219	P62737	ACTA2	ACTA_MOUSE Actin, aortic smooth muscle	4.65388	0.379915	K.LC#YVALDFENEM*ATAASSSSLEK.S	2.35597	0.176992	K.LC#YVALDFENEM*ATAASSSSLEK.S	-2.2979	-5.48268	5.65819	0.00186156	0.00552617	**
sp|P62737|ACTA_MOUSE_259	P62737	ACTA2	ACTA_MOUSE Actin, aortic smooth muscle	2.907	0.344835	R.C#PETLFQPSFIGMESAGIHETTYNSIM*K.C	2.94372	0.382211	R.C#PETLFQPSFIGMESAGIHETTYNSIMK.C	0.0367167	0.0713253	7.91675	0.944908	0.957427	ns
sp|P62737|ACTA_MOUSE_287	P62737	ACTA2	ACTA_MOUSE Actin, aortic smooth muscle	0.85988	0.187592	K.C#DIDIR.K	0.445376	0.140296	K.C#DIDIR.K	-0.414504	-1.76948	7.40831	0.117771	0.163475	ns
sp|P62746|RHOB_MOUSE_20	P62746	RHOB	RHOB_MOUSE Rho-related GTP-binding protein RhoB	0.452648	0.203453	K.TC#LLIVFSK.D	0.512023	0.143618	K.TC#LLIVFSK.D	0.0593747	0.238417	7.19345	0.818207	0.852484	ns
sp|P62754|RS6_MOUSE_12	P62754	RPS6	RS6_MOUSE 40S ribosomal protein S6	0.958565	0.261826	K.LNISFPATGC#QK.L	NA	NA	NA	NA	NA	NA	NA	NA
sp|P62754|RS6_MOUSE_83	P62754	RPS6	RS6_MOUSE 40S ribosomal protein S6	13.9424	0.992835	K.GHSC#YRPR.R	NA	NA	NA	NA	NA	NA	NA	NA
sp|P62814|VATB2_MOUSE_425	P62814	ATP6V1B2	VATB2_MOUSE V-type proton ATPase subunit B, brain isoform	0.521034	0.510511	K.DHADVSNQLYAC#YAIGK.D	NA	NA	NA	NA	NA	NA	NA	NA
sp|P62821|RAB1A_MOUSE_26	P62821	RAB1A	RAB1A_MOUSE Ras-related protein Rab-1A	NA	NA	NA	0.212015	0.130019	K.SC#LLLR.F	NA	NA	NA	NA	NA
sp|P62823|RAB3C_MOUSE_145	P62823	RAB3C	RAB3C_MOUSE Ras-related protein Rab-3C	1.92196	0.333251	K.C#DMEDER.V	NA	NA	NA	NA	NA	NA	NA	NA
sp|P62830|RL23_MOUSE_125	P62830	RPL23	RL23_MOUSE 60S ribosomal protein L23	2.84521	0.554741	K.EC#ADLWPR.I	NA	NA	NA	NA	NA	NA	NA	NA
sp|P62830|RL23_MOUSE_28	P62830	RPL23	RL23_MOUSE 60S ribosomal protein L23	1.7002	0.33394	R.ISLGLPVGAVINC#ADNTGAK.N	1.33458	0.270402	R.ISLGLPVGAVINC#ADNTGAK.N	-0.365612	-0.850875	7.66832	0.420612	0.487728	ns
sp|P62858|RS28_MOUSE_27	P62858	RPS28	RS28_MOUSE 40S ribosomal protein S28	5.17936	0.752145	R.TGSQGQC#TQVR.V	21.2643	2.29165	R.TGSQGQC#TQVR.V	16.0849	6.66892	4.85189	0.00128583	0.0041718	**
sp|P62869|ELOB_MOUSE_60	P62869	TCEB2	ELOB_MOUSE Transcription elongation factor B polypeptide 2	95.6199	4.38009	K.TLGEC#GFTSQTARPQAPATVGLAFR.A	79.0206	4.19556	K.TLGEC#GFTSQTARPQAPATVGLAFR.A	-16.5993	-2.73677	7.98522	0.0256208	0.0447981	*
sp|P62874|GBB1_MOUSE_204	P62874	GNB1	GBB1_MOUSE Guanine nucleotide-binding protein G(I)/G(S)/G(T) subunit beta-1	3.74581	0.297875	R.LFVSGAC#DASAK.L	3.92838	0.117477	R.LFVSGAC#DASAK.L	0.182576	0.570187	5.21491	0.592241	0.653255	ns
sp|P62874|GBB1_MOUSE_25	P62874	GNB1	GBB1_MOUSE Guanine nucleotide-binding protein G(I)/G(S)/G(T) subunit beta-1	3.08513	0.278273	K.AC#ADATLSQITNNIDPVGR.I	0.348893	0.225629	K.AC#ADATLSQITNNIDPVGR.I	-2.73624	-7.63776	7.67224	7.60204467424841e-05	0.000564101	***
sp|P62880|GBB2_MOUSE_204	P62880	GNB2	GBB2_MOUSE Guanine nucleotide-binding protein G(I)/G(S)/G(T) subunit beta-2	1.52768	0.420575	R.TFVSGAC#DASIK.L	1.68645	0.101745	R.TFVSGAC#DASIK.L	0.15877	0.366923	4.4666	0.730409	0.774793	ns
sp|P62880|GBB2_MOUSE_25	P62880	GNB2	GBB2_MOUSE Guanine nucleotide-binding protein G(I)/G(S)/G(T) subunit beta-2	1.58446	0.560741	K.AC#GDSTLTQITAGLDPVGR.I	0.622955	0.40751	K.AC#GDSTLTQITAGLDPVGR.I	-0.961503	-1.3871	7.30364	0.206269	0.26297	ns
sp|P62889|RL30_MOUSE_52	P62889	RPL30	RL30_MOUSE 60S ribosomal protein L30	2.49071	0.0872345	K.LVILANNC#PALR.K	3.80445	0.162248	K.LVILANNC#PALR.K	1.31375	7.13168	6.13427	0.00034648	0.00157634	**
sp|P62889|RL30_MOUSE_92	P62889	RPL30	RL30_MOUSE 60S ribosomal protein L30	0.518733	0.100466	R.VC#TLAIIDPGDSDIIR.S	0.837724	0.508793	R.VC#TLAIIDPGDSDIIR.S	0.31899	0.615079	4.31145	0.569494	0.631416	ns
sp|P62908|RS3_MOUSE_119	P62908	RPS3	RS3_MOUSE 40S ribosomal protein S3	NA	NA	NA	6.99	0.473357	R.AC#YGVLR.F	NA	NA	NA	NA	NA
sp|P62908|RS3_MOUSE_134	P62908	RPS3	RS3_MOUSE 40S ribosomal protein S3	11.2556	1.09619	K.GC#EVVVSGK.L	6.20605	0.627264	K.GC#EVVVSGK.L	-5.04959	-3.99819	6.36585	0.00631935	0.0142841	*
sp|P62908|RS3_MOUSE_97	P62908	RPS3	RS3_MOUSE 40S ribosomal protein S3	6.58226	0.608215	R.GLC#AIAQAESLR.Y	11.3371	0.437056	R.GLC#AIAQAESLR.Y	4.75482	6.34855	7.26135	0.000331686	0.00153291	**
sp|P62911|RL32_MOUSE_91	P62911	RPL32	RL32_MOUSE 60S ribosomal protein L32	1.21311	0.191794	K.ELEVLLM*C#NK.S	0.633652	0.21723	K.ELEVLLM*C#NK.S	-0.579457	-1.99963	7.87906	0.0811108	0.11853	ns
sp|P62911|RL32_MOUSE_96	P62911	RPL32	RL32_MOUSE 60S ribosomal protein L32	10.6381	0.692438	K.SYC#AEIAHNVSSK.N	2.81486	0.366546	K.SYC#AEIAHNVSSK.N	-7.82327	-9.98541	6.07853	5.38595911946093e-05	0.000456895	***
sp|P62918|RL8_MOUSE_90	P62918	RPL8	RL8_MOUSE 60S ribosomal protein L8	9.76089	1.12557	R.TELFIAAEGIHTGQFVYC#GK.K	NA	NA	NA	NA	NA	NA	NA	NA
sp|P62932|FBX40_MOUSE_124	P62932	FBXO40	FBX40_MOUSE F-box only protein 40	2.71192	0.131057	K.ETPSEEC#LDTALALQDQK.V	1.74907	0.258897	K.ETPSEEC#LDTALALQDQK.V	-0.962848	-3.31813	5.92369	0.0163485	0.0303009	*
sp|P62932|FBX40_MOUSE_185	P62932	FBXO40	FBX40_MOUSE F-box only protein 40	NA	NA	NA	13.923	0.592269	R.LAPNSC#LPATSR.Q	NA	NA	NA	NA	NA
sp|P62932|FBX40_MOUSE_358	P62932	FBXO40	FBX40_MOUSE F-box only protein 40	2.68454	0.338142	K.IPVSYC#GK.R	NA	NA	NA	NA	NA	NA	NA	NA
sp|P62932|FBX40_MOUSE_403	P62932	FBXO40	FBX40_MOUSE F-box only protein 40	2.51024	1.64603	K.TTLQC#ALER.E	6.54288	0.596442	K.TTLQC#ALER.E	4.03264	2.30337	5.03259	0.0691411	0.103438	ns
sp|P62932|FBX40_MOUSE_687	P62932	FBXO40	FBX40_MOUSE F-box only protein 40	6.65665	1.71495	R.LTSMC#QPQEK.A	7.70439	1.15553	R.LTSMC#QPQEK.A	1.04774	0.50666	7.01133	0.627935	0.685816	ns
sp|P62962|PROF1_MOUSE_128	P62962	PFN1	PROF1_MOUSE Profilin-1	2.20718	0.260502	K.C#YEMASHLR.R	4.8635	0.418519	K.C#YEMASHLR.R	2.65633	5.38843	6.69492	0.00118148	0.00392355	**
sp|P63001|RAC1_MOUSE_105	P63001	RAC1	RAC1_MOUSE Ras-related C3 botulinum toxin substrate 1	4.60643	0.271998	R.HHC#PNTPIILVGTK.L	8.40958	0.275653	R.HHC#PNTPIILVGTK.L	3.80315	9.82075	7.99857	9.72597485984985e-06	0.000172596	***
sp|P63001|RAC1_MOUSE_157	P63001	RAC1	RAC1_MOUSE Ras-related C3 botulinum toxin substrate 1	26.3369	1.51986	K.YLEC#SALTQR.G	17.4512	1.64734	K.YLEC#SALTQR.G	-8.88577	-3.96445	7.94865	0.004205	0.0104056	*
sp|P63001|RAC1_MOUSE_178	P63001	RAC1	RAC1_MOUSE Ras-related C3 botulinum toxin substrate 1	3.15032	0.201689	R.AVLC#PPPVK.K	5.73248	0.352303	R.AVLC#PPPVK.K	2.58216	6.36078	6.36762	0.000559733	0.00224452	**
sp|P63005|LIS1_MOUSE_168	P63005	PAFAH1B1	LIS1_MOUSE Platelet-activating factor acetylhydrolase IB subunit alpha	4.70022	0.257686	K.LLASC#SADMTIK.L	3.4586	0.134629	K.LLASC#SADMTIK.L	-1.24162	-4.27062	6.03226	0.00519569	0.0121903	*
sp|P63005|LIS1_MOUSE_184	P63005	PAFAH1B1	LIS1_MOUSE Platelet-activating factor acetylhydrolase IB subunit alpha	2.2909	0.187817	K.LWDFQGFEC#IR.T	1.2781	0.311179	K.LWDFQGFEC#IR.T	-1.01279	-2.78649	6.57288	0.0288434	0.0494106	*
sp|P63005|LIS1_MOUSE_226	P63005	PAFAH1B1	LIS1_MOUSE Platelet-activating factor acetylhydrolase IB subunit alpha	8.40873	0.415259	K.MWEVQTGYC#VK.T	13.1367	0.521908	K.MWEVQTGYC#VK.T	4.72795	7.08888	7.61553	0.000130989	0.000798364	***
sp|P63005|LIS1_MOUSE_252	P63005	PAFAH1B1	LIS1_MOUSE Platelet-activating factor acetylhydrolase IB subunit alpha	2.5818	0.25858	R.M*VRPNQDGTLIASC#SNDQTVR.V	9.29974	0.620733	R.MVRPNQDGTLIASC#SNDQTVR.V	6.71795	9.99042	5.34768	0.00011663	0.000739422	***
sp|P63005|LIS1_MOUSE_281	P63005	PAFAH1B1	LIS1_MOUSE Platelet-activating factor acetylhydrolase IB subunit alpha	34.4325	2.95027	R.EHEHVVEC#ISWAPESSYSSISEATGSETK.K	39.4214	2.38822	R.EHEHVVEC#ISWAPESSYSSISEATGSETK.K	4.98894	1.31435	7.66746	0.226681	0.285529	ns
sp|P63005|LIS1_MOUSE_356	P63005	PAFAH1B1	LIS1_MOUSE Platelet-activating factor acetylhydrolase IB subunit alpha	6.37618	0.787469	K.FILSC#ADDK.T	NA	NA	NA	NA	NA	NA	NA	NA
sp|P63017|HSP7C_MOUSE_17	P63017	HSPA8	HSP7C_MOUSE Heat shock cognate 71 kDa protein	4.75357	0.312008	K.GPAVGIDLGTTYSC#VGVFQHGK.V	4.2834	0.334554	K.GPAVGIDLGTTYSC#VGVFQHGK.V	-0.470168	-1.02777	7.96137	0.33427	0.399136	ns
sp|P63017|HSP7C_MOUSE_574	P63017	HSPA8	HSP7C_MOUSE Heat shock cognate 71 kDa protein	0.309317	0.0686266	K.C#NEIISWLDK.N	0.57253	0.157587	K.C#NEIISWLDK.N	0.263213	1.53136	5.4645	0.181327	0.236085	ns
sp|P63017|HSP7C_MOUSE_603	P63017	HSPA8	HSP7C_MOUSE Heat shock cognate 71 kDa protein	6.54498	0.246559	K.VC#NPIITK.L	2.68821	0.107847	K.VC#NPIITK.L	-3.85677	-14.3314	5.47656	1.49832571848492e-05	0.000218756	***
sp|P63028|TCTP_MOUSE_28	P63028	TPT1	TCTP_MOUSE Translationally-controlled tumor protein	8.04445	0.822734	R.EIADGLC#LEVEGK.M	6.03233	0.472586	R.EIADGLC#LEVEGK.M	-2.01213	-2.1207	6.38042	0.0754663	0.111396	ns
sp|P63037|DNJA1_MOUSE_134	P63037	DNAJA1	DNJA1_MOUSE DnaJ homolog subfamily A member 1	10.8943	2.03039	K.NVIC#DK.C	NA	NA	NA	NA	NA	NA	NA	NA
sp|P63038|CH60_MOUSE_237	P63038	HSPD1	CH60_MOUSE 60 kDa heat shock protein, mitochondrial	0.442367	0.0866761	K.C#EFQDAYVLLSEK.K	1.51065	0.164463	K.C#EFQDAYVLLSEK.K	1.06828	5.74636	6.06289	0.00116545	0.00390346	**
sp|P63038|CH60_MOUSE_442	P63038	HSPD1	CH60_MOUSE 60 kDa heat shock protein, mitochondrial	0.775805	0.210975	R.AAVEEGIVLGGGC#ALLR.C	1.31854	0.137981	R.AAVEEGIVLGGGC#ALLR.C	0.542737	2.15295	6.89267	0.0689191	0.103154	ns
sp|P63038|CH60_MOUSE_447	P63038	HSPD1	CH60_MOUSE 60 kDa heat shock protein, mitochondrial	6.468	0.594952	R.C#IPALDSLKPANEDQK.I	24.2015	0.977326	R.C#IPALDSLKPANEDQK.I	17.7335	15.499	6.60668	1.93150132293425e-06	6.57427856399575e-05	****
sp|P63073|IF4E_MOUSE_170	P63073	EIF4E	IF4E_MOUSE Eukaryotic translation initiation factor 4E	16.2916	0.761744	K.IAIWTTEC#ENR.D	17.7729	0.179594	K.IAIWTTEC#ENR.D	1.4813	1.89272	4.44332	0.124189	0.17142	ns
sp|P63085|MK01_MOUSE_38	P63085	MAPK1	MK01_MOUSE Mitogen-activated protein kinase 1	0.551903	0.259351	R.YTNLSYIGEGAYGMVC#SAYDNLNK.V	NA	NA	NA	NA	NA	NA	NA	NA
sp|P63085|MK01_MOUSE_63	P63085	MAPK1	MK01_MOUSE Mitogen-activated protein kinase 1	NA	NA	NA	29.6024	4.54214	K.ISPFEHQTYC#QR.T	NA	NA	NA	NA	NA
sp|P63101|1433Z_MOUSE_189	P63101	YWHAZ	1433Z_MOUSE 14-3-3 protein zeta/delta	NA	NA	NA	0.406499	0.257613	K.AC#SLAK.T	NA	NA	NA	NA	NA
sp|P63101|1433Z_MOUSE_25	P63101	YWHAZ	1433Z_MOUSE 14-3-3 protein zeta/delta	4.94683	1.07425	R.YDDMAAC#MK.S	1.56466	0.450688	R.YDDMAAC#MK.S	-3.38216	-2.90325	5.36579	0.0309796	0.0525503	ns
sp|P63158|HMGB1_MOUSE_106	P63158	HMGB1	HMGB1_MOUSE High mobility group protein B1	1.15564	0.267699	K.RPPSAFFLFC#SEYRPK.I	NA	NA	NA	NA	NA	NA	NA	NA
sp|P63158|HMGB1_MOUSE_23	P63158	HMGB1	HMGB1_MOUSE High mobility group protein B1	8.44141	2.96219	K.M*SSYAFFVQTC#R.E	NA	NA	NA	NA	NA	NA	NA	NA
sp|P63168|DYL1_MOUSE_24	P63168	DYNLL1	DYL1_MOUSE Dynein light chain 1, cytoplasmic	NA	NA	NA	9.86089	2.3458	K.NADMSEEMQQDSVEC#ATQALEK.Y	NA	NA	NA	NA	NA
sp|P63168|DYL1_MOUSE_56	P63168	DYNLL1	DYL1_MOUSE Dynein light chain 1, cytoplasmic	3.42525	0.362794	K.YNPTWHC#IVGR.N	1.11407	0.208889	K.KYNPTWHC#IVGR.N	-2.31118	-5.52078	6.38954	0.00120621	0.00397369	**
sp|P63242|IF5A1_MOUSE_73	P63242	EIF5A	IF5A1_MOUSE Eukaryotic translation initiation factor 5A-1	9.52945	0.416929	K.KYEDIC#PSTHNMDVPNIK.R	4.73802	0.331388	K.KYEDIC#PSTHNMDVPNIK.R	-4.79143	-8.99654	7.61231	2.54795763199954e-05	0.000297951	***
sp|P63276|RS17_MOUSE_35	P63276	RPS17	RS17_MOUSE 40S ribosomal protein S17	1.99371	0.21451	R.VC#EEIAIIPSKK.L	1.29183	0.0643416	R.VC#EEIAIIPSK.K	-0.701886	-3.1341	4.71397	0.027994	0.0482386	*
sp|P63280|UBC9_MOUSE_43	P63280	UBE2I	UBC9_MOUSE SUMO-conjugating enzyme UBC9	3.55682	0.791915	K.NPDGTMNLMNWEC#AIPGK.K	NA	NA	NA	NA	NA	NA	NA	NA
sp|P63330|PP2AA_MOUSE_20	P63330	PPP2CA	PP2AA_MOUSE Serine/threonine-protein phosphatase 2A catalytic subunit alpha isoform	0.917074	0.307805	K.ELDQWIEQLNEC#K.Q	1.2669	0.0813138	K.ELDQWIEQLNEC#K.Q	0.349826	1.09882	4.55559	0.326495	0.392332	ns
sp|P67871|CSK2B_MOUSE_109	P67871	CSNK2B	CSK2B_MOUSE Casein kinase II subunit beta	3.32185	1.41906	K.YQQGDFGYC#PR.V	5.23603	0.823632	K.YQQGDFGYC#PR.V	1.91418	1.16664	6.42031	0.284855	0.34882	ns
sp|P68037|UB2L3_MOUSE_86	P68037	UBE2L3	UB2L3_MOUSE Ubiquitin-conjugating enzyme E2 L3	NA	NA	NA	31.2202	1.9824	K.GQVC#LPVISAENWKPATK.T	NA	NA	NA	NA	NA
sp|P68040|GBLP_MOUSE_138	P68040	GNB2L1	GBLP_MOUSE Guanine nucleotide-binding protein subunit beta-2-like 1	1.91334	0.126902	K.LWNTLGVC#K.Y	1.19728	0.164496	K.LWNTLGVC#K.Y	-0.716057	-3.44659	7.51587	0.00961814	0.0198066	*
sp|P68040|GBLP_MOUSE_153	P68040	GNB2L1	GBLP_MOUSE Guanine nucleotide-binding protein subunit beta-2-like 1	2.43772	0.147087	K.YTVQDESHSEWVSC#VR.F	10.823	0.939937	K.YTVQDESHSEWVSC#VR.F	8.3853	8.81386	4.19579	0.000733728	0.0027214	**
sp|P68040|GBLP_MOUSE_168	P68040	GNB2L1	GBLP_MOUSE Guanine nucleotide-binding protein subunit beta-2-like 1	1.63919	0.159792	R.FSPNSSNPIIVSC#GWDK.L	8.17378	0.623362	R.FSPNSSNPIIVSC#GWDK.L	6.53459	10.1545	4.52342	0.00027771	0.00136601	**
sp|P68040|GBLP_MOUSE_182	P68040	GNB2L1	GBLP_MOUSE Guanine nucleotide-binding protein subunit beta-2-like 1	5.66092	0.661357	K.VWNLANC#K.L	6.19458	0.420404	K.VWNLANC#K.L	0.533658	0.680976	6.77888	0.518463	0.584727	ns
sp|P68040|GBLP_MOUSE_207	P68040	GNB2L1	GBLP_MOUSE Guanine nucleotide-binding protein subunit beta-2-like 1	0.718628	0.19907	K.TNHIGHTGYLNTVTVSPDGSLC#ASGGK.D	0.76586	0.326768	K.TNHIGHTGYLNTVTVSPDGSLC#ASGGK.D	0.047232	0.12344	6.60963	0.905428	0.925894	ns
sp|P68040|GBLP_MOUSE_240	P68040	GNB2L1	GBLP_MOUSE Guanine nucleotide-binding protein subunit beta-2-like 1	8.15278	0.492699	K.HLYTLDGGDIINALC#FSPNR.Y	3.04941	0.247922	K.HLYTLDGGDIINALC#FSPNR.Y	-5.10338	-9.25264	5.90358	9.88757451764074e-05	0.000671435	***
sp|P68040|GBLP_MOUSE_249	P68040	GNB2L1	GBLP_MOUSE Guanine nucleotide-binding protein subunit beta-2-like 1	40.5217	2.36635	R.YWLC#AATGPSIK.I	6.8296	0.317689	R.YWLC#AATGPSIK.I	-33.6921	-14.1114	4.14414	0.000116715	0.000739422	***
sp|P68040|GBLP_MOUSE_286	P68040	GNB2L1	GBLP_MOUSE Guanine nucleotide-binding protein subunit beta-2-like 1	4.03666	0.74582	K.AEPPQC#TSLAWSADGQTLFAGYTDNLVR.V	2.95326	0.730598	K.AEPPQC#TSLAWSADGQTLFAGYTDNLVR.V	-1.0834	-1.0377	7.9966	0.329767	0.395228	ns
sp|P68254|1433T_MOUSE_134	P68254	YWHAQ	1433T_MOUSE 14-3-3 protein theta	10.1217	1.42342	R.YLAEVAC#GDDRK.Q	13.6113	1.25781	R.YLAEVAC#GDDRK.Q	3.48958	1.83708	7.88065	0.104071	0.14663	ns
sp|P68368|TBA4A_MOUSE_295	P68368	TUBA4A	TBA4A_MOUSE Tubulin alpha-4A chain	NA	NA	NA	3.92157	0.461516	K.AYHEQLSVAEITNAC#FEPANQMVK.C	NA	NA	NA	NA	NA
sp|P68368|TBA4A_MOUSE_347	P68368	TUBA4A	TBA4A_MOUSE Tubulin alpha-4A chain	0.524769	0.211248	R.SIQFVDWC#PTGFK.V	0.256865	0.110634	R.SIQFVDWC#PTGFK.V	-0.267904	-1.12345	6.04073	0.3039	0.368767	ns
sp|P68368|TBA4A_MOUSE_376	P68368	TUBA4A	TBA4A_MOUSE Tubulin alpha-4A chain	NA	NA	NA	9.05308	0.156111	R.AVC#MLSNTTAIAEAWAR.L	NA	NA	NA	NA	NA
sp|P68368|TBA4A_MOUSE_54	P68368	TUBA4A	TBA4A_MOUSE Tubulin alpha-4A chain	9.23186	0.805239	K.TIGGGDDSFTTFFC#ETGAGK.H	2.59571	0.19495	K.TIGGGDDSFTTFFC#ETGAGK.H	-6.63615	-8.00982	4.4673	0.000818003	0.00296215	**
sp|P68372|TBB4B_MOUSE_12	P68372	TUBB4B	TBB4B_MOUSE Tubulin beta-4B chain	5.33433	0.56218	R.EIVHLQAGQC#GNQIGAK.F	0.909702	0.109897	R.EIVHLQAGQC#GNQIGAK.F	-4.42463	-7.72427	4.30526	0.00111523	0.00375484	**
sp|P68372|TBB4B_MOUSE_239	P68372	TUBB4B	TBB4B_MOUSE Tubulin beta-4B chain	5.8696	0.462093	K.LTTPTYGDLNHLVSATM*SGVTTC#LR.F	8.56263	0.687567	K.LTTPTYGDLNHLVSATM*SGVTTC#LR.F	2.69303	3.25081	7.00115	0.0140384	0.0267287	*
sp|P68372|TBB4B_MOUSE_303	P68372	TUBB4B	TBB4B_MOUSE Tubulin beta-4B chain	1.00207	0.341219	K.NMMAAC#DPR.H	5.45604	0.447298	K.NMMAAC#DPR.H	4.45396	7.91691	7.47774	6.83047823856171e-05	0.000526127	***
sp|P68372|TBB4B_MOUSE_354	P68372	TUBB4B	TBB4B_MOUSE Tubulin beta-4B chain	3.37259	0.157338	K.TAVC#DIPPR.G	2.71708	0.355175	K.TAVC#DIPPR.G	-0.655516	-1.68745	5.51168	0.146861	0.197041	ns
sp|P70122|SBDS_MOUSE_31	P70122	SBDS	SBDS_MOUSE Ribosome maturation protein SBDS	30.3389	1.93197	K.RFEIAC#YK.N	23.6755	1.16498	K.RFEIAC#YK.N	-6.66345	-2.95361	6.56921	0.0229184	0.0406034	*
sp|P70122|SBDS_MOUSE_84	P70122	SBDS	SBDS_MOUSE Ribosome maturation protein SBDS	2.19246	0.418868	K.KEDLISAFGTDDQTEIC#K.Q	3.48342	0.136089	K.KEDLISAFGTDDQTEIC#K.Q	1.29096	2.93119	4.83516	0.0339325	0.0566777	ns
sp|P70168|IMB1_MOUSE_345	P70168	KPNB1	IMB1_MOUSE Importin subunit beta-1	13.8342	1.67169	K.QDENDDDDDWNPC#K.A	29.8859	5.01667	K.QDENDDDDDWNPC#K.A	16.0517	3.03557	4.8775	0.0298319	0.050887	ns
sp|P70168|IMB1_MOUSE_543	P70168	KPNB1	IMB1_MOUSE Importin subunit beta-1	2.3826	0.150833	K.DC#YPAVQK.T	1.55563	0.280531	K.DC#YPAVQK.T	-0.826962	-2.59635	6.13434	0.0400467	0.0650267	ns
sp|P70168|IMB1_MOUSE_765	P70168	KPNB1	IMB1_MOUSE Importin subunit beta-1	1.55782	0.216758	R.ESC#LEAYTGIVQGLK.G	1.74604	0.150135	R.ESC#LEAYTGIVQGLK.G	0.188223	0.713845	7.1199	0.49805	0.564559	ns
sp|P70170|ABCC9_MOUSE_1315	P70170	ABCC9	ABCC9_MOUSE ATP-binding cassette sub-family C member 9	NA	NA	NA	4.51472	0.547748	K.IHDLC#VR.Y	NA	NA	NA	NA	NA
sp|P70170|ABCC9_MOUSE_1408	P70170	ABCC9	ABCC9_MOUSE ATP-binding cassette sub-family C member 9	2.46208	0.20098	R.FNLDPEC#K.C	NA	NA	NA	NA	NA	NA	NA	NA
sp|P70170|ABCC9_MOUSE_263	P70170	ABCC9	ABCC9_MOUSE ATP-binding cassette sub-family C member 9	3.65537	0.283854	R.AVTNYVC#LK.E	NA	NA	NA	NA	NA	NA	NA	NA
sp|P70170|ABCC9_MOUSE_513	P70170	ABCC9	ABCC9_MOUSE ATP-binding cassette sub-family C member 9	74.0383	1.81987	K.LYAWEHIFC#K.S	NA	NA	NA	NA	NA	NA	NA	NA
sp|P70170|ABCC9_MOUSE_629	P70170	ABCC9	ABCC9_MOUSE ATP-binding cassette sub-family C member 9	3.22454	1.10648	R.AGEGTLPFESC#K.K	NA	NA	NA	NA	NA	NA	NA	NA
sp|P70170|ABCC9_MOUSE_706	P70170	ABCC9	ABCC9_MOUSE ATP-binding cassette sub-family C member 9	NA	NA	NA	1.13421	0.165913	R.IPTGQLTMIVGQVGC#GK.S	NA	NA	NA	NA	NA
sp|P70182|PI51A_MOUSE_216	P70182	PIP5K1A	PI51A_MOUSE Phosphatidylinositol 4-phosphate 5-kinase type-1 alpha	15.6112	1.84027	K.FYGLYC#VQAGGK.N	NA	NA	NA	NA	NA	NA	NA	NA
sp|P70182|PI51A_MOUSE_297	P70182	PIP5K1A	PI51A_MOUSE Phosphatidylinositol 4-phosphate 5-kinase type-1 alpha	NA	NA	NA	4.62131	0.366912	R.DC#LVLQSFK.I	NA	NA	NA	NA	NA
sp|P70196|TRAF6_MOUSE_296	P70196	TRAF6	TRAF6_MOUSE TNF receptor-associated factor 6	20.1424	1.6737	R.GC#RPEDPNYEETIK.Q	NA	NA	NA	NA	NA	NA	NA	NA
sp|P70202|LXN_MOUSE_20	P70202	LXN	LXN_MOUSE Latexin	1.50744	0.203169	R.AASVAENC#INYQQGTPHK.L	NA	NA	NA	NA	NA	NA	NA	NA
sp|P70227|ITPR3_MOUSE_1236	P70227	ITPR3	ITPR3_MOUSE Inositol 1,4,5-trisphosphate receptor type 3	8.10964	0.748618	K.FC#AGNPGNQALLHK.H	NA	NA	NA	NA	NA	NA	NA	NA
sp|P70236|MP2K6_MOUSE_294	P70236	MAP2K6	MP2K6_MOUSE Dual specificity mitogen-activated protein kinase kinase 6	4.63941	0.466484	K.FSADFVDFTSQC#LKK.N	11.0565	0.92311	K.FSADFVDFTSQC#LK.K	6.41704	6.20434	5.91787	0.000852034	0.00304759	**
sp|P70236|MP2K6_MOUSE_38	P70236	MAP2K6	MP2K6_MOUSE Dual specificity mitogen-activated protein kinase kinase 6	2.3998	0.347857	K.AC#ISIGNQNFEVK.A	3.53262	0.399961	K.AC#ISIGNQNFEVK.A	1.13282	2.13711	7.84905	0.0657215	0.0991068	ns
sp|P70255|NFIC_MOUSE_104	P70255	NFIC	NFIC_MOUSE Nuclear factor 1 C-type	NA	NA	NA	15.5201	0.89059	K.KAPGC#VLSNPDQK.G	NA	NA	NA	NA	NA
sp|P70266|F261_MOUSE_108	P70266	PFKFB1	F261_MOUSE 6-phosphofructo-2-kinase/fructose-2,6-bisphosphatase 1	22.5203	1.45809	K.QC#ALAALK.D	NA	NA	NA	NA	NA	NA	NA	NA
sp|P70266|F261_MOUSE_184	P70266	PFKFB1	F261_MOUSE 6-phosphofructo-2-kinase/fructose-2,6-bisphosphatase 1	0.384785	0.130541	K.LGSPDYIDC#DQEK.V	0.346589	0.15097	K.LGSPDYIDC#DQEK.V	-0.0381959	-0.191381	7.83664	0.853093	0.881072	ns
sp|P70266|F261_MOUSE_417	P70266	PFKFB1	F261_MOUSE 6-phosphofructo-2-kinase/fructose-2,6-bisphosphatase 1	1.57597	0.266031	K.C#PLHTVLK.L	14.7485	0.669204	K.C#PLHTVLK.L	13.1725	18.2915	5.23346	6.0486682367853e-06	0.000128664	***
sp|P70266|F261_MOUSE_432	P70266	PFKFB1	F261_MOUSE 6-phosphofructo-2-kinase/fructose-2,6-bisphosphatase 1	24.2916	1.09511	K.LTPVAYGC#R.V	NA	NA	NA	NA	NA	NA	NA	NA
sp|P70288|HDAC2_MOUSE_274	P70288	HDAC2	HDAC2_MOUSE Histone deacetylase 2	6.71948	0.38744	R.LGC#FNLTVK.G	2.95334	0.242428	R.LGC#FNLTVK.G	-3.76614	-8.24036	6.71586	9.4706562874102e-05	0.000648609	***
sp|P70295|AUP1_MOUSE_70	P70295	AUP1	AUP1_MOUSE Ancient ubiquitous protein 1	9.8114	1.0181	R.TMC#AVLGLVAR.Q	NA	NA	NA	NA	NA	NA	NA	NA
sp|P70296|PEBP1_MOUSE_133	P70296	PEBP1	PEBP1_MOUSE Phosphatidylethanolamine-binding protein 1	0.744407	0.251085	R.YVWLVYEQEQPLSC#DEPILSNK.S	1.73436	0.313164	R.YVWLVYEQEQPLSC#DEPILSNK.S	0.989949	2.46629	7.63894	0.0402919	0.0652635	ns
sp|P70296|PEBP1_MOUSE_168	P70296	PEBP1	PEBP1_MOUSE Phosphatidylethanolamine-binding protein 1	2.96823	0.328985	K.KYNLGAPVAGTC#YQAEWDDYVPK.L	4.44033	0.504123	K.KYNLGAPVAGTC#YQAEWDDYVPK.L	1.47209	2.44545	6.88393	0.0449729	0.0716177	ns
sp|P70303|PYRG2_MOUSE_299	P70303	CTPS2	PYRG2_MOUSE CTP synthase 2	NA	NA	NA	21.6941	1.31835	K.IC#SIALVGK.Y	NA	NA	NA	NA	NA
sp|P70333|HNRH2_MOUSE_22	P70333	HNRNPH2	HNRH2_MOUSE Heterogeneous nuclear ribonucleoprotein H2	17.719	2.22615	R.GLPWSC#SAEEVMR.F	13.7776	2.21088	R.GLPWSC#SAEEVMR.F	-3.9414	-1.25623	7.99962	0.244475	0.304835	ns
sp|P70336|ROCK2_MOUSE_1315	P70336	ROCK2	ROCK2_MOUSE Rho-associated protein kinase 2	17.8404	0.437182	K.KEEIIAPC#K.V	NA	NA	NA	NA	NA	NA	NA	NA
sp|P70336|ROCK2_MOUSE_236	P70336	ROCK2	ROCK2_MOUSE Rho-associated protein kinase 2	6.9692	0.541334	K.LADFGTC#MK.M	10.7355	1.26525	K.LADFGTC#MK.M	3.76632	2.73677	5.41695	0.0376437	0.0618054	ns
sp|P70336|ROCK2_MOUSE_330	P70336	ROCK2	ROCK2_MOUSE Rho-associated protein kinase 2	3.50143	0.64917	K.NLIC#AFLTDR.E	8.93266	0.86719	K.NLIC#AFLTDR.E	5.43123	5.0138	7.41171	0.00130059	0.00420695	**
sp|P70336|ROCK2_MOUSE_804	P70336	ROCK2	ROCK2_MOUSE Rho-associated protein kinase 2	9.54123	1.01703	R.C#LMQNDLK.M	9.61341	0.532394	R.C#LMQNDLK.M	0.0721814	0.0628784	6.03912	0.951893	0.963289	ns
sp|P70340|SMAD1_MOUSE_310	P70340	SMAD1	SMAD1_MOUSE Mothers against decapentaplegic homolog 1	1.84001	0.838631	R.FC#LGLLSNVNR.N	1.18347	0.265308	R.FC#LGLLSNVNR.N	-0.656544	-0.746415	4.79272	0.490384	0.556992	ns
sp|P70349|HINT1_MOUSE_38	P70349	HINT1	HINT1_MOUSE Histidine triad nucleotide-binding protein 1	4.93695	0.596252	R.C#LAFHDISPQAPTHFLVIPK.K	1.6394	0.441027	R.C#LAFHDISPQAPTHFLVIPK.K	-3.29755	-4.44633	7.36856	0.00263165	0.00716572	**
sp|P70349|HINT1_MOUSE_84	P70349	HINT1	HINT1_MOUSE Histidine triad nucleotide-binding protein 1	6.76643	0.444858	K.C#AADLGLK.R	1.04445	0.149433	K.C#AADLGLK.R	-5.72199	-12.193	4.89135	7.57432907074329e-05	0.000564101	***
sp|P70362|UFD1_MOUSE_25	P70362	UFD1L	UFD1_MOUSE Ubiquitin fusion degradation protein 1 homolog	NA	NA	NA	9.65665	1.17282	R.C#FSVSMLAGPNDR.S	NA	NA	NA	NA	NA
sp|P70398|USP9X_MOUSE_1237	P70398	USP9X	USP9X_MOUSE Probable ubiquitin carboxyl-terminal hydrolase FAF-X	NA	NA	NA	10.2903	1.47515	R.YMPDIC#VIR.A	NA	NA	NA	NA	NA
sp|P70398|USP9X_MOUSE_1340	P70398	USP9X	USP9X_MOUSE Probable ubiquitin carboxyl-terminal hydrolase FAF-X	20.7186	0.694811	R.QVAQEQFFLMC#TR.C	NA	NA	NA	NA	NA	NA	NA	NA
sp|P70398|USP9X_MOUSE_1908	P70398	USP9X	USP9X_MOUSE Probable ubiquitin carboxyl-terminal hydrolase FAF-X	NA	NA	NA	11.1297	0.546278	K.FDDGDVTEC#K.M	NA	NA	NA	NA	NA
sp|P70398|USP9X_MOUSE_1920	P70398	USP9X	USP9X_MOUSE Probable ubiquitin carboxyl-terminal hydrolase FAF-X	13.2335	1.13194	K.NQC#FGGEYMGEVFDHMMK.R	14.4939	1.24552	K.NQC#FGGEYMGEVFDHMMK.R	1.26038	0.748877	7.92795	0.47556	0.542051	ns
sp|P70398|USP9X_MOUSE_2107	P70398	USP9X	USP9X_MOUSE Probable ubiquitin carboxyl-terminal hydrolase FAF-X	0.690944	0.314996	R.FSEYLLEC#PSAEVR.G	NA	NA	NA	NA	NA	NA	NA	NA
sp|P70398|USP9X_MOUSE_2293	P70398	USP9X	USP9X_MOUSE Probable ubiquitin carboxyl-terminal hydrolase FAF-X	4.31306	0.350628	K.IIEDC#SNSDETVK.L	NA	NA	NA	NA	NA	NA	NA	NA
sp|P70398|USP9X_MOUSE_577	P70398	USP9X	USP9X_MOUSE Probable ubiquitin carboxyl-terminal hydrolase FAF-X	10.7022	0.853486	R.EIC#SLFGEAPQNLSQSQR.S	NA	NA	NA	NA	NA	NA	NA	NA
sp|P70398|USP9X_MOUSE_673	P70398	USP9X	USP9X_MOUSE Probable ubiquitin carboxyl-terminal hydrolase FAF-X	15.6041	0.791755	K.DGQLWLC#APQAK.Q	13.3093	0.817713	K.DGQLWLC#APQAK.Q	-2.29482	-2.01616	7.99169	0.0785617	0.115119	ns
sp|P70398|USP9X_MOUSE_787	P70398	USP9X	USP9X_MOUSE Probable ubiquitin carboxyl-terminal hydrolase FAF-X	18.7319	0.873131	R.VVIQSNDDIAC#R.A	35.5021	1.5405	R.VVIQSNDDIAC#R.A	16.7702	9.47076	6.32955	5.72427422581834e-05	0.000471445	***
sp|P70402|MYBPH_MOUSE_116	P70402	MYBPH	MYBPH_MOUSE Myosin-binding protein H	0.725014	0.351096	K.LGLQGYVLEFC#R.E	0.329124	0.138982	K.LGLQGYVLEFC#R.E	-0.39589	-1.04843	5.22354	0.340508	0.405529	ns
sp|P70402|MYBPH_MOUSE_331	P70402	MYBPH	MYBPH_MOUSE Myosin-binding protein H	1.75535	0.455066	R.YHPTTC#TISDLIIGNSYSFR.V	2.13606	0.347105	R.YHPTTC#TISDLIIGNSYSFR.V	0.380713	0.665193	7.47735	0.525907	0.591254	ns
sp|P70402|MYBPH_MOUSE_352	P70402	MYBPH	MYBPH_MOUSE Myosin-binding protein H	1.67164	0.399763	R.VFSENLC#GLSDLATTTK.E	1.86303	0.127611	R.VFSENLC#GLSDLATTTK.E	0.191396	0.456098	4.80681	0.668183	0.72117	ns
sp|P70402|MYBPH_MOUSE_409	P70402	MYBPH	MYBPH_MOUSE Myosin-binding protein H	4.35706	0.341125	R.DFSEAPSFTQPLADHTSTPGYSTQLFC#SVR.A	5.69502	0.595993	R.DFSEAPSFTQPLADHTSTPGYSTQLFC#SVR.A	1.33797	1.94836	6.36679	0.0965057	0.137829	ns
sp|P70402|MYBPH_MOUSE_443	P70402	MYBPH	MYBPH_MOUSE Myosin-binding protein H	22.288	2.52929	R.AVSEQGVC#TLEIR.K	29.8426	1.32332	R.AVSEQGVC#TLEIR.K	7.55458	2.6465	6.03725	0.037983	0.0622456	ns
sp|P70402|MYBPH_MOUSE_460	P70402	MYBPH	MYBPH_MOUSE Myosin-binding protein H	11.6276	1.53638	R.KPSPFDSGVYTC#K.A	3.48791	0.24148	R.KPSPFDSGVYTC#K.A	-8.13969	-5.2337	4.19751	0.00556947	0.012901	*
sp|P70402|MYBPH_MOUSE_473	P70402	MYBPH	MYBPH_MOUSE Myosin-binding protein H	4.12061	0.561275	K.AINVLGEASVDC#R.L	8.79158	0.459834	K.AINVLGEASVDC#R.L	4.67097	6.4375	7.70187	0.000236638	0.00120266	**
sp|P70404|IDHG1_MOUSE_148	P70404	IDH3G	IDHG1_MOUSE Isocitrate dehydrogenase [NAD] subunit gamma 1, mitochondrial	0.568282	0.247693	R.TSLDLYANVIHC#K.S	4.22236	0.55928	R.TSLDLYANVIHC#K.S	3.65408	5.9739	5.511	0.00133956	0.00428979	**
sp|P70404|IDHG1_MOUSE_333	P70404	IDH3G	IDHG1_MOUSE Isocitrate dehydrogenase [NAD] subunit gamma 1, mitochondrial	3.06807	1.08793	K.NIANPTATLLASC#MM*LDHLK.L	4.27269	1.67305	K.NIANPTATLLASC#MM*LDHLK.L	1.20462	0.603615	6.86967	0.565489	0.627193	ns
sp|P70404|IDHG1_MOUSE_81	P70404	IDH3G	IDHG1_MOUSE Isocitrate dehydrogenase [NAD] subunit gamma 1, mitochondrial	1.22587	0.573234	R.HAC#VPVDFEEVHVSSNADEEDIR.N	44.4789	2.63982	R.HAC#VPVDFEEVHVSSNADEEDIR.N	43.253	16.0117	4.37639	4.73157464440186e-05	0.000426905	***
sp|P70670|NACAM_MOUSE_1011	P70670	NACA	NACAM_MOUSE Nascent polypeptide-associated complex subunit alpha, muscle-specific form	3.61792	0.390439	K.TPATPSPEGVTAVPLEIPPC#SK.K	1.43212	0.290245	K.KTPATPSPEGVTAVPLEIPPC#SK.K	-2.1858	-4.49288	7.38668	0.00246776	0.00682727	**
sp|P70670|NACAM_MOUSE_149	P70670	NACA	NACAM_MOUSE Nascent polypeptide-associated complex subunit alpha, muscle-specific form	1.47068	0.395923	K.SSVC#PPHPLTSPPSAAGAELGALTASIPPLEPK.T	NA	NA	NA	NA	NA	NA	NA	NA
sp|P70670|NACAM_MOUSE_1678	P70670	NACA	NACAM_MOUSE Nascent polypeptide-associated complex subunit alpha, muscle-specific form	0.70978	0.269079	K.EATTIPSC#K.K	NA	NA	NA	NA	NA	NA	NA	NA
sp|P70670|NACAM_MOUSE_1820	P70670	NACA	NACAM_MOUSE Nascent polypeptide-associated complex subunit alpha, muscle-specific form	2.31025	0.539577	K.C#PDPSSK.K	NA	NA	NA	NA	NA	NA	NA	NA
sp|P70670|NACAM_MOUSE_1866	P70670	NACA	NACAM_MOUSE Nascent polypeptide-associated complex subunit alpha, muscle-specific form	20.6558	1.50232	K.GSDC#LHSPK.G	7.5147	0.277133	K.GSDC#LHSPK.G	-13.1411	-8.60207	4.27192	0.000744829	0.00274672	**
sp|P70670|NACAM_MOUSE_198	P70670	NACA	NACAM_MOUSE Nascent polypeptide-associated complex subunit alpha, muscle-specific form	2.77419	0.359312	K.GTAPC#PPDVVR.A	3.86665	0.711106	K.GTAPC#PPDVVR.A	1.09247	1.37119	5.91752	0.22004	0.277818	ns
sp|P70670|NACAM_MOUSE_224	P70670	NACA	NACAM_MOUSE Nascent polypeptide-associated complex subunit alpha, muscle-specific form	6.34766	1.76917	R.AFPSHLENPLASVQPGLM*SC#PQTLSNTSPVK.G	5.85042	1.15799	R.AFPSHLENPLASVQPGLMSC#PQTLSNTSPVK.G	-0.497244	-0.235165	6.89584	0.820911	0.854706	ns
sp|P70670|NACAM_MOUSE_322	P70670	NACA	NACAM_MOUSE Nascent polypeptide-associated complex subunit alpha, muscle-specific form	1.61029	0.387051	R.C#VVPALPSR.L	0.776517	0.239812	R.C#VVPALPSR.L	-0.833777	-1.83118	6.67665	0.111806	0.156343	ns
sp|P70670|NACAM_MOUSE_354	P70670	NACA	NACAM_MOUSE Nascent polypeptide-associated complex subunit alpha, muscle-specific form	6.97772	0.693388	K.GSSAVTNELC#SPPGSSNVAGTSLSPK.A	2.65071	0.22663	K.GSSAVTNELC#SPPGSSNVAGTSLSPK.A	-4.32701	-5.9316	4.84497	0.00216271	0.00619426	**
sp|P70691|UD12_MOUSE_514	P70691	UGT1A2	UD12_MOUSE UDP-glucuronosyltransferase 1-2	2.77987	0.379619	K.CCAYGC#R.K	NA	NA	NA	NA	NA	NA	NA	NA
sp|P70695|F16P2_MOUSE_331	P70695	FBP2	F16P2_MOUSE Fructose-1,6-bisphosphatase isozyme 2	2.34632	0.758646	R.VPLILGSPEDVQEYLSC#VQR.N	NA	NA	NA	NA	NA	NA	NA	NA
sp|P70697|DCUP_MOUSE_59	P70697	UROD	DCUP_MOUSE Uroporphyrinogen decarboxylase	NA	NA	NA	12.6242	3.03701	R.AAQDFFSTC#R.S	NA	NA	NA	NA	NA
sp|P70698|PYRG1_MOUSE_216	P70698	CTPS1	PYRG1_MOUSE CTP synthase 1	NA	NA	NA	17.9295	0.814749	R.GLGLSPDLVVC#R.C	NA	NA	NA	NA	NA
sp|P70698|PYRG1_MOUSE_218	P70698	CTPS1	PYRG1_MOUSE CTP synthase 1	NA	NA	NA	0.936528	0.317746	R.C#SNPLDTSVK.E	NA	NA	NA	NA	NA
sp|P70698|PYRG1_MOUSE_362	P70698	CTPS1	PYRG1_MOUSE CTP synthase 1	NA	NA	NA	1.19314	0.316848	K.LC#SAHGVLVPGGFGVR.G	NA	NA	NA	NA	NA
sp|P70704|AT8A1_MOUSE_416	P70704	ATP8A1	AT8A1_MOUSE Probable phospholipid-transporting ATPase IA	9.04501	0.621644	K.TGTLTC#NVMQFK.K	NA	NA	NA	NA	NA	NA	NA	NA
sp|P80313|TCPH_MOUSE_158	P80313	CCT7	TCPH_MOUSE T-complex protein 1 subunit eta	3.55942	1.54545	K.C#AMTALSSK.L	0.870676	0.411496	K.C#AMTALSSK.L	-2.68875	-1.68121	4.56433	0.159117	0.210496	ns
sp|P80313|TCPH_MOUSE_364	P80313	CCT7	TCPH_MOUSE T-complex protein 1 subunit eta	2.08459	0.22205	R.YNFFTGC#PK.A	7.03482	0.354562	R.YNFFTGC#PK.A	4.95023	11.8326	6.71936	9.56619380896605e-06	0.000171937	***
sp|P80313|TCPH_MOUSE_370	P80313	CCT7	TCPH_MOUSE T-complex protein 1 subunit eta	NA	NA	NA	15.4276	2.01631	K.TC#TIILR.G	NA	NA	NA	NA	NA
sp|P80313|TCPH_MOUSE_450	P80313	CCT7	TCPH_MOUSE T-complex protein 1 subunit eta	4.77504	0.321961	R.QLC#DNAGFDATNILNK.L	NA	NA	NA	NA	NA	NA	NA	NA
sp|P80314|TCPB_MOUSE_289	P80314	CCT2	TCPB_MOUSE T-complex protein 1 subunit beta	12.0135	0.650721	K.HGINC#FINR.Q	4.07109	0.244083	K.HGINC#FINR.Q	-7.94236	-11.428	5.10373	7.89170527334191e-05	0.000578725	***
sp|P80314|TCPB_MOUSE_395	P80314	CCT2	TCPB_MOUSE T-complex protein 1 subunit beta	3.15941	0.539507	R.SLHDALC#VLAQTVK.D	4.84164	0.850887	R.SLHDALC#VLAQTVK.D	1.68223	1.66969	6.76869	0.140373	0.190003	ns
sp|P80314|TCPB_MOUSE_412	P80314	CCT2	TCPB_MOUSE T-complex protein 1 subunit beta	25.0668	0.825043	R.TVYGGGC#SEMLMAHAVTQLANR.T	14.6961	0.953068	R.TVYGGGC#SEMLMAHAVTQLANR.T	-10.3707	-8.22704	7.83912	4.01492923014752e-05	0.000384954	***
sp|P80315|TCPD_MOUSE_252	P80315	CCT4	TCPD_MOUSE T-complex protein 1 subunit delta	2.06883	0.474835	K.IGLIQFC#LSAPK.T	5.95432	0.655543	K.IGLIQFC#LSAPK.T	3.88549	4.80018	7.29131	0.00175563	0.00529491	**
sp|P80315|TCPD_MOUSE_295	P80315	CCT4	TCPD_MOUSE T-complex protein 1 subunit delta	10.5427	0.620453	K.KTGC#NVLLIQK.S	1.30539	0.203153	K.KTGC#NVLLIQK.S	-9.23731	-14.1489	4.84793	3.96776709049816e-05	0.000384896	***
sp|P80315|TCPD_MOUSE_337	P80315	CCT4	TCPD_MOUSE T-complex protein 1 subunit delta	5.63495	0.353715	R.EDIEFIC#K.T	9.77043	1.48566	K.DVEREDIEFIC#K.T	4.13548	2.70791	4.45203	0.0478662	0.075292	ns
sp|P80315|TCPD_MOUSE_379	P80315	CCT4	TCPD_MOUSE T-complex protein 1 subunit delta	15.4676	3.27432	K.ITGC#TSPGK.T	0.916216	0.600446	K.ITGC#TSPGK.T	-14.5514	-4.37121	4.26872	0.0103419	0.0210109	*
sp|P80315|TCPD_MOUSE_410	P80315	CCT4	TCPD_MOUSE T-complex protein 1 subunit delta	15.9119	0.325734	R.SIHDALC#VIR.C	3.50966	0.346815	R.SIHDALC#VIR.C	-12.4022	-26.0661	7.96874	5.32874371380548e-09	2.77234599500901e-06	****
sp|P80315|TCPD_MOUSE_450	P80315	CCT4	TCPD_MOUSE T-complex protein 1 subunit delta	10.8524	1.35184	R.TLSGMESYC#VR.A	13.7696	0.761429	R.TLSGMESYC#VR.A	2.91716	1.88018	6.30594	0.106757	0.150134	ns
sp|P80316|TCPE_MOUSE_253	P80316	CCT5	TCPE_MOUSE T-complex protein 1 subunit epsilon	NA	NA	NA	5.32602	0.373414	K.IAILTC#PFEPPKPK.T	NA	NA	NA	NA	NA
sp|P80316|TCPE_MOUSE_429	P80316	CCT5	TCPE_MOUSE T-complex protein 1 subunit epsilon	3.61919	0.708266	R.VVYGGGAAEISC#ALAVSQEADK.C	10.2693	1.65328	R.VVYGGGAAEISC#ALAVSQEADK.C	6.65014	3.6974	5.42038	0.0121444	0.0239019	*
sp|P80316|TCPE_MOUSE_440	P80316	CCT5	TCPE_MOUSE T-complex protein 1 subunit epsilon	6.05004	0.591046	K.C#PTLEQYAMR.A	10.5131	1.10851	K.C#PTLEQYAMR.A	4.46303	3.55271	6.10427	0.0116908	0.0232083	*
sp|P80316|TCPE_MOUSE_493	P80316	CCT5	TCPE_MOUSE T-complex protein 1 subunit epsilon	2.03748	0.196065	K.ESNPALGIDC#LHK.G	14.6124	0.351776	K.ESNPALGIDC#LHK.G	12.5749	31.2246	6.26646	4.07906490719305e-08	7.5025689917504e-06	****
sp|P80317|TCPZ_MOUSE_233	P80317	CCT6A	TCPZ_MOUSE T-complex protein 1 subunit zeta	2.59058	0.187787	R.VENAYILTC#NVSLEYEK.T	3.08093	0.235963	R.VENAYILTC#NVSLEYEK.T	0.49035	1.62601	7.61622	0.1445	0.194524	ns
sp|P80317|TCPZ_MOUSE_282	P80317	CCT6A	TCPZ_MOUSE T-complex protein 1 subunit zeta	11.0003	0.79559	K.VC#GDSDK.G	NA	NA	NA	NA	NA	NA	NA	NA
sp|P80318|TCPG_MOUSE_173	P80318	CCT3	TCPG_MOUSE T-complex protein 1 subunit gamma	1.22828	0.178345	R.WSSLAC#NIALDAVK.T	0.806861	0.165527	R.WSSLAC#NIALDAVK.T	-0.421418	-1.73193	7.9559	0.121734	0.168394	ns
sp|P80318|TCPG_MOUSE_213	P80318	CCT3	TCPG_MOUSE T-complex protein 1 subunit gamma	25.2013	1.12372	K.IPGGIIEDSC#VLR.G	3.70694	0.37246	K.IPGGIIEDSC#VLR.G	-21.4943	-18.1565	4.8684	1.16577539302026e-05	0.00018668	***
sp|P80318|TCPG_MOUSE_366	P80318	CCT3	TCPG_MOUSE T-complex protein 1 subunit gamma	3.98731	0.27246	K.IGDEYFTFITDC#K.D	5.66448	0.375206	K.IGDEYFTFITDC#K.D	1.67717	3.61697	7.3007	0.00795313	0.017123	*
sp|P80318|TCPG_MOUSE_372	P80318	CCT3	TCPG_MOUSE T-complex protein 1 subunit gamma	3.94696	0.672122	K.AC#TILLR.G	4.26153	0.529143	K.AC#TILLR.G	0.314573	0.367742	7.58226	0.723118	0.768328	ns
sp|P80318|TCPG_MOUSE_398	P80318	CCT3	TCPG_MOUSE T-complex protein 1 subunit gamma	3.52606	0.612395	R.NLQDAMQVC#R.N	4.05661	0.264516	R.NLQDAMQVC#R.N	0.530547	0.795327	5.44235	0.459691	0.527143	ns
sp|P80318|TCPG_MOUSE_40	P80318	CCT3	TCPG_MOUSE T-complex protein 1 subunit gamma	0.760863	0.277505	R.TC#LGPK.S	NA	NA	NA	NA	NA	NA	NA	NA
sp|P80318|TCPG_MOUSE_455	P80318	CCT3	TCPG_MOUSE T-complex protein 1 subunit gamma	0.973335	0.671273	R.TLIQNC#GASTIR.L	5.53069	0.572831	R.TLIQNC#GASTIR.L	4.55736	5.16435	7.80691	0.000927628	0.00327063	**
sp|P82347|SGCD_MOUSE_220	P82347	SGCD	SGCD_MOUSE Delta-sarcoglycan	0.275959	0.195174	K.GVEINAEAGNMEAIC#R.S	3.30367	1.0385	K.GVEINAEAGNMEAIC#R.S	3.02771	2.86529	4.28221	0.0421558	0.0680083	ns
sp|P83093|STIM2_MOUSE_313	P83093	STIM2	STIM2_MOUSE Stromal interaction molecule 2	NA	NA	NA	7.66419	2.32987	R.EGAEC#ELSR.R	NA	NA	NA	NA	NA
sp|P83940|ELOC_MOUSE_11	P83940	TCEB1	ELOC_MOUSE Transcription elongation factor B polypeptide 1	11.4732	0.898663	K.TYGGC#EGPDAMYVK.L	3.87473	0.622467	K.TYGGC#EGPDAMYVK.L	-7.59851	-6.95078	7.12003	0.000204428	0.0010782	**
sp|P84091|AP2M1_MOUSE_337	P84091	AP2M1	AP2M1_MOUSE AP-2 complex subunit mu	2.04934	0.0741257	R.IPTPLNTSGVQVIC#MK.G	NA	NA	NA	NA	NA	NA	NA	NA
sp|P84091|AP2M1_MOUSE_86	P84091	AP2M1	AP2M1_MOUSE AP-2 complex subunit mu	3.59536	0.394456	K.MC#DVMAAYFGK.I	21.6694	2.87456	K.MC#DVMAAYFGK.I	18.0741	6.22921	4.15059	0.00298884	0.0078819	**
sp|P85094|ISC2A_MOUSE_84	P85094	ISOC2A	ISC2A_MOUSE Isochorismatase domain-containing protein 2A, mitochondrial	NA	NA	NA	5.27715	0.271047	K.TC#FSMVPALQK.E	NA	NA	NA	NA	NA
sp|P86048|RL10L_MOUSE_105	P86048	RPL10L	RL10L_MOUSE 60S ribosomal protein L10-like	0.751164	0.632917	K.MLSC#AGADR.L	8.67544	0.881151	K.MLSC#AGADR.L	7.92428	7.30415	7.25976	0.000135732	0.000818857	***
sp|P86048|RL10L_MOUSE_195	P86048	RPL10L	RL10L_MOUSE 60S ribosomal protein L10-like	0.54464	0.272608	R.LIPDGC#GVK.Y	NA	NA	NA	NA	NA	NA	NA	NA
sp|P86048|RL10L_MOUSE_49	P86048	RPL10L	RL10L_MOUSE 60S ribosomal protein L10-like	12.1436	0.647021	K.VDEFPLC#GHM*VSDEYEQLSSEALEAAR.I	3.65096	0.84303	K.VDEFPLC#GHMVSDEYEQLSSEALEAAR.I	-8.49263	-7.99155	7.49849	6.31306405206545e-05	0.00050192	***
sp|P97298|PEDF_MOUSE_260	P97298	SERPINF1	PEDF_MOUSE Pigment epithelium-derived factor	5.30457	2.45781	R.YGLDSDLNC#K.I	1.52963	0.159836	R.YGLDSDLNC#K.I	-3.77494	-1.53266	4.03383	0.199542	0.255396	ns
sp|P97314|CSRP2_MOUSE_58	P97314	CSRP2	CSRP2_MOUSE Cysteine and glycine-rich protein 2	9.07869	2.75347	K.NLDSTTVAIHDEEIYC#K.S	NA	NA	NA	NA	NA	NA	NA	NA
sp|P97315|CSRP1_MOUSE_122	P97315	CSRP1	CSRP1_MOUSE Cysteine and glycine-rich protein 1	3.50963	0.892947	R.C#SQAVYAAEK.V	3.42081	0.407991	R.C#SQAVYAAEK.V	-0.0888222	-0.0904744	5.60034	0.931058	0.944288	ns
sp|P97315|CSRP1_MOUSE_25	P97315	CSRP1	CSRP1_MOUSE Cysteine and glycine-rich protein 1	10.0223	2.08989	K.TVYFAEEVQC#EGNSFHK.S	NA	NA	NA	NA	NA	NA	NA	NA
sp|P97315|CSRP1_MOUSE_58	P97315	CSRP1	CSRP1_MOUSE Cysteine and glycine-rich protein 1	1.05211	0.472665	K.NLDSTTVAVHGEEIYC#K.S	2.92712	0.707795	K.NLDSTTVAVHGEEIYC#K.S	1.87501	2.20302	6.97583	0.0635795	0.0962381	ns
sp|P97328|KHK_MOUSE_47	P97328	KHK	KHK_MOUSE Ketohexokinase	16.9247	2.06519	R.GGNASNSC#TVLSLLGAR.C	NA	NA	NA	NA	NA	NA	NA	NA
sp|P97351|RS3A_MOUSE_111	P97351	RPS3A	RS3A_MOUSE 40S ribosomal protein S3a	1.59063	0.595592	K.MC#SMVK.K	11.4874	0.75146	K.MC#SM*VK.K	9.8968	10.3214	7.60348	9.6962505232368e-06	0.000172596	***
sp|P97351|RS3A_MOUSE_139	P97351	RPS3A	RS3A_MOUSE 40S ribosomal protein S3a	4.72363	0.247261	R.LFC#VGFTK.K	0.832023	0.2086	R.LFC#VGFTK.K	-3.89161	-12.0297	7.77936	2.66007064060304e-06	7.62870258715799e-05	****
sp|P97351|RS3A_MOUSE_201	P97351	RPS3A	RS3A_MOUSE 40S ribosomal protein S3a	4.28204	0.302609	K.AC#QSIYPLHDVFVR.K	0.252364	0.162095	K.AC#QSIYPLHDVFVR.K	-4.02968	-11.7385	6.12083	2.00099031624812e-05	0.000257087	***
sp|P97351|RS3A_MOUSE_96	P97351	RPS3A	RS3A_MOUSE 40S ribosomal protein S3a	13.4957	0.968981	K.NC#LTNFHGMDLTR.D	16.0244	0.339859	K.NC#LTNFHGMDLTR.D	2.52872	2.46259	4.96947	0.0573493	0.0880105	ns
sp|P97355|SPSY_MOUSE_206	P97355	SMS	SPSY_MOUSE Spermine synthase	0.648128	0.310761	K.DVLILGGGDGGILC#EIVK.L	NA	NA	NA	NA	NA	NA	NA	NA
sp|P97355|SPSY_MOUSE_229	P97355	SMS	SPSY_MOUSE Spermine synthase	1.87198	0.344562	K.MVTMVEIDQMVIDGC#K.K	NA	NA	NA	NA	NA	NA	NA	NA
sp|P97355|SPSY_MOUSE_237	P97355	SMS	SPSY_MOUSE Spermine synthase	2.38614	0.761635	R.TC#GDVLDNLR.G	2.91303	0.495893	R.TC#GDVLDNLR.G	0.52689	0.579737	6.87473	0.580585	0.642826	ns
sp|P97355|SPSY_MOUSE_337	P97355	SMS	SPSY_MOUSE Spermine synthase	0.588774	0.22556	R.LYC#PVEFSK.E	0.349427	0.218614	R.LYC#PVEFSK.E	-0.239347	-0.76197	7.99219	0.467966	0.534913	ns
sp|P97371|PSME1_MOUSE_22	P97371	PSME1	PSME1_MOUSE Proteasome activator complex subunit 1	5.72509	0.805866	R.EDLC#SK.T	NA	NA	NA	NA	NA	NA	NA	NA
sp|P97372|PSME2_MOUSE_91	P97372	PSME2	PSME2_MOUSE Proteasome activator complex subunit 2	NA	NA	NA	1.82873	0.159085	K.C#GYLPGNEK.L	NA	NA	NA	NA	NA
sp|P97379|G3BP2_MOUSE_73	P97379	G3BP2	G3BP2_MOUSE Ras GTPase-activating protein-binding protein 2	14.8863	1.42184	K.VLSLNFSEC#HTK.I	100	0	K.VLSLNFSEC#HTK.I	85.1137	59.8616	4	4.66391582832338e-07	2.77416622973605e-05	****
sp|P97384|ANX11_MOUSE_224	P97384	ANXA11	ANX11_MOUSE Annexin A11	2.02481	0.368276	K.GFGTDEQAIIDC#LGSR.S	0.825768	0.0724073	K.GFGTDEQAIIDC#LGSR.S	-1.19904	-3.19467	4.30879	0.0297699	0.0508081	ns
sp|P97384|ANX11_MOUSE_292	P97384	ANXA11	ANX11_MOUSE Annexin A11	0.585766	0.166074	K.GAGTDEAC#LIEIFASR.S	8.55315	0.701447	K.GAGTDEAC#LIEIFASR.S	7.96739	11.0529	4.44703	0.000211402	0.0011059	**
sp|P97384|ANX11_MOUSE_382	P97384	ANXA11	ANX11_MOUSE Annexin A11	8.56505	0.748488	K.FNAILC#SR.S	5.3063	0.320537	K.FNAILC#SR.S	-3.25875	-4.00222	5.41942	0.0087442	0.0183571	*
sp|P97384|ANX11_MOUSE_499	P97384	ANXA11	ANX11_MOUSE Annexin A11	61.7931	2.21263	K.IC#GGND.-	NA	NA	NA	NA	NA	NA	NA	NA
sp|P97429|ANXA4_MOUSE_108	P97429	ANXA4	ANXA4_MOUSE Annexin A4	26.6877	2.67025	K.GAGTDEGC#LIEILASR.T	4.85763	1.39895	K.GAGTDEGC#LIEILASR.T	-21.83	-7.24164	6.04197	0.00034106	0.00156494	**
sp|P97429|ANXA4_MOUSE_141	P97429	ANXA4	ANXA4_MOUSE Annexin A4	1.9988	0.309155	R.SLEEDIC#SDTSFMFQR.V	NA	NA	NA	NA	NA	NA	NA	NA
sp|P97434|MPRIP_MOUSE_571	P97434	MPRIP	MPRIP_MOUSE Myosin phosphatase Rho-interacting protein	0.99455	0.544477	R.ASAVGSSDSGDPGC#LEAEPGELER.E	NA	NA	NA	NA	NA	NA	NA	NA
sp|P97443|SMYD1_MOUSE_125	P97443	SMYD1	SMYD1_MOUSE Histone-lysine N-methyltransferase Smyd1	0.900029	0.317189	R.EGTGLTEGC#LVSVDDLQNHVEHFGEEEQK.E	1.01945	0.244429	R.EGTGLTEGC#LVSVDDLQNHVEHFGEEEQK.E	0.119417	0.298212	7.51216	0.773622	0.81338	ns
sp|P97443|SMYD1_MOUSE_417	P97443	SMYD1	SMYD1_MOUSE Histone-lysine N-methyltransferase Smyd1	2.56157	0.246014	R.AGLTNWHAGHIEVGHGM*IC#K.A	3.5275	0.271468	R.AGLTNWHAGHIEVGHGMIC#K.A	0.965933	2.63659	7.92368	0.0301179	0.0513203	ns
sp|P97443|SMYD1_MOUSE_74	P97443	SMYD1	SMYD1_MOUSE Histone-lysine N-methyltransferase Smyd1	4.95901	0.447076	K.FAHYC#DR.T	6.1666	0.208154	K.FAHYC#DR.T	1.2076	2.4487	5.65636	0.052334	0.0809715	ns
sp|P97443|SMYD1_MOUSE_90	P97443	SMYD1	SMYD1_MOUSE Histone-lysine N-methyltransferase Smyd1	2.46212	0.190638	K.NEC#AAIK.K	2.78478	0.382387	K.NEC#AAIK.K	0.322666	0.755174	5.87271	0.479325	0.545954	ns
sp|P97447|FHL1_MOUSE_255	P97447	FHL1	FHL1_MOUSE Four and a half LIM domains protein 1	4.67121	0.848341	K.KC#SVNLANK.R	3.85577	0.378242	K.C#SVNLANK.R	-0.815438	-0.877907	5.52988	0.416501	0.483485	ns
sp|P97447|FHL1_MOUSE_65	P97447	FHL1	FHL1_MOUSE Four and a half LIM domains protein 1	21.3886	2.59001	R.YWHDNC#FR.C	29.0349	1.28748	R.YWHDNC#FR.C	7.64631	2.64362	5.86307	0.0392056	0.0638906	ns
sp|P97447|FHL1_MOUSE_71	P97447	FHL1	FHL1_MOUSE Four and a half LIM domains protein 1	4.31114	0.692369	K.C#LHPLASETFVSK.D	2.95713	0.425615	K.C#LHPLASETFVSK.D	-1.35401	-1.66601	6.64534	0.141936	0.191796	ns
sp|P97457|MLRS_MOUSE_128	P97457	MYLPF	MLRS_MOUSE Myosin regulatory light chain 2, skeletal muscle isoform	3.50701	0.249216	K.KQFLEELLTTQC#DR.F	1.90162	0.156625	K.QFLEELLTTQC#DR.F	-1.60539	-5.45407	6.73338	0.00108335	0.00367835	**
sp|P97457|MLRS_MOUSE_157	P97457	MYLPF	MLRS_MOUSE Myosin regulatory light chain 2, skeletal muscle isoform	7.82858	0.242914	K.NIC#YVITHGDAK.D	10.0728	0.352671	K.NIC#YVITHGDAK.D	2.24421	5.24063	7.09809	0.00114684	0.00385712	**
sp|P97461|RS5_MOUSE_155	P97461	RPS5	RS5_MOUSE 40S ribosomal protein S5	5.23024	0.5537	R.VNQAIWLLC#TGAR.E	NA	NA	NA	NA	NA	NA	NA	NA
sp|P97461|RS5_MOUSE_66	P97461	RPS5	RS5_MOUSE 40S ribosomal protein S5	4.63081	1.12387	K.AQC#PIVER.L	11.3625	1.4834	K.AQC#PIVER.L	6.7317	3.61713	7.454	0.00767539	0.0166577	*
sp|P97471|SMAD4_MOUSE_344	P97471	SMAD4	SMAD4_MOUSE Mothers against decapentaplegic homolog 4	2.89566	0.806662	K.VPSSC#PVVTVDGYVDPSGGDR.F	9.92234	1.10729	K.VPSSC#PVVTVDGYVDPSGGDR.F	7.02668	5.1291	7.31267	0.00118488	0.00392355	**
sp|P97478|COQ7_MOUSE_137	P97478	COQ7	COQ7_MOUSE Ubiquinone biosynthesis protein COQ7 homolog	NA	NA	NA	12.695	1.324	K.EGAMAC#TVAVEESIANHYNNQIR.M	NA	NA	NA	NA	NA
sp|P97478|COQ7_MOUSE_207	P97478	COQ7	COQ7_MOUSE Ubiquinone biosynthesis protein COQ7 homolog	2.58123	0.614829	R.IIQAGC#SAAIYLSER.F	2.4455	0.68355	R.IIQAGC#SAAIYLSER.F	-0.135733	-0.147636	7.91184	0.886323	0.910125	ns
sp|P97494|GSH1_MOUSE_152	P97494	GCLC	GSH1_MOUSE Glutamate--cysteine ligase catalytic subunit	NA	NA	NA	6.84526	0.490072	R.LGC#PGFTLPEHRPNPEEGGASK.S	NA	NA	NA	NA	NA
sp|P97807|FUMH_MOUSE_431	P97807	FH	FUMH_MOUSE Fumarate hydratase, mitochondrial	9.6431	0.552681	R.LLGDASVSFTDNC#VVGIQANTER.I	7.22164	0.500363	R.LLGDASVSFTDNC#VVGIQANTER.I	-2.42146	-3.24796	7.92217	0.0118934	0.0235231	*
sp|P97819|PLPL9_MOUSE_228	P97819	PLA2G6	PLPL9_MOUSE 85/88 kDa calcium-independent phospholipase A2	30.2588	6.56923	K.NASAGLNQVNNQGLTPLHLAC#K.M	1.81071	0.347383	K.NASAGLNQVNNQGLTPLHLAC#K.M	-28.4481	-4.32446	4.02237	0.0122533	0.0240867	*
sp|P97819|PLPL9_MOUSE_242	P97819	PLA2G6	PLPL9_MOUSE 85/88 kDa calcium-independent phospholipase A2	NA	NA	NA	12.0871	0.603056	R.VLLLC#NAR.C	NA	NA	NA	NA	NA
sp|P97819|PLPL9_MOUSE_614	P97819	PLA2G6	PLPL9_MOUSE 85/88 kDa calcium-independent phospholipase A2	13.1491	1.01481	R.C#NQNINLKPPTQPADQLVWR.A	NA	NA	NA	NA	NA	NA	NA	NA
sp|P97819|PLPL9_MOUSE_706	P97819	PLA2G6	PLPL9_MOUSE 85/88 kDa calcium-independent phospholipase A2	8.63021	0.707999	K.SPQVPVTC#VDVFRPSNPWELAK.T	4.19307	0.348223	K.SPQVPVTC#VDVFRPSNPWELAK.T	-4.43714	-5.62374	5.82827	0.00148947	0.00466749	**
sp|P97822|AN32E_MOUSE_87	P97822	ANP32E	AN32E_MOUSE Acidic leucine-rich nuclear phosphoprotein 32 family member E	4.74133	0.533671	K.C#PNLTYLNLSGNK.I	3.72127	0.494509	K.C#PNLTYLNLSGNK.I	-1.02006	-1.40203	7.95398	0.198705	0.254549	ns
sp|P97855|G3BP1_MOUSE_73	P97855	G3BP1	G3BP1_MOUSE Ras GTPase-activating protein-binding protein 1	27.0603	6.132	K.VMSQNFTNC#HTK.I	15.1227	1.53614	K.VM*SQNFTNC#HTK.I	-11.9376	-1.88841	4.50008	0.124024	0.171266	ns
sp|P97952|SCN1B_MOUSE_211	P97952	SCN1B	SCN1B_MOUSE Sodium channel subunit beta-1	5.50861	0.847474	K.ENC#TGVQVAE.-	3.26857	0.44635	K.ENC#TGVQVAE.-	-2.24004	-2.33866	6.0606	0.0575266	0.0881562	ns
sp|P98078|DAB2_MOUSE_138	P98078	DAB2	DAB2_MOUSE Disabled homolog 2	10.2905	1.38607	R.AFGYVC#GGEGQHQFFAIK.T	NA	NA	NA	NA	NA	NA	NA	NA
sp|P98192|GNPAT_MOUSE_137	P98192	GNPAT	GNPAT_MOUSE Dihydroxyacetone phosphate acyltransferase	25.2478	2.06285	K.VC#VNEEGIQK.L	NA	NA	NA	NA	NA	NA	NA	NA
sp|P98192|GNPAT_MOUSE_232	P98192	GNPAT	GNPAT_MOUSE Dihydroxyacetone phosphate acyltransferase	6.39596	0.972225	R.C#GYAPVEFFLEGTR.S	NA	NA	NA	NA	NA	NA	NA	NA
sp|P98192|GNPAT_MOUSE_65	P98192	GNPAT	GNPAT_MOUSE Dihydroxyacetone phosphate acyltransferase	NA	NA	NA	6.46292	0.644879	R.GITPC#KPGDIK.S	NA	NA	NA	NA	NA
sp|P98197|AT11A_MOUSE_488	P98197	ATP11A	AT11A_MOUSE Probable phospholipid-transporting ATPase IH	NA	NA	NA	2.89007	0.297154	K.DDHC#GDDVDGPQK.S	NA	NA	NA	NA	NA
sp|P99028|QCR6_MOUSE_35	P99028	UQCRH	QCR6_MOUSE Cytochrome b-c1 complex subunit 6, mitochondrial	NA	NA	NA	7.80049	0.639879	R.EHC#EQLEK.C	NA	NA	NA	NA	NA
sp|P99029|PRDX5_MOUSE_96	P99029	PRDX5	PRDX5_MOUSE Peroxiredoxin-5, mitochondrial	NA	NA	NA	5.37845	0.466437	K.GVLFGVPGAFTPGC#SK.T	NA	NA	NA	NA	NA
sp|Q00262|STX2_MOUSE_100	Q00262	STX2	STX2_MOUSE Syntaxin-2	3.03389	1.39101	K.SIEQSC#DQDENGNR.T	NA	NA	NA	NA	NA	NA	NA	NA
sp|Q00519|XDH_MOUSE_150	Q00519	XDH	XDH_MOUSE Xanthine dehydrogenase/oxidase	3.49551	0.215707	R.NKPEPTVEEIENAFQGNLC#R.C	9.34034	0.539688	R.NKPEPTVEEIENAFQGNLC#R.C	5.84482	10.0565	5.2462	0.000126163	0.000779301	***
sp|Q00519|XDH_MOUSE_40	Q00519	XDH	XDH_MOUSE Xanthine dehydrogenase/oxidase	NA	NA	NA	48.6244	2.82146	K.LGLC#GTK.L	NA	NA	NA	NA	NA
sp|Q00519|XDH_MOUSE_538	Q00519	XDH	XDH_MOUSE Xanthine dehydrogenase/oxidase	13.8009	1.4926	R.ADLEGMC#GK.L	NA	NA	NA	NA	NA	NA	NA	NA
sp|Q00612|G6PD1_MOUSE_158	Q00612	G6PDX	G6PD1_MOUSE Glucose-6-phosphate 1-dehydrogenase X	29.4912	1.36057	K.NIQETC#MSQTGWNR.I	NA	NA	NA	NA	NA	NA	NA	NA
sp|Q00612|G6PD1_MOUSE_385	Q00612	G6PDX	G6PD1_MOUSE Glucose-6-phosphate 1-dehydrogenase X	12.9181	1.48454	R.DVAGDIFHQQC#K.R	NA	NA	NA	NA	NA	NA	NA	NA
sp|Q00PI9|HNRL2_MOUSE_291	Q00PI9	HNRNPUL2	HNRL2_MOUSE Heterogeneous nuclear ribonucleoprotein U-like protein 2	1.06846	0.184618	K.VC#FEAK.V	3.02366	0.266687	K.VC#FEAK.V	1.9552	6.02797	7.11779	0.000494618	0.0020598	**
sp|Q00PI9|HNRL2_MOUSE_403	Q00PI9	HNRNPUL2	HNRL2_MOUSE Heterogeneous nuclear ribonucleoprotein U-like protein 2	6.36149	0.560746	R.ALLPHVLC#K.N	4.85864	0.209164	R.ALLPHVLC#K.N	-1.50285	-2.51108	5.09196	0.0528886	0.0817808	ns
sp|Q00PI9|HNRL2_MOUSE_516	Q00PI9	HNRNPUL2	HNRL2_MOUSE Heterogeneous nuclear ribonucleoprotein U-like protein 2	NA	NA	NA	13.4583	0.84598	R.DLLVQQASQC#LSK.L	NA	NA	NA	NA	NA
sp|Q00PI9|HNRL2_MOUSE_536	Q00PI9	HNRNPUL2	HNRL2_MOUSE Heterogeneous nuclear ribonucleoprotein U-like protein 2	8.38416	1.03979	R.NFILDQC#NVYNSGQR.R	3.65506	0.308529	R.NFILDQC#NVYNSGQR.R	-4.7291	-4.36023	4.69893	0.00840168	0.0178009	*
sp|Q01063|PDE4D_MOUSE_487	Q01063	PDE4D	PDE4D_MOUSE cAMP-specific 3',5'-cyclic phosphodiesterase 4D	NA	NA	NA	12.5737	1.90132	K.LLQEENC#DIFQNLTK.K	NA	NA	NA	NA	NA
sp|Q01063|PDE4D_MOUSE_701	Q01063	PDE4D	PDE4D_MOUSE cAMP-specific 3',5'-cyclic phosphodiesterase 4D	0.320648	0.320521	K.DSGSQVEEDTSC#SDSK.T	1.00179	0.295765	K.DSGSQVEEDTSC#SDSK.T	0.681141	1.56178	7.94886	0.157206	0.208397	ns
sp|Q01405|SC23A_MOUSE_180	Q01405	SEC23A	SC23A_MOUSE Protein transport protein Sec23A	7.62613	0.873289	R.MVQVHELGC#EGISK.S	9.06054	0.371865	R.MVQVHELGC#EGISK.S	1.43442	1.51124	5.40442	0.186815	0.242053	ns
sp|Q01405|SC23A_MOUSE_423	Q01405	SEC23A	SC23A_MOUSE Protein transport protein Sec23A	2.60033	0.743107	K.ISGAIGPC#VSLNSK.G	7.96768	0.637079	K.ISGAIGPC#VSLNSK.G	5.36735	5.48352	7.81762	0.000633357	0.00244807	**
sp|Q01405|SC23A_MOUSE_61	Q01405	SEC23A	SC23A_MOUSE Protein transport protein Sec23A	19.559	1.20935	K.ERPDLPPIQYEPVLC#SR.T	12.2817	0.654165	K.ERPDLPPIQYEPVLC#SR.T	-7.27736	-5.29286	6.15619	0.00170044	0.00517217	**
sp|Q01768|NDKB_MOUSE_145	Q01768	NME2	NDKB_MOUSE Nucleoside diphosphate kinase B	0.590233	0.259653	K.SC#AHDWVYE.-	0.581806	0.241403	K.SC#AHDWVYE.-	-0.00842681	-0.0237686	7.95788	0.981622	0.983972	ns
sp|Q01853|TERA_MOUSE_105	Q01853	VCP	TERA_MOUSE Transitional endoplasmic reticulum ATPase	0.193564	0.0900115	R.LGDVISIQPC#PDVK.Y	0.0791622	0.0791622	R.LGDVISIQPC#PDVK.Y	-0.114402	-0.954386	7.87156	0.368274	0.435368	ns
sp|Q01853|TERA_MOUSE_209	Q01853	VCP	TERA_MOUSE Transitional endoplasmic reticulum ATPase	1.63214	0.206581	R.EDEEESLNEVGYDDIGGC#RK.Q	1.38486	0.187602	K.REDEEESLNEVGYDDIGGC#R.K	-0.247281	-0.886148	7.92683	0.40162	0.468241	ns
sp|Q01853|TERA_MOUSE_415	Q01853	VCP	TERA_MOUSE Transitional endoplasmic reticulum ATPase	1.30311	0.290212	K.LADDVDLEQVANETHGHVGADLAALC#SEAALQAIR.K	3.08534	0.412809	K.LADDVDLEQVANETHGHVGADLAALC#SEAALQAIR.K	1.78223	3.53188	7.17767	0.00918991	0.0191427	*
sp|Q01853|TERA_MOUSE_535	Q01853	VCP	TERA_MOUSE Transitional endoplasmic reticulum ATPase	4.86946	0.637479	K.AIANEC#QANFISIK.G	5.19709	0.148218	K.AIANEC#QANFISIK.G	0.327629	0.500592	4.43122	0.640512	0.69669	ns
sp|Q01853|TERA_MOUSE_691	Q01853	VCP	TERA_MOUSE Transitional endoplasmic reticulum ATPase	3.3741	0.178791	K.MTNGFSGADLTEIC#QR.A	5.60565	0.273268	K.M*TNGFSGADLTEIC#QR.A	2.23155	6.8335	6.89421	0.000262968	0.00130549	**
sp|Q02053|UBA1_MOUSE_179	Q02053	UBA1	UBA1_MOUSE Ubiquitin-like modifier-activating enzyme 1	3.69461	0.249366	R.VGEFC#HSR.G	13.276	0.757701	R.VGEFC#HSR.G	9.58135	12.0115	4.85646	8.51645245374398e-05	0.000605196	***
sp|Q02053|UBA1_MOUSE_234	Q02053	UBA1	UBA1_MOUSE Ubiquitin-like modifier-activating enzyme 1	2.39667	1.09645	K.DNPGVVTC#LDEAR.H	NA	NA	NA	NA	NA	NA	NA	NA
sp|Q02053|UBA1_MOUSE_278	Q02053	UBA1	UBA1_MOUSE Ubiquitin-like modifier-activating enzyme 1	8.66063	0.463449	K.VLGPYTFSIC#DTSNFSDYIR.G	NA	NA	NA	NA	NA	NA	NA	NA
sp|Q02053|UBA1_MOUSE_494	Q02053	UBA1	UBA1_MOUSE Ubiquitin-like modifier-activating enzyme 1	22.2574	1.75361	K.NFAMIGLGC#GEGGEVVVTDMDTIEK.S	NA	NA	NA	NA	NA	NA	NA	NA
sp|Q02111|KPCT_MOUSE_322	Q02111	PRKCQ	KPCT_MOUSE Protein kinase C theta type	3.99726	0.489463	R.EGPVEIGLPC#STK.N	0.154171	0.104956	R.EGPVEIGLPC#STK.N	-3.84309	-7.67712	4.36707	0.00107678	0.00366379	**
sp|Q02111|KPCT_MOUSE_332	Q02111	PRKCQ	KPCT_MOUSE Protein kinase C theta type	NA	NA	NA	52.3646	2.65934	K.NETRPPC#VPTPGK.R	NA	NA	NA	NA	NA
sp|Q02111|KPCT_MOUSE_540	Q02111	PRKCQ	KPCT_MOUSE Protein kinase C theta type	2.96369	0.290674	K.TNTFC#GTPDYIAPEILLGQK.Y	4.28658	0.890923	K.TNTFC#GTPDYIAPEILLGQK.Y	1.32289	1.41162	4.84203	0.218973	0.276688	ns
sp|Q02111|KPCT_MOUSE_661	Q02111	PRKCQ	KPCT_MOUSE Protein kinase C theta type	NA	NA	NA	14.1703	0.570626	K.SPYDC#SNFDK.E	NA	NA	NA	NA	NA
sp|Q02248|CTNB1_MOUSE_520	Q02248	CTNNB1	CTNB1_MOUSE Catenin beta-1	34.9649	1.71226	R.NLALC#PANHAPLR.E	NA	NA	NA	NA	NA	NA	NA	NA
sp|Q02357-7|ANK1_MOUSE_34	Q02357-7	ANK1	ANK1_MOUSE Isoform Mu7 of Ankyrin-1	1.20655	0.198355	K.GSLC#FVLK.H	40.9875	0.61284	K.GSLC#FVLK.H	39.781	61.7582	4.82898	3.47126372685337e-08	7.5025689917504e-06	****
sp|Q02357|ANK1_MOUSE_1066	Q02357	ANK1	ANK1_MOUSE Ankyrin-1	13.2092	1.82463	R.LC#QDYDTIGPEGGSLR.S	17.1374	2.0228	R.LC#QDYDTIGPEGGSLR.S	3.92815	1.44197	7.91644	0.187675	0.242972	ns
sp|Q02357|ANK1_MOUSE_274	Q02357	ANK1	ANK1_MOUSE Ankyrin-1	9.59233	0.575128	R.TKDELTPLHC#AAR.N	NA	NA	NA	NA	NA	NA	NA	NA
sp|Q02357|ANK1_MOUSE_472	Q02357	ANK1	ANK1_MOUSE Ankyrin-1	31.9321	2.68881	K.DDQTPLHC#AAR.I	50.7806	2.74278	K.DDQTPLHC#AAR.I	18.8485	4.90731	7.99684	0.00118416	0.00392355	**
sp|Q02357|ANK1_MOUSE_860	Q02357	ANK1	ANK1_MOUSE Ankyrin-1	NA	NA	NA	2.38656	0.556022	R.IPC#VTPETVVIR.S	NA	NA	NA	NA	NA
sp|Q02789|CAC1S_MOUSE_957	Q02789	CACNA1S	CAC1S_MOUSE Voltage-dependent L-type calcium channel subunit alpha-1S	24.205	0.657546	K.FYSC#NDLSK.M	NA	NA	NA	NA	NA	NA	NA	NA
sp|Q02789|CAC1S_MOUSE_968	Q02789	CACNA1S	CAC1S_MOUSE Voltage-dependent L-type calcium channel subunit alpha-1S	23.2928	0.739211	K.MTEEEC#R.G	5.19408	0.350755	K.MTEEEC#R.G	-18.0987	-22.12	5.7143	9.33826302925391e-07	4.22457758450191e-05	****
sp|Q03141|MARK3_MOUSE_213	Q03141	MARK3	MARK3_MOUSE MAP/microtubule affinity-regulating kinase 3	5.61583	0.786935	K.LDTFC#GSPPYAAPELFQGK.K	18.5309	1.39373	K.LDTFC#GSPPYAAPELFQGK.K	12.915	8.06915	6.31512	0.000149058	0.000874002	***
sp|Q03249|GALT_MOUSE_367	Q03249	GALT	GALT_MOUSE Galactose-1-phosphate uridylyltransferase	21.1585	1.32754	R.ALPEVHYC#LAQK.D	22.8004	1.55445	R.ALPEVHYC#LAQK.D	1.64191	0.803211	7.80876	0.445611	0.512827	ns
sp|Q03249|GALT_MOUSE_75	Q03249	GALT	GALT_MOUSE Galactose-1-phosphate uridylyltransferase	NA	NA	NA	17.2726	1.80573	R.HDPLNPLC#PGATR.A	NA	NA	NA	NA	NA
sp|Q03265|ATPA_MOUSE_244	Q03265	ATP5A1	ATPA_MOUSE ATP synthase subunit alpha, mitochondrial	18.151	2.50198	K.LYC#IYVAIGQK.R	11.1007	1.03472	K.LYC#IYVAIGQK.R	-7.05036	-2.60401	5.32936	0.0451774	0.0718917	ns
sp|Q03265|ATPA_MOUSE_294	Q03265	ATP5A1	ATPA_MOUSE ATP synthase subunit alpha, mitochondrial	4.40595	0.951791	K.YTIVVSATASDAAPLQYLAPYSGC#SM*GEYFR.D	NA	NA	NA	NA	NA	NA	NA	NA
sp|Q04736|YES_MOUSE_408	Q04736	YES1	YES_MOUSE Tyrosine-protein kinase Yes	11.0136	0.818641	R.AANILVGENLIC#K.I	NA	NA	NA	NA	NA	NA	NA	NA
sp|Q04750|TOP1_MOUSE_343	Q04750	TOP1	TOP1_MOUSE DNA topoisomerase 1	16.5328	1.00665	K.EYGFC#VMDNHR.E	NA	NA	NA	NA	NA	NA	NA	NA
sp|Q04857|CO6A1_MOUSE_168	Q04857	COL6A1	CO6A1_MOUSE Collagen alpha-1(VI) chain	39.6264	5.71571	K.YLIVVTDGHPLEGYKEPC#GGLEDAVNEAK.H	NA	NA	NA	NA	NA	NA	NA	NA
sp|Q05793|PGBM_MOUSE_1697	Q05793	HSPG2	PGBM_MOUSE Basement membrane-specific heparan sulfate proteoglycan core protein	10.4101	0.956879	R.C#QVSGSPPHYFYWSR.E	NA	NA	NA	NA	NA	NA	NA	NA
sp|Q05793|PGBM_MOUSE_1792	Q05793	HSPG2	PGBM_MOUSE Basement membrane-specific heparan sulfate proteoglycan core protein	39.4326	4.73996	R.SQSVRPGADVTFIC#TAK.S	NA	NA	NA	NA	NA	NA	NA	NA
sp|Q05793|PGBM_MOUSE_1932	Q05793	HSPG2	PGBM_MOUSE Basement membrane-specific heparan sulfate proteoglycan core protein	58.8413	12.0081	R.LPAIEPSDQGQYLC#R.A	NA	NA	NA	NA	NA	NA	NA	NA
sp|Q05793|PGBM_MOUSE_2170	Q05793	HSPG2	PGBM_MOUSE Basement membrane-specific heparan sulfate proteoglycan core protein	46.7911	12.4466	K.C#VVPGQAHAQVTWHK.R	14.8018	0.72493	K.C#VVPGQAHAQVTWHK.R	-31.9894	-2.56577	4.02714	0.0618476	0.0938821	ns
sp|Q05793|PGBM_MOUSE_2742	Q05793	HSPG2	PGBM_MOUSE Basement membrane-specific heparan sulfate proteoglycan core protein	5.2657	0.471746	R.NIGASVEFHC#AVPNER.G	3.97053	1.25858	R.NIGASVEFHC#AVPNER.G	-1.29517	-0.963608	5.10219	0.378659	0.44666	ns
sp|Q05816|FABP5_MOUSE_67	Q05816	FABP5	FABP5_MOUSE Fatty acid-binding protein, epidermal	18.9282	2.65835	K.TTVFSC#NLGEK.F	1.03362	0.697517	K.TTVFSC#NLGEK.F	-17.8946	-6.51106	4.54818	0.00181655	0.00542264	**
sp|Q05816|FABP5_MOUSE_87	Q05816	FABP5	FABP5_MOUSE Fatty acid-binding protein, epidermal	4.72593	0.824304	R.KTETVC#TFQDGALVQHQQWDGK.E	2.72084	0.431876	K.TETVC#TFQDGALVQHQQWDGK.E	-2.00509	-2.15465	6.04213	0.0743087	0.11022	ns
sp|Q05920|PYC_MOUSE_131	Q05920	PC	PYC_MOUSE Pyruvate carboxylase, mitochondrial	3.83744	0.199261	R.ADFAQAC#QDAGVR.F	NA	NA	NA	NA	NA	NA	NA	NA
sp|Q05920|PYC_MOUSE_56	Q05920	PC	PYC_MOUSE Pyruvate carboxylase, mitochondrial	NA	NA	NA	5.02129	0.229933	R.AC#TELGIR.T	NA	NA	NA	NA	NA
sp|Q05920|PYC_MOUSE_622	Q05920	PC	PYC_MOUSE Pyruvate carboxylase, mitochondrial	3.02488	0.257138	R.FLYEC#PWR.R	25.2196	1.22866	R.FLYEC#PWR.R	22.1947	17.6811	4.34972	3.23002823849317e-05	0.000340159	***
sp|Q05920|PYC_MOUSE_663	Q05920	PC	PYC_MOUSE Pyruvate carboxylase, mitochondrial	NA	NA	NA	2.33749	0.676807	K.FC#EVAK.E	NA	NA	NA	NA	NA
sp|Q05920|PYC_MOUSE_739	Q05920	PC	PYC_MOUSE Pyruvate carboxylase, mitochondrial	0.542526	0.256228	R.AGTHILC#IK.D	3.00022	0.341269	R.AGTHILC#IK.D	2.4577	5.75907	7.42223	0.000559415	0.00224452	**
sp|Q05920|PYC_MOUSE_850	Q05920	PC	PYC_MOUSE Pyruvate carboxylase, mitochondrial	8.12727	0.595118	R.GLYAAFDC#TATM*K.S	NA	NA	NA	NA	NA	NA	NA	NA
sp|Q05BC3|EMAL1_MOUSE_275	Q05BC3	EML1	EMAL1_MOUSE Echinoderm microtubule-associated protein-like 1	0.730208	0.17807	K.C#LAVHPDR.I	4.16608	0.143127	K.C#LAVHPDR.I	3.43587	15.0392	7.64643	5.92443095979173e-07	3.17154537380851e-05	****
sp|Q05BC3|EMAL1_MOUSE_329	Q05BC3	EML1	EMAL1_MOUSE Echinoderm microtubule-associated protein-like 1	7.9959	0.463279	R.AVTC#IAFSK.S	9.08556	0.400341	R.AVTC#IAFSK.S	1.08966	1.77964	7.8353	0.1138	0.158648	ns
sp|Q05BC3|EMAL1_MOUSE_466	Q05BC3	EML1	EMAL1_MOUSE Echinoderm microtubule-associated protein-like 1	NA	NA	NA	18.1929	1.0457	R.ISYAVQGAHEGGIFALC#MLR.D	NA	NA	NA	NA	NA
sp|Q05BC3|EMAL1_MOUSE_754	Q05BC3	EML1	EMAL1_MOUSE Echinoderm microtubule-associated protein-like 1	8.72427	0.303719	K.LLC#TGDDFGK.V	5.06646	0.51884	K.LLC#TGDDFGK.V	-3.65781	-6.08419	6.45329	0.000681655	0.00257889	**
sp|Q05BC3|EMAL1_MOUSE_769	Q05BC3	EML1	EMAL1_MOUSE Echinoderm microtubule-associated protein-like 1	NA	NA	NA	1.46401	0.413097	K.VHLFSYPC#SQFR.A	NA	NA	NA	NA	NA
sp|Q05D44|IF2P_MOUSE_631	Q05D44	EIF5B	IF2P_MOUSE Eukaryotic translation initiation factor 5B	24.8721	0.84778	R.APIIC#VLGHVDTGK.T	23.006	1.08109	R.APIIC#VLGHVDTGK.T	-1.86606	-1.35826	7.56969	0.213473	0.270911	ns
sp|Q05D44|IF2P_MOUSE_745	Q05D44	EIF5B	IF2P_MOUSE Eukaryotic translation initiation factor 5B	0.487215	0.214325	K.C#PFIVALNK.I	0.415297	0.228052	K.C#PFIVALNK.I	-0.0719178	-0.2298	7.96936	0.824036	0.857335	ns
sp|Q06138|CAB39_MOUSE_143	Q06138	CAB39	CAB39_MOUSE Calcium-binding protein 39	26.2644	1.65122	K.GYESPEIALNC#GIMLR.E	8.68252	1.06454	K.GYESPEIALNC#GIMLR.E	-17.5819	-8.94919	6.83527	5.10539449298702e-05	0.000440721	***
sp|Q07076|ANXA7_MOUSE_260	Q07076	ANXA7	ANXA7_MOUSE Annexin A7	3.26484	0.449966	R.VLIEILC#TR.T	10.5807	0.634864	R.VLIEILC#TR.T	7.31586	9.40158	7.20895	2.66025654723888e-05	0.000303005	***
sp|Q07076|ANXA7_MOUSE_273	Q07076	ANXA7	ANXA7_MOUSE Annexin A7	13.3714	0.763655	R.C#YQLEFGR.D	10.3868	0.434076	R.C#YQLEFGR.D	-2.98468	-3.39786	6.34047	0.0133491	0.0257832	*
sp|Q07076|ANXA7_MOUSE_302	Q07076	ANXA7	ANXA7_MOUSE Annexin A7	32.4409	1.55435	R.LLVSMC#QGNR.D	12.0373	0.474687	R.LLVSM*C#QGNR.D	-20.4036	-12.5544	4.73969	8.10600299730459e-05	0.000586407	***
sp|Q07076|ANXA7_MOUSE_338	Q07076	ANXA7	ANXA7_MOUSE Annexin A7	3.47242	0.420888	R.LGTDESC#FNMILATR.S	3.19043	0.24912	R.LGTDESC#FNMILATR.S	-0.281997	-0.576577	6.4963	0.583639	0.645763	ns
sp|Q07076|ANXA7_MOUSE_388	Q07076	ANXA7	ANXA7_MOUSE Annexin A7	100	0	K.TILQC#ALNRPAFFAER.L	23.5317	1.35592	K.TILQC#ALNRPAFFAER.L	-76.4683	-56.396	4	5.91899976595201e-07	3.17154537380851e-05	****
sp|Q07417|ACADS_MOUSE_151	Q07417	ACADS	ACADS_MOUSE Short-chain specific acyl-CoA dehydrogenase, mitochondrial	5.51494	0.842245	K.IGC#FALSEPGNGSDAGAASTTAR.E	2.99147	0.330982	K.IGC#FALSEPGNGSDAGAASTTAR.E	-2.52348	-2.78854	5.20667	0.0368432	0.0607184	ns
sp|Q07417|ACADS_MOUSE_246	Q07417	ACADS	ACADS_MOUSE Short-chain specific acyl-CoA dehydrogenase, mitochondrial	10.9491	0.911573	R.ASSTANLIFEDC#R.I	7.33727	0.578528	R.ASSTANLIFEDC#R.I	-3.61178	-3.34531	6.77245	0.0129463	0.0251108	*
sp|Q07797|LG3BP_MOUSE_243	Q07797	LGALS3BP	LG3BP_MOUSE Galectin-3-binding protein	8.41433	0.929008	K.LASAYGATELQDYC#GR.L	NA	NA	NA	NA	NA	NA	NA	NA
sp|Q08091|CNN1_MOUSE_61	Q08091	CNN1	CNN1_MOUSE Calponin-1	1.75855	0.791823	K.DGIILC#EFINK.L	5.90537	2.85499	K.DGIILC#EFINK.L	4.14682	1.39965	4.61175	0.225162	0.283949	ns
sp|Q08093|CNN2_MOUSE_164	Q08093	CNN2	CNN2_MOUSE Calponin-2	4.6582	0.741541	K.AGQC#VIGLQMGTNK.C	NA	NA	NA	NA	NA	NA	NA	NA
sp|Q08093|CNN2_MOUSE_175	Q08093	CNN2	CNN2_MOUSE Calponin-2	NA	NA	NA	58.7005	3.47634	K.C#ASQSGMTAYGTR.R	NA	NA	NA	NA	NA
sp|Q08093|CNN2_MOUSE_215	Q08093	CNN2	CNN2_MOUSE Calponin-2	7.00064	0.680822	K.C#ASQVGMTAPGTR.R	NA	NA	NA	NA	NA	NA	NA	NA
sp|Q08093|CNN2_MOUSE_61	Q08093	CNN2	CNN2_MOUSE Calponin-2	3.86285	0.446376	K.DGVILC#TLMNK.L	1.49837	0.39858	K.DGVILC#TLMNK.L	-2.36449	-3.95116	7.89954	0.00433701	0.0106665	*
sp|Q08642|PADI2_MOUSE_163	Q08642	PADI2	PADI2_MOUSE Protein-arginine deiminase type-2	1.21576	0.170296	K.ASWTWGPEGQGAILLVNC#DR.D	4.10264	0.644328	K.ASWTWGPEGQGAILLVNC#DR.D	2.88688	4.33171	4.55612	0.00923938	0.0192208	*
sp|Q08642|PADI2_MOUSE_175	Q08642	PADI2	PADI2_MOUSE Protein-arginine deiminase type-2	2.81997	0.273082	K.EDC#SDEK.V	1.05557	0.373572	K.EDC#SDEK.V	-1.76441	-3.81294	7.32537	0.00606205	0.0138192	*
sp|Q08642|PADI2_MOUSE_346	Q08642	PADI2	PADI2_MOUSE Protein-arginine deiminase type-2	12.7401	1.24942	K.VC#FQYMNR.G	4.69176	0.529143	K.VC#FQYMNR.G	-8.04833	-5.93162	5.39016	0.0014988	0.00468759	**
sp|Q08642|PADI2_MOUSE_505	Q08642	PADI2	PADI2_MOUSE Protein-arginine deiminase type-2	5.10494	0.15184	R.LLMASTSAC#YQLFR.E	7.0009	0.154784	R.LLMASTSAC#YQLFR.E	1.89596	8.74414	7.99705	2.2949167762395e-05	0.000279873	***
sp|Q08642|PADI2_MOUSE_555	Q08642	PADI2	PADI2_MOUSE Protein-arginine deiminase type-2	NA	NA	NA	1.21914	0.259268	R.C#LDWNR.D	NA	NA	NA	NA	NA
sp|Q08642|PADI2_MOUSE_655	Q08642	PADI2	PADI2_MOUSE Protein-arginine deiminase type-2	1.65336	0.507905	K.FLGEVHC#GTNVR.R	4.69919	0.224392	K.FLGEVHC#GTNVR.R	3.04583	5.48535	5.50419	0.00202891	0.00590829	**
sp|Q11011|PSA_MOUSE_191	Q11011	NPEPPS	PSA_MOUSE Puromycin-sensitive aminopeptidase	6.43635	1.16121	R.AFPC#WDEPAIK.A	4.43495	0.613177	R.AFPC#WDEPAIK.A	-2.0014	-1.52411	6.06977	0.177759	0.231815	ns
sp|Q11136|PEPD_MOUSE_158	Q11136	PEPD	PEPD_MOUSE Xaa-Pro dipeptidase	31.0469	0.946625	R.GVNTDSGSVC#R.E	30.8089	0.904332	R.GVNTDSGSVC#R.E	-0.237959	-0.181764	7.98334	0.860298	0.886803	ns
sp|Q11136|PEPD_MOUSE_183	Q11136	PEPD	PEPD_MOUSE Xaa-Pro dipeptidase	9.89323	1.18262	K.FNVNNTILHPEIVEC#R.V	9.36353	0.604084	K.FNVNNTILHPEIVEC#R.V	-0.529707	-0.398884	5.95429	0.703891	0.752287	ns
sp|Q11136|PEPD_MOUSE_58	Q11136	PEPD	PEPD_MOUSE Xaa-Pro dipeptidase	2.24795	0.56423	R.YC#TDTSIIFR.Q	7.80491	0.503878	R.YC#TDTSIIFR.Q	5.55696	7.3459	7.89976	8.55874297356762e-05	0.000605832	***
sp|Q148W8|DUS27_MOUSE_502	Q148W8	DUSP27	DUS27_MOUSE Inactive dual specificity phosphatase 27	24.3359	1.12083	K.REELDGDC#SEAGGR.V	0.391279	0.240373	R.EELDGDC#SEAGGR.V	-23.9446	-20.8884	4.36717	1.52371420961453e-05	0.00021947	***
sp|Q149B8|PERM1_MOUSE_404	Q149B8	PERM1	PERM1_MOUSE PGC-1 and ERR-induced regulator in muscle protein 1	8.94909	1.74886	K.AEFASAC#TPGLHVDLSAAGSEIKPEVSSSMPAAVDVLR.T	3.58018	0.941802	K.AEFASAC#TPGLHVDLSAAGSEIKPEVSSSMPAAVDVLR.T	-5.36891	-2.70293	6.14007	0.0346377	0.0576435	ns
sp|Q149F3|ERF3B_MOUSE_394	Q149F3	GSPT2	ERF3B_MOUSE Eukaryotic peptide chain release factor GTP-binding subunit ERF3B	2.10739	0.21925	K.DIHFMPC#SGLTGANIK.E	19.1369	0.373159	K.DIHFMPC#SGLTGANIK.E	17.0295	39.3471	6.46764	6.0418499268565e-09	2.77234599500901e-06	****
sp|Q149F3|ERF3B_MOUSE_586	Q149F3	GSPT2	ERF3B_MOUSE Eukaryotic peptide chain release factor GTP-binding subunit ERF3B	10.1773	1.16439	K.QDQVC#IAR.L	20.5358	1.26928	K.QDQVC#IAR.L	10.3585	6.01378	7.94121	0.000327855	0.00152371	**
sp|Q149F3|ERF3B_MOUSE_597	Q149F3	GSPT2	ERF3B_MOUSE Eukaryotic peptide chain release factor GTP-binding subunit ERF3B	3.94693	0.902121	R.TAGTIC#LETFK.D	NA	NA	NA	NA	NA	NA	NA	NA
sp|Q14DH7|ACSS3_MOUSE_597	Q14DH7	ACSS3	ACSS3_MOUSE Acyl-CoA synthetase short-chain family member 3, mitochondrial	NA	NA	NA	12.3755	0.799721	K.GHVPLALC#VLK.K	NA	NA	NA	NA	NA
sp|Q1HFZ0|NSUN2_MOUSE_221	Q1HFZ0	NSUN2	NSUN2_MOUSE tRNA (cytosine(34)-C(5))-methyltransferase	2.31118	0.207419	R.C#YLLVHQAK.R	13.4975	0.344488	R.C#YLLVHQAK.R	11.1863	27.8189	6.56336	4.65683073976341e-08	7.5025689917504e-06	****
sp|Q1XH17|TRI72_MOUSE_144	Q1XH17	TRIM72	TRI72_MOUSE Tripartite motif-containing protein 72	10.3123	0.994715	K.MQLQEAC#MR.K	20.8771	0.886889	K.MQLQEAC#M*R.K	10.5647	7.92745	7.89695	5.01218188597806e-05	0.000437011	***
sp|Q1XH17|TRI72_MOUSE_242	Q1XH17	TRIM72	TRI72_MOUSE Tripartite motif-containing protein 72	3.5487	0.316391	K.FC#LVTSR.L	8.12251	0.258474	K.FC#LVTSR.L	4.57381	11.1953	7.69386	4.93509449228701e-06	0.000111004	***
sp|Q1XH17|TRI72_MOUSE_313	Q1XH17	TRIM72	TRI72_MOUSE Tripartite motif-containing protein 72	4.94743	0.690949	R.VEC#SDQK.A	7.5541	0.544287	R.VEC#SDQK.A	2.60667	2.96354	7.58415	0.0191619	0.034675	*
sp|Q1XH17|TRI72_MOUSE_456	Q1XH17	TRIM72	TRI72_MOUSE Tripartite motif-containing protein 72	0.657236	0.31071	R.LPGPVYPIFDVC#WHDK.G	0.0771681	0.0726113	R.LPGPVYPIFDVC#WHDK.G	-0.580067	-1.81793	4.43561	0.136152	0.185148	ns
sp|Q2NL51|GSK3A_MOUSE_262	Q2NL51	GSK3A	GSK3A_MOUSE Glycogen synthase kinase-3 alpha	5.79997	0.912142	K.LC#DFGSAK.Q	12.8735	0.705664	K.LC#DFGSAK.Q	7.07351	6.1336	7.52527	0.000356793	0.00160507	**
sp|Q2NL51|GSK3A_MOUSE_281	Q2NL51	GSK3A	GSK3A_MOUSE Glycogen synthase kinase-3 alpha	16.0879	2.0929	R.GEPNVSYIC#SR.Y	10.5864	2.25906	R.GEPNVSYIC#SR.Y	-5.50141	-1.78644	7.95375	0.112064	0.156589	ns
sp|Q2NL51|GSK3A_MOUSE_381	Q2NL51	GSK3A	GSK3A_MOUSE Glycogen synthase kinase-3 alpha	5.1623	0.248771	K.TPPEAIALC#SSLLEYTPSSR.L	NA	NA	NA	NA	NA	NA	NA	NA
sp|Q2NL51|GSK3A_MOUSE_399	Q2NL51	GSK3A	GSK3A_MOUSE Glycogen synthase kinase-3 alpha	6.45905	0.533556	R.LSPLEAC#AHSFFDELR.R	17.9411	1.03539	R.LSPLEAC#AHSFFDELR.R	11.4821	9.85772	5.98449	6.38539890345436e-05	0.000502694	***
sp|Q2TPA8|HSDL2_MOUSE_11	Q2TPA8	HSDL2	HSDL2_MOUSE Hydroxysteroid dehydrogenase-like protein 2	28.1986	3.32257	K.LAGC#TVFITGASR.G	22.2952	5.00645	K.LAGC#TVFITGASR.G	-5.90337	-0.982476	6.95106	0.358817	0.425284	ns
sp|Q2TPA8|HSDL2_MOUSE_136	Q2TPA8	HSDL2	HSDL2_MOUSE Hydroxysteroid dehydrogenase-like protein 2	0.677858	0.484626	K.AC#IPFLK.K	0.432847	0.291222	K.AC#IPFLK.K	-0.245011	-0.433344	6.55561	0.678664	0.729785	ns
sp|Q2TPA8|HSDL2_MOUSE_218	Q2TPA8	HSDL2	HSDL2_MOUSE Hydroxysteroid dehydrogenase-like protein 2	4.74991	0.930352	R.TAIHTAAMDMLGGSGVENQC#R.K	0.797217	0.505152	R.TAIHTAAM*DMLGGSGVENQC#R.K	-3.95269	-3.73372	6.16992	0.00921252	0.0191773	*
sp|Q3B7Z2|OSBP1_MOUSE_274	Q3B7Z2	OSBP	OSBP1_MOUSE Oxysterol-binding protein 1	11.7567	0.80095	R.ITSNAMINAC#R.D	7.23494	0.248976	R.ITSNAMINAC#R.D	-4.52173	-5.391	4.76587	0.00342694	0.0087918	**
sp|Q3B7Z2|OSBP1_MOUSE_792	Q3B7Z2	OSBP	OSBP1_MOUSE Oxysterol-binding protein 1	6.13504	0.4036	R.ELTHIYSGEYWEC#K.E	NA	NA	NA	NA	NA	NA	NA	NA
sp|Q3KNM2|MARH5_MOUSE_46	Q3KNM2	43529	MARH5_MOUSE E3 ubiquitin-protein ligase MARCH5	NA	NA	NA	7.93773	0.879878	K.WVHQAC#LQR.W	NA	NA	NA	NA	NA
sp|Q3TBW2|RM10_MOUSE_64	Q3TBW2	MRPL10	RM10_MOUSE 39S ribosomal protein L10, mitochondrial	NA	NA	NA	4.90175	0.771568	R.C#LPPPPKPPK.E	NA	NA	NA	NA	NA
sp|Q3TC72|FAHD2_MOUSE_214	Q3TC72	FAHD2	FAHD2_MOUSE Fumarylacetoacetate hydrolase domain-containing protein 2A	0.929376	0.149974	K.TFDTFC#PLGPALVTK.D	3.85462	0.139273	K.TFDTFC#PLGPALVTK.D	2.92524	14.2926	7.95656	5.90461130372057e-07	3.17154537380851e-05	****
sp|Q3TCH7|CUL4A_MOUSE_633	Q3TCH7	CUL4A	CUL4A_MOUSE Cullin-4A	22.5433	2.05881	R.TLQSLAC#GK.A	NA	NA	NA	NA	NA	NA	NA	NA
sp|Q3TCJ1|F175B_MOUSE_237	Q3TCJ1	FAM175B	F175B_MOUSE BRISC complex subunit Abro1	23.9777	0.431193	R.VVESC#QAEVNK.L	28.7064	0.730862	R.VVESC#QAEVNK.L	4.7287	5.57249	6.48368	0.00109139	0.00369394	**
sp|Q3TDQ1|STT3B_MOUSE_712	Q3TDQ1	STT3B	STT3B_MOUSE Dolichyl-diphosphooligosaccharide--protein glycosyltransferase subunit STT3B	0.214673	0.170761	K.AGSPTLLNC#LMYK.M	1.55364	0.220973	K.AGSPTLLNC#LMYK.M	1.33896	4.79461	7.52154	0.00162106	0.00500177	**
sp|Q3TEA8|HP1B3_MOUSE_359	Q3TEA8	HP1BP3	HP1B3_MOUSE Heterochromatin protein 1-binding protein 3	NA	NA	NA	6.93264	2.20231	K.TC#STTALK.K	NA	NA	NA	NA	NA
sp|Q3TGW2|EEPD1_MOUSE_271	Q3TGW2	EEPD1	EEPD1_MOUSE Endonuclease/exonuclease/phosphatase family domain-containing protein 1	4.59261	0.628625	R.LATWNLQGC#SVEK.A	NA	NA	NA	NA	NA	NA	NA	NA
sp|Q3TGW2|EEPD1_MOUSE_28	Q3TGW2	EEPD1	EEPD1_MOUSE Endonuclease/exonuclease/phosphatase family domain-containing protein 1	14.0536	1.20335	R.KFSAAC#NFSNILVNQER.L	9.38019	0.621986	R.KFSAAC#NFSNILVNQER.L	-4.6734	-3.45005	5.99492	0.0136505	0.0262547	*
sp|Q3TGW2|EEPD1_MOUSE_286	Q3TGW2	EEPD1	EEPD1_MOUSE Endonuclease/exonuclease/phosphatase family domain-containing protein 1	3.37963	0.35841	R.EVVC#MTLLENSIK.L	4.81221	0.49991	R.EVVC#MTLLENSIK.L	1.43258	2.32895	7.25272	0.0514471	0.079753	ns
sp|Q3TGW2|EEPD1_MOUSE_312	Q3TGW2	EEPD1	EEPD1_MOUSE Endonuclease/exonuclease/phosphatase family domain-containing protein 1	18.225	4.10808	K.FC#TELNQPILPNIR.K	10.8088	1.94401	K.FC#TELNQPILPNIR.K	-7.41614	-1.63178	5.70593	0.15639	0.207572	ns
sp|Q3THG9|AASD1_MOUSE_21	Q3THG9	AARSD1	AASD1_MOUSE Alanyl-tRNA editing protein Aarsd1	4.09947	0.795048	R.EFTTTVVSC#SPAELQTDASGGK.K	1.47787	0.168637	R.EFTTTVVSC#SPAELQTDASGGK.K	-2.62159	-3.22564	4.35919	0.0283801	0.0488253	*
sp|Q3THG9|AASD1_MOUSE_266	Q3THG9	AARSD1	AASD1_MOUSE Alanyl-tRNA editing protein Aarsd1	1.84599	0.500804	K.C#GVEDHVEAVK.K	NA	NA	NA	NA	NA	NA	NA	NA
sp|Q3THK7|GUAA_MOUSE_489	Q3THK7	GMPS	GUAA_MOUSE GMP synthase [glutamine-hydrolyzing]	4.1317	0.798269	K.AC#TTEEDQEK.L	0.0738281	0.0629646	K.AC#TTEEDQEK.L	-4.05787	-5.0676	4.04977	0.0069111	0.0153453	*
sp|Q3THK7|GUAA_MOUSE_530	Q3THK7	GMPS	GUAA_MOUSE GMP synthase [glutamine-hydrolyzing]	11.6306	2.52725	R.SYSYVC#GISSK.D	20.1961	2.10864	R.SYSYVC#GISSK.D	8.56549	2.60238	7.75127	0.032345	0.0543085	ns
sp|Q3THS6|METK2_MOUSE_104	Q3THS6	MAT2A	METK2_MOUSE S-adenosylmethionine synthase isoform type-2	8.76887	0.71145	K.TC#NVLVALEQQSPDIAQGVHLDR.N	9.95226	0.517142	K.TC#NVLVALEQQSPDIAQGVHLDR.N	1.18339	1.34546	7.30441	0.218745	0.276509	ns
sp|Q3THS6|METK2_MOUSE_34	Q3THS6	MAT2A	METK2_MOUSE S-adenosylmethionine synthase isoform type-2	3.53549	0.256048	K.IC#DQISDAVLDAHLQQDPDAK.V	9.3077	1.87987	K.IC#DQISDAVLDAHLQQDPDAK.V	5.77221	3.04245	4.14836	0.0365314	0.0603284	ns
sp|Q3THS6|METK2_MOUSE_56	Q3THS6	MAT2A	METK2_MOUSE S-adenosylmethionine synthase isoform type-2	3.59659	0.233809	K.VAC#ETVAK.T	1.96834	0.261224	K.VAC#ETVAK.T	-1.62824	-4.64446	7.90363	0.00171064	0.00517869	**
sp|Q3TI53|SCHI1_MOUSE_279	Q3TI53	SCHIP1	SCHI1_MOUSE Schwannomin-interacting protein 1	13.6966	1.60296	K.LALGSFFDDGPGIYTSC#SK.S	NA	NA	NA	NA	NA	NA	NA	NA
sp|Q3TIU4|PDE12_MOUSE_237	Q3TIU4	PDE12	PDE12_MOUSE 2',5'-phosphodiesterase 12	9.86858	1.14142	R.VYTPC#NADIGLR.L	9.23669	1.59051	R.VYTPC#NADIGLR.L	-0.631891	-0.322774	7.25641	0.755969	0.797691	ns
sp|Q3TIU4|PDE12_MOUSE_320	Q3TIU4	PDE12	PDE12_MOUSE 2',5'-phosphodiesterase 12	NA	NA	NA	35.9051	2.81295	R.TVLYPYC#APYALELDYR.Q	NA	NA	NA	NA	NA
sp|Q3TIV5|ZC3HF_MOUSE_105	Q3TIV5	ZC3H15	ZC3HF_MOUSE Zinc finger CCCH domain-containing protein 15	15.0086	0.827201	K.SVVC#AFFK.Q	NA	NA	NA	NA	NA	NA	NA	NA
sp|Q3TJD7|PDLI7_MOUSE_341	Q3TJD7	PDLIM7	PDLI7_MOUSE PDZ and LIM domain protein 7	5.88169	2.42201	R.YAPNC#AK.C	NA	NA	NA	NA	NA	NA	NA	NA
sp|Q3TJD7|PDLI7_MOUSE_388	Q3TJD7	PDLIM7	PDLI7_MOUSE PDZ and LIM domain protein 7	2.27144	1.47366	R.AFYMEEGAPYC#ER.D	NA	NA	NA	NA	NA	NA	NA	NA
sp|Q3TJZ6|FA98A_MOUSE_126	Q3TJZ6	FAM98A	FA98A_MOUSE Protein FAM98A	13.2771	0.937969	R.MLC#VNAPPK.K	21.1793	5.36264	R.MLC#VNAPPK.K	7.90223	1.45153	4.24451	0.216296	0.274168	ns
sp|Q3TL44|NLRX1_MOUSE_331	Q3TL44	NLRX1	NLRX1_MOUSE NLR family member X1	4.43116	0.575399	R.LNQPDC#GYGAGGASVSVTPAQR.D	20.9541	1.09601	R.LNQPDC#GYGAGGASVSVTPAQR.D	16.5229	13.3479	6.04928	1.0262133141683e-05	0.00017569	***
sp|Q3TL44|NLRX1_MOUSE_644	Q3TL44	NLRX1	NLRX1_MOUSE NLR family member X1	20.093	0.882023	R.AVLAQLGC#PIK.N	8.13575	0.620009	R.AVLAQLGC#PIK.N	-11.9572	-11.0907	7.17724	8.95117320907185e-06	0.000163359	***
sp|Q3TL44|NLRX1_MOUSE_713	Q3TL44	NLRX1	NLRX1_MOUSE NLR family member X1	NA	NA	NA	5.05565	0.294373	K.C#TVVASVLGSGR.H	NA	NA	NA	NA	NA
sp|Q3TL44|NLRX1_MOUSE_767	Q3TL44	NLRX1	NLRX1_MOUSE NLR family member X1	21.4655	1.74817	K.LGLQLNNLGPEAC#R.D	NA	NA	NA	NA	NA	NA	NA	NA
sp|Q3TL44|NLRX1_MOUSE_779	Q3TL44	NLRX1	NLRX1_MOUSE NLR family member X1	17.8144	1.14787	R.DLLLHDQC#QITTLR.L	2.86263	0.608944	R.DLLLHDQC#QITTLR.L	-14.9517	-11.5067	6.08621	2.34205737630973e-05	0.000281749	***
sp|Q3TLH4|PRC2C_MOUSE_179	Q3TLH4	PRRC2C	PRC2C_MOUSE Protein PRRC2C	13.9934	1.60498	K.EANDENYGPGPSLRPPNVAC#WR.D	NA	NA	NA	NA	NA	NA	NA	NA
sp|Q3TLI0|TPC10_MOUSE_403	Q3TLI0	TRAPPC10	TPC10_MOUSE Trafficking protein particle complex subunit 10	10.4026	0.482717	K.SLGYLC#GLVSEK.G	4.50229	1.03668	K.SLGYLC#GLVSEK.G	-5.90031	-5.15961	5.65666	0.00249874	0.00688958	**
sp|Q3TMH2|SCRN3_MOUSE_143	Q3TMH2	SCRN3	SCRN3_MOUSE Secernin-3	0.093444	0.0933473	K.YGQGGNC#AEGK.E	11.4249	1.1911	K.YGQGGNC#AEGK.E	11.3315	9.48438	4.04913	0.000650072	0.00248382	**
sp|Q3TMH2|SCRN3_MOUSE_239	Q3TMH2	SCRN3	SCRN3_MOUSE Secernin-3	NA	NA	NA	1.16811	0.345283	R.YC#QGYK.L	NA	NA	NA	NA	NA
sp|Q3TN34|MILK2_MOUSE_37	Q3TN34	MICALL2	MILK2_MOUSE MICAL-like protein 2	NA	NA	NA	4.11287	0.814311	R.DGLAFC#AILHR.H	NA	NA	NA	NA	NA
sp|Q3TPX4|EXOC5_MOUSE_111	Q3TPX4	EXOC5	EXOC5_MOUSE Exocyst complex component 5	18.2001	1.22687	K.VC#HLGDQLEGVNTPR.Q	NA	NA	NA	NA	NA	NA	NA	NA
sp|Q3TPX4|EXOC5_MOUSE_254	Q3TPX4	EXOC5	EXOC5_MOUSE Exocyst complex component 5	7.33644	0.804153	R.NDIFEDAAILC#QR.V	NA	NA	NA	NA	NA	NA	NA	NA
sp|Q3TPX4|EXOC5_MOUSE_295	Q3TPX4	EXOC5	EXOC5_MOUSE Exocyst complex component 5	7.21363	1.96729	K.DQLEEC#R.K	NA	NA	NA	NA	NA	NA	NA	NA
sp|Q3TVI8|PBIP1_MOUSE_141	Q3TVI8	PBXIP1	PBIP1_MOUSE Pre-B-cell leukemia transcription factor-interacting protein 1	5.57072	0.551932	R.C#SSSDDDTDVDVEGLR.R	23.8007	2.74567	R.C#SSSDDDTDVDVEGLRR.R	18.2299	6.50931	4.32274	0.00218603	0.00623583	**
sp|Q3TW96|UAP1L_MOUSE_423	Q3TW96	UAP1L1	UAP1L_MOUSE UDP-N-acetylhexosamine pyrophosphorylase-like protein 1	9.48143	1.61187	K.NDDTADRDNPSTC#R.R	NA	NA	NA	NA	NA	NA	NA	NA
sp|Q3TWW8|SRSF6_MOUSE_121	Q3TWW8	SRSF6	SRSF6_MOUSE Serine/arginine-rich splicing factor 6	10.5605	0.900194	R.C#SWQDLK.D	NA	NA	NA	NA	NA	NA	NA	NA
sp|Q3TXS7|PSMD1_MOUSE_141	Q3TXS7	PSMD1	PSMD1_MOUSE 26S proteasome non-ATPase regulatory subunit 1	4.76104	0.639878	R.C#LDDHK.Y	0.472011	0.172335	R.C#LDDHK.Y	-4.28903	-6.47226	4.57725	0.00181973	0.00542709	**
sp|Q3TXS7|PSMD1_MOUSE_184	Q3TXS7	PSMD1	PSMD1_MOUSE 26S proteasome non-ATPase regulatory subunit 1	NA	NA	NA	17.8579	0.237579	K.LC#MSLMQNK.Q	NA	NA	NA	NA	NA
sp|Q3TXS7|PSMD1_MOUSE_571	Q3TXS7	PSMD1	PSMD1_MOUSE 26S proteasome non-ATPase regulatory subunit 1	NA	NA	NA	23.5353	1.77897	R.MEEADALIESLC#R.D	NA	NA	NA	NA	NA
sp|Q3TXS7|PSMD1_MOUSE_591	Q3TXS7	PSMD1	PSMD1_MOUSE 26S proteasome non-ATPase regulatory subunit 1	12.4452	1.13979	R.SGMYTVAM*AYC#GSGNNK.A	10.6389	0.374755	R.SGMYTVAMAYC#GSGNNK.A	-1.80637	-1.50553	4.85485	0.19424	0.250461	ns
sp|Q3TXS7|PSMD1_MOUSE_633	Q3TXS7	PSMD1	PSMD1_MOUSE 26S proteasome non-ATPase regulatory subunit 1	18.5635	1.26147	R.TPEQC#PSVVSLLSESYNPHVR.Y	5.74185	0.510509	R.TPEQC#PSVVSLLSESYNPHVR.Y	-12.8217	-9.42179	5.27599	0.000169488	0.000961003	***
sp|Q3TXS7|PSMD1_MOUSE_898	Q3TXS7	PSMD1	PSMD1_MOUSE 26S proteasome non-ATPase regulatory subunit 1	2.56058	0.912751	K.VLSMTETC#R.Y	46.2065	6.29904	K.VLSMTETC#R.Y	43.6459	6.85736	4.1679	0.00203477	0.00591465	**
sp|Q3TYX3|SMYD5_MOUSE_101	Q3TYX3	SMYD5	SMYD5_MOUSE SET and MYND domain-containing protein 5	NA	NA	NA	4.73595	0.682318	R.LTGKPSQILPHPELC#SVR.K	NA	NA	NA	NA	NA
sp|Q3TYX3|SMYD5_MOUSE_193	Q3TYX3	SMYD5	SMYD5_MOUSE SET and MYND domain-containing protein 5	12.7683	1.86435	R.LFNHFC#SR.T	11.2068	1.18666	R.LFNHFC#SR.T	-1.56149	-0.706564	6.78409	0.503374	0.570112	ns
sp|Q3TZ89|SC31B_MOUSE_435	Q3TZ89	SEC31B	SC31B_MOUSE Protein transport protein Sec31B	22.0148	1.78909	R.SVVLQEALGSGNLLNYC#QSK.V	11.3677	1.21216	R.SVVLQEALGSGNLLNYC#QSK.V	-10.6471	-4.9268	7.0332	0.00167742	0.0051313	**
sp|Q3TZ89|SC31B_MOUSE_610	Q3TZ89	SEC31B	SC31B_MOUSE Protein transport protein Sec31B	3.24205	0.728593	K.TSSLLAC#VVK.K	3.24448	0.479329	K.TSSLLAC#VVK.K	0.00242658	0.00278237	6.9162	0.997859	0.997859	ns
sp|Q3TZZ7|ESYT2_MOUSE_734	Q3TZZ7	ESYT2	ESYT2_MOUSE Extended synaptotagmin-2	5.77397	0.540278	K.LIVVVHSC#R.N	NA	NA	NA	NA	NA	NA	NA	NA
sp|Q3U0B3|DHR11_MOUSE_153	Q3U0B3	DHRS11	DHR11_MOUSE Dehydrogenase/reductase SDR family member 11	NA	NA	NA	15.7736	1.57698	R.NIDDGHIININSMC#GHR.V	NA	NA	NA	NA	NA
sp|Q3U0B3|DHR11_MOUSE_195	Q3U0B3	DHRS11	DHR11_MOUSE Dehydrogenase/reductase SDR family member 11	NA	NA	NA	1.79147	0.159825	R.ATC#ISPGLVETQFAFK.L	NA	NA	NA	NA	NA
sp|Q3U0B3|DHR11_MOUSE_55	Q3U0B3	DHRS11	DHR11_MOUSE Dehydrogenase/reductase SDR family member 11	0.806231	0.268018	R.TVGNIEELAAEC#K.S	0.95206	0.135502	R.TVGNIEELAAEC#K.S	0.145829	0.485572	5.91941	0.644719	0.700554	ns
sp|Q3U0M1|TPPC9_MOUSE_39	Q3U0M1	TRAPPC9	TPPC9_MOUSE Trafficking protein particle complex subunit 9	NA	NA	NA	17.1273	1.42722	R.IC#SVSQLSVR.D	NA	NA	NA	NA	NA
sp|Q3U0V1|FUBP2_MOUSE_297	Q3U0V1	KHSRP	FUBP2_MOUSE Far upstream element-binding protein 2	21.1108	1.16291	K.VQQAC#EMVMDILR.E	NA	NA	NA	NA	NA	NA	NA	NA
sp|Q3U182|CRTC2_MOUSE_514	Q3U182	CRTC2	CRTC2_MOUSE CREB-regulated transcription coactivator 2	NA	NA	NA	13.9608	1.387	K.SLQQLPSQAC#LVQPSGGQPPGR.Q	NA	NA	NA	NA	NA
sp|Q3U1J4|DDB1_MOUSE_128	Q3U1J4	DDB1	DDB1_MOUSE DNA damage-binding protein 1	1.3887	0.27514	R.IGRPSETGIIGIIDPEC#R.M	2.72844	0.142897	R.IGRPSETGIIGIIDPEC#R.M	1.33975	4.32128	6.01153	0.00495366	0.0117252	*
sp|Q3U1J4|DDB1_MOUSE_378	Q3U1J4	DDB1	DDB1_MOUSE DNA damage-binding protein 1	2.45288	0.339099	R.QGQGQLVTC#SGAFK.E	2.91746	0.246243	R.QGQGQLVTC#SGAFK.E	0.464577	1.10858	7.30073	0.302791	0.367613	ns
sp|Q3U1J4|DDB1_MOUSE_503	Q3U1J4	DDB1	DDB1_MOUSE DNA damage-binding protein 1	7.27403	0.871494	K.NISVASC#NSSQVVVAVGR.A	NA	NA	NA	NA	NA	NA	NA	NA
sp|Q3U1J4|DDB1_MOUSE_652	Q3U1J4	DDB1	DDB1_MOUSE DNA damage-binding protein 1	NA	NA	NA	14.2698	2.57744	R.SLSTTNVFAC#SDRPTVIYSSNHK.L	NA	NA	NA	NA	NA
sp|Q3U1J4|DDB1_MOUSE_87	Q3U1J4	DDB1	DDB1_MOUSE DNA damage-binding protein 1	14.5477	1.21602	K.YNAC#ILEYK.Q	3.31558	0.325999	K.YNAC#ILEYK.Q	-11.2321	-8.92172	4.57201	0.000462177	0.00196885	**
sp|Q3U1J4|DDB1_MOUSE_903	Q3U1J4	DDB1	DDB1_MOUSE DNA damage-binding protein 1	10.5836	0.845345	R.TEC#NHYNNIMALYLK.T	6.98095	0.40088	R.TEC#NHYNNIMALYLK.T	-3.60268	-3.85074	5.71248	0.00928952	0.0192752	*
sp|Q3U2P1|SC24A_MOUSE_385	Q3U2P1	SEC24A	SC24A_MOUSE Protein transport protein Sec24A	14.809	0.885872	R.C#TLTSVPQTQALLNK.A	2.64773	0.187232	R.C#TLTSVPQTQALLNK.A	-12.1613	-13.4313	4.35665	0.000103771	0.000689203	***
sp|Q3U3W5|ANM9_MOUSE_206	Q3U3W5	PRMT9	ANM9_MOUSE Putative protein arginine N-methyltransferase 9	11.7848	1.04078	K.AGAQSVYAC#ELSK.T	NA	NA	NA	NA	NA	NA	NA	NA
sp|Q3U5Q7|CMPK2_MOUSE_226	Q3U5Q7	CMPK2	CMPK2_MOUSE UMP-CMP kinase 2, mitochondrial	6.62581	0.523513	R.AVLEEC#TSFIPEAR.A	NA	NA	NA	NA	NA	NA	NA	NA
sp|Q3U7R1|ESYT1_MOUSE_360	Q3U7R1	ESYT1	ESYT1_MOUSE Extended synaptotagmin-1	NA	NA	NA	20.1502	2.68563	R.VGTQTFC#SR.V	NA	NA	NA	NA	NA
sp|Q3UDE2|TTL12_MOUSE_607	Q3UDE2	TTLL12	TTL12_MOUSE Tubulin--tyrosine ligase-like protein 12	NA	NA	NA	7.41412	0.999019	R.VMQPQILEVNFNPDC#ER.A	NA	NA	NA	NA	NA
sp|Q3UDE2|TTL12_MOUSE_93	Q3UDE2	TTLL12	TTL12_MOUSE Tubulin--tyrosine ligase-like protein 12	5.89007	0.476546	R.KQPNPGGELC#YK.V	11.0057	0.225146	R.KQPNPGGELC#YK.V	5.11562	9.70606	5.70096	9.31963265630829e-05	0.000640999	***
sp|Q3UE37|UBE2Z_MOUSE_245	Q3UE37	UBE2Z	UBE2Z_MOUSE Ubiquitin-conjugating enzyme E2 Z	NA	NA	NA	12.1994	1.51268	K.NYNEC#IR.H	NA	NA	NA	NA	NA
sp|Q3UE37|UBE2Z_MOUSE_256	Q3UE37	UBE2Z	UBE2Z_MOUSE Ubiquitin-conjugating enzyme E2 Z	NA	NA	NA	5.30016	0.422725	R.VAVC#DMMEGK.C	NA	NA	NA	NA	NA
sp|Q3UFY7|5NT3B_MOUSE_210	Q3UFY7	NT5C3B	5NT3B_MOUSE 7-methylguanosine phosphate-specific 5'-nucleotidase	NA	NA	NA	17.0551	0.979495	K.NSSVC#ENSSYFQQLQNK.T	NA	NA	NA	NA	NA
sp|Q3UFY8|MRRP1_MOUSE_330	Q3UFY8	TRMT10C	MRRP1_MOUSE Mitochondrial ribonuclease P protein 1	4.08298	0.332026	R.LNIATEC#LPLDK.Y	0.197456	0.166464	R.LNIATEC#LPLDK.Y	-3.88552	-10.4613	5.89138	5.03405774686161e-05	0.000437011	***
sp|Q3UGC7|EI3JA_MOUSE_210	Q3UGC7	EIF3J1	EI3JA_MOUSE Eukaryotic translation initiation factor 3 subunit J-A	2.41324	0.455999	K.ITNSLTVLC#SEK.Q	4.43789	0.7976	K.ITNSLTVLC#SEK.Q	2.02465	2.2037	6.36246	0.0672022	0.101008	ns
sp|Q3UH68|LIMC1_MOUSE_140	Q3UH68	LIMCH1	LIMC1_MOUSE LIM and calponin homology domains-containing protein 1	16.5336	1.4498	K.AANSC#ASYGGTTLNLK.E	12.1294	0.661879	K.AANSC#ASYGGTTLNLK.E	-4.4042	-2.76344	5.59796	0.0351672	0.0583757	ns
sp|Q3UH68|LIMC1_MOUSE_182	Q3UH68	LIMCH1	LIMC1_MOUSE LIM and calponin homology domains-containing protein 1	2.7494	2.03159	R.DSGYIDC#WDSER.S	1.84734	0.786952	R.DSGYIDC#WDSER.S	-0.902066	-0.414043	5.17394	0.69545	0.745323	ns
sp|Q3UH68|LIMC1_MOUSE_671	Q3UH68	LIMCH1	LIMC1_MOUSE LIM and calponin homology domains-containing protein 1	NA	NA	NA	4.09525	0.889728	R.C#SPTVALVEFSSNPQLK.N	NA	NA	NA	NA	NA
sp|Q3UH68|LIMC1_MOUSE_929	Q3UH68	LIMCH1	LIMC1_MOUSE LIM and calponin homology domains-containing protein 1	NA	NA	NA	0.64901	0.312911	K.GIHQDPQLEAEAGAPHC#GTNPQPAQDPPR.N	NA	NA	NA	NA	NA
[truncated: 3,204 more rows]

## Sheet: Supplementary table 2
site	Uniprot	Gene	prot_description	oxi_percent_skm.young	se_skm.young	sequence_skm.young	oxi_percent_skm.old	se_skm.old	sequence_skm.old	difference	t_value	df	p_value	p_adj	p_adj.signif
sp|A2AAJ9|OBSCN_MOUSE_104	A2AAJ9	OBSCN	OBSCN_MOUSE Obscurin	20.6914	1.66709	R.VDSEGTC#AEQAPHFLLRPTSIR.V	7.53542	0.548304	R.VDSEGTC#AEQAPHFLLRPTSIR.V	-13.156	-7.49654	4.85539	0.000758652	0.00277581	**
sp|A2AAJ9|OBSCN_MOUSE_1468	A2AAJ9	OBSCN	OBSCN_MOUSE Obscurin	0.795268	0.795111	R.VEASGC#SR.R	25.4829	1.13876	R.VEASGC#SR.R	24.6876	17.7752	7.15118	3.51488896646414e-07	2.5088496356184e-05	****
sp|A2AAJ9|OBSCN_MOUSE_2743	A2AAJ9	OBSCN	OBSCN_MOUSE Obscurin	38.2062	3.62768	R.GVLEC#QVSR.A	20.3158	0.687029	R.GVLEC#QVSR.A	-17.8904	-4.84551	4.28657	0.00701657	0.0155072	*
sp|A2AAJ9|OBSCN_MOUSE_5925	A2AAJ9	OBSCN	OBSCN_MOUSE Obscurin	34.8774	1.65159	R.VSHSAC#VVVSGTESEAESSSGGELDDAFRR.A	8.25182	0.393898	R.VSHSAC#VVVSGTESEAESSSGGELDDAFRR.A	-26.6256	-15.6814	4.45358	4.56590433935444e-05	0.000418983	***
sp|A2AAJ9|OBSCN_MOUSE_6141	A2AAJ9	OBSCN	OBSCN_MOUSE Obscurin	27.9081	3.90485	R.C#LAENSMGVSSTK.A	3.76303	0.176835	R.C#LAENSMGVSSTK.A	-24.1451	-6.17702	4.01641	0.00344237	0.00880325	**
sp|A2AAJ9|OBSCN_MOUSE_7441	A2AAJ9	OBSCN	OBSCN_MOUSE Obscurin	34.3812	3.10068	K.MFC#AAK.F	20.6426	2.44133	K.MFC#AAK.F	-13.7386	-3.48126	7.58258	0.00903127	0.0188244	*
sp|A2AAJ9|OBSCN_MOUSE_7978	A2AAJ9	OBSCN	OBSCN_MOUSE Obscurin	34.0561	2.10931	K.QEGSSQDSC#R.G	0.780829	0.514481	K.QEGSSQDSC#R.G	-33.2753	-15.3261	4.47426	4.88442537207396e-05	0.000429881	***
sp|A2ASS6-3|TITIN_MOUSE_5291	A2ASS6-3	TTN	TITIN_MOUSE Isoform 3 of Titin	44.1403	3.55843	R.FITPIC#DFR.I	13.3919	0.798924	R.FITPIC#DFR.I	-30.7484	-8.4311	4.40224	0.000704626	0.00262864	**
sp|A2ASS6-3|TITIN_MOUSE_5368	A2ASS6-3	TTN	TITIN_MOUSE Isoform 3 of Titin	5.9477	0.584234	R.ALNSAGEAIC#R.G	20.1737	1.25627	R.ALNSAGEAIC#R.G	14.226	10.2679	5.65288	7.23386632453154e-05	0.000550597	***
sp|A2ASS6-3|TITIN_MOUSE_5490	A2ASS6-3	TTN	TITIN_MOUSE Isoform 3 of Titin	12.1572	0.839822	K.GDEGEYSC#VATNNSGMAR.S	22.7874	1.27079	K.GDEGEYSC#VATNNSGMAR.S	10.6302	6.97877	6.93427	0.000225144	0.00115706	**
sp|A2ASS6|TITIN_MOUSE_13296	A2ASS6	TTN	TITIN_MOUSE Titin	75.6925	2.3233	R.FEC#VLTR.E	12.3178	0.278023	R.FEC#VLTR.E	-63.3747	-27.0846	4.11454	8.57601186723281e-06	0.000157453	***
sp|A2ASS6|TITIN_MOUSE_1377	A2ASS6	TTN	TITIN_MOUSE Titin	25.2773	2.28174	K.GNAIC#SGK.L	0.781209	0.124979	K.GNAIC#SGK.L	-24.4961	-10.7196	4.024	0.000415831	0.00181474	**
sp|A2ASS6|TITIN_MOUSE_14184	A2ASS6	TTN	TITIN_MOUSE Titin	19.3837	1.04673	R.FEC#EISK.E	5.8955	0.378807	R.FEC#EISK.E	-13.4882	-12.1169	5.03007	6.50240006740215e-05	0.000507769	***
sp|A2ASS6|TITIN_MOUSE_14760	A2ASS6	TTN	TITIN_MOUSE Titin	19.3601	1.40442	R.LQIC#DIKPR.D	5.81322	0.644538	R.LQIC#DIKPR.D	-13.5469	-8.76675	5.61339	0.000175266	0.000977349	***
sp|A2ASS6|TITIN_MOUSE_18915	A2ASS6	TTN	TITIN_MOUSE Titin	24.9873	1.3749	R.DPIAKPSPPINPEAIDTTC#NSVELTWQPPR.H	9.3244	1.4662	R.DPIAKPSPPINPEAIDTTC#NSVELTWQPPR.H	-15.6629	-7.79252	7.96716	5.39366225378244e-05	0.000456895	***
sp|A2ASS6|TITIN_MOUSE_21834	A2ASS6	TTN	TITIN_MOUSE Titin	5.05667	0.191254	R.VSVESTAVNTTLVVYDC#QK.S	24.3102	0.871173	R.VSVESTAVNTTLVVYDC#QK.S	19.2535	21.5867	4.38467	1.27721905996894e-05	0.000198185	***
sp|A2ASS6|TITIN_MOUSE_21915	A2ASS6	TTN	TITIN_MOUSE Titin	0.977186	0.180236	K.WVTC#ASAVQK.T	17.244	0.74417	K.WVTC#ASAVQK.T	16.2668	21.2448	4.46767	1.16724646849887e-05	0.00018668	***
sp|A2ASS6|TITIN_MOUSE_22724	A2ASS6	TTN	TITIN_MOUSE Titin	15.8162	0.622817	K.VTGLTEGC#EYFFR.V	4.34386	0.145592	K.VTGLTEGC#EYFFR.V	-11.4723	-17.9365	4.43586	2.60963124900232e-05	0.000299362	***
sp|A2ASS6|TITIN_MOUSE_2294	A2ASS6	TTN	TITIN_MOUSE Titin	13.6994	0.640539	K.ELQDIEVPESYSGELEC#IISPENIEGK.W	0.060003	0.0587815	K.ELQDIEVPESYSGELEC#IISPENIEGK.W	-13.6394	-21.2045	4.06737	2.56022818614923e-05	0.000297951	***
sp|A2ASS6|TITIN_MOUSE_2472	A2ASS6	TTN	TITIN_MOUSE Titin	18.7076	0.727929	K.AVLEC#K.V	6.55935	0.355946	K.AVLEC#K.V	-12.1483	-14.9924	5.80941	7.27215811686876e-06	0.000142107	***
sp|A2ASS6|TITIN_MOUSE_25785	A2ASS6	TTN	TITIN_MOUSE Titin	93.8277	4.85847	R.VC#ALNK.V	34.4361	1.89	R.VC#ALNK.V	-59.3915	-11.3927	5.18354	7.25988292961557e-05	0.000551271	***
sp|A2ASS6|TITIN_MOUSE_26385	A2ASS6	TTN	TITIN_MOUSE Titin	0.527384	0.232906	K.VSEC#YVAR.D	13.0763	0.459717	K.VSEC#YVAR.D	12.5489	24.3503	5.92647	3.62263320074276e-07	2.52954300886647e-05	****
sp|A2ASS6|TITIN_MOUSE_33564	A2ASS6	TTN	TITIN_MOUSE Titin	11.1853	0.724054	K.HGEDSC#K.A	22.5792	0.645429	K.HGEDSC#K.A	11.3939	11.7467	7.89657	2.80783399747333e-06	7.90957095395006e-05	****
sp|A2ASS6|TITIN_MOUSE_34909	A2ASS6	TTN	TITIN_MOUSE Titin	5.91465	0.673315	K.C#QFDLTLSEELSDAPSFITQPR.S	19.0417	2.08641	K.C#QFDLTLSEELSDAPSFITQPR.S	13.1271	5.98763	4.82422	0.00210677	0.00606357	**
sp|A2ASS6|TITIN_MOUSE_5446	A2ASS6	TTN	TITIN_MOUSE Titin	32.8837	3.61009	K.YVC#QAK.N	6.76405	0.612821	K.YVC#QAK.N	-26.1197	-7.13314	4.23034	0.0016476	0.0050642	**
sp|A2ASS6|TITIN_MOUSE_6920	A2ASS6	TTN	TITIN_MOUSE Titin	4.81056	0.531715	R.C#NIVTTEK.T	57.3451	2.05626	R.C#NIVTTEK.T	52.5346	24.735	4.53254	5.20061095132068e-06	0.000113635	***
sp|A2ASS6|TITIN_MOUSE_7512	A2ASS6	TTN	TITIN_MOUSE Titin	0.0153726	0.0152867	K.YVC#QIK.N	45.4867	2.51223	K.YVC#QIK.N	45.4713	18.0996	4.0003	5.47584972623228e-05	0.000459228	***
sp|A2ASS6|TITIN_MOUSE_8183	A2ASS6	TTN	TITIN_MOUSE Titin	19.2739	1.85272	K.DSC#SAQLGVQEPPR.F	3.9222	0.292631	K.DSC#SAQLGVQEPPR.F	-15.3517	-8.18458	4.19945	0.000983127	0.00341384	**
sp|A2AUC9|KLH41_MOUSE_135	A2AUC9	KLHL41	KLH41_MOUSE Kelch-like protein 41	23.0111	2.58503	R.LAPGNC#LAILR.L	3.06435	0.480047	R.LAPGNC#LAILR.L	-19.9468	-7.58656	4.27556	0.00123454	0.00403195	**
sp|B1AY13|UBP24_MOUSE_799	B1AY13	USP24	UBP24_MOUSE Ubiquitin carboxyl-terminal hydrolase 24	51.6868	8.63007	K.TFFENVNLC#DHR.L	11.6157	2.18654	K.TFFENVNLC#DHR.L	-40.071	-4.50097	4.51143	0.00816924	0.0174349	*
sp|D3Z7P3|GLSK_MOUSE_208	D3Z7P3	GLS	GLSK_MOUSE Glutaminase kidney isoform, mitochondrial	27.5002	1.17097	K.C#VQSNIVLLTQAFR.R	11.6439	1.16873	K.C#VQSNIVLLTQAFR.R	-15.8563	-9.58423	7.99997	1.16445358810012e-05	0.00018668	***
sp|E9PZQ0|RYR1_MOUSE_1648	E9PZQ0	RYR1	RYR1_MOUSE Ryanodine receptor 1	51.4451	3.57878	R.C#MDILELSER.L	7.14268	1.12587	R.C#M*DILELSER.L	-44.3024	-11.8086	4.78409	0.000101442	0.000681171	***
sp|E9PZQ0|RYR1_MOUSE_3636	E9PZQ0	RYR1	RYR1_MOUSE Ryanodine receptor 1	19.4397	1.24444	R.AVVAC#FR.M	6.82636	0.345995	R.AVVAC#FR.M	-12.6133	-9.76533	4.61475	0.000296187	0.00142909	**
sp|E9PZQ0|RYR1_MOUSE_3976	E9PZQ0	RYR1	RYR1_MOUSE Ryanodine receptor 1	2.10512	0.306148	K.QVFNSLTEYIQGPC#TGNQQSLAHSR.L	15.393	1.145	K.QVFNSLTEYIQGPC#TGNQQSLAHSR.L	13.2878	11.2112	4.56901	0.000169779	0.000961003	***
sp|G5E8K5|ANK3_MOUSE_721	G5E8K5	ANK3	ANK3_MOUSE Ankyrin-3	21.4405	1.57852	K.MGYTPLHVGC#HYGNIK.I	6.19247	0.287683	K.MGYTPLHVGC#HYGNIK.I	-15.248	-9.50317	4.26542	0.000499199	0.00206894	**
sp|O08528|HXK2_MOUSE_909	O08528	HK2	HXK2_MOUSE Hexokinase-2	29.2699	1.47991	K.GAALITAVAC#R.I	17.4767	0.546474	K.GAALITAVAC#R.I	-11.7932	-7.47546	5.07092	0.000636008	0.00245536	**
sp|O08529|CAN2_MOUSE_640	O08529	CAPN2	CAN2_MOUSE Calpain-2 catalytic subunit	24.0086	1.23956	K.LPC#QLHQVIVAR.F	10.9033	0.31867	K.LPC#QLHQVIVAR.F	-13.1053	-10.2396	4.52644	0.000266807	0.00131844	**
sp|O08553|DPYL2_MOUSE_248	O08553	DPYSL2	DPYL2_MOUSE Dihydropyrimidinase-related protein 2	21.4756	2.9454	R.SITIANQTNC#PLYVTK.V	1.57221	0.217018	R.SITIANQTNC#PLYVTK.V	-19.9033	-6.73917	4.04343	0.00243014	0.0067412	**
sp|O08749|DLDH_MOUSE_69	O08749	DLD	DLDH_MOUSE Dihydrolipoyl dehydrogenase, mitochondrial	71.6156	4.14091	K.TVC#IEK.N	6.11891	0.519398	K.TVC#IEK.N	-65.4967	-15.694	4.12583	7.79839199737933e-05	0.000575826	***
sp|O08808|DIAP1_MOUSE_155	O08808	DIAPH1	DIAP1_MOUSE Protein diaphanous homolog 1	26.2712	1.95258	R.DMHLLSC#LESLR.V	15.5617	1.64561	R.DMHLLSC#LESLR.V	-10.7094	-4.19394	7.77685	0.00321748	0.00838162	**
sp|O35071|KIF1C_MOUSE_350	O35071	KIF1C	KIF1C_MOUSE Kinesin-like protein KIF1C	3.36194	0.537694	R.C#NAVINEDPNAR.L	30.814	1.1747	R.C#NAVINEDPNAR.L	27.4521	21.2492	5.60564	1.42223811708934e-06	5.43836765725114e-05	****
sp|O35286|DHX15_MOUSE_750	O35286	DHX15	DHX15_MOUSE Putative pre-mRNA-splicing factor ATP-dependent RNA helicase DHX15	1.8753	0.321827	R.TC#TDIKPEWLVK.I	36.1506	1.52254	R.TC#TDIKPEWLVK.I	34.2753	22.0252	4.35672	1.23625659423401e-05	0.0001937	***
sp|O35643|AP1B1_MOUSE_144	O35643	AP1B1	AP1B1_MOUSE AP-1 complex subunit beta-1	51.1272	4.92933	K.TAAVC#VAK.L	0.82609	0.521133	K.TAAVC#VAK.L	-50.3011	-10.1479	4.0894	0.000474318	0.00200256	**
sp|O35643|AP1B1_MOUSE_241	O35643	AP1B1	AP1B1_MOUSE AP-1 complex subunit beta-1	8.43321	0.772646	K.DDREAQSIC#ER.V	22.5242	1.4242	R.EAQSIC#ER.V	14.091	8.69663	6.16687	0.000109758	0.00071077	***
sp|O54946|DNJB6_MOUSE_243	O54946	DNAJB6	DNJB6_MOUSE DnaJ homolog subfamily B member 6	26.4039	1.6517	K.SLTINGVADENALAEEC#QR.R	16.1365	0.46847	K.SLTINGVADENALAEEC#QR.R	-10.2674	-5.9804	4.63943	0.00241717	0.00672204	**
sp|O55023|IMPA1_MOUSE_183	O55023	IMPA1	IMPA1_MOUSE Inositol monophosphatase 1	11.3562	0.604202	K.LC#SIPIHGIR.S	0.541702	0.15481	K.LC#SIPIHGIR.S	-10.8145	-17.3387	4.52295	2.60737589103788e-05	0.000299362	***
sp|O55126|NIPS2_MOUSE_103	O55126	GBAS	NIPS2_MOUSE Protein NipSnap homolog 2	22.0152	2.47574	K.QYPC#TLVGTWNTWYGEQDQAVHLWR.Y	9.78847	1.12896	K.QYPC#TLVGTWNTWYGEQDQAVHLWR.Y	-12.2267	-4.49346	5.5946	0.00490535	0.011628	*
sp|O55135|IF6_MOUSE_110	O55135	EIF6	IF6_MOUSE Eukaryotic translation initiation factor 6	100	0	R.LSALGNVTTC#NDYVALVHPDLDR.E	5.62773	0.519728	R.LSALGNVTTC#NDYVALVHPDLDR.E	-94.3723	-181.58	4	5.51811749243653e-09	2.77234599500901e-06	****
sp|O55142|RL35A_MOUSE_47	O55142	RPL35A	RL35A_MOUSE 60S ribosomal protein L35a	33.6314	2.66124	R.C#AYVYK.A	4.12903	0.675762	R.C#AYVYK.A	-29.5023	-10.7449	4.5137	0.000219588	0.00113578	**
sp|O55222|ILK_MOUSE_346	O55222	ILK	ILK_MOUSE Integrin-linked protein kinase	22.7288	4.38152	K.FSFQC#PGR.M	6.46799	0.915913	K.FSFQC#PGR.M	-16.2608	-3.63269	4.34891	0.0191372	0.0346498	*
sp|O55229|CHKB_MOUSE_72	O55229	CHKB	CHKB_MOUSE Choline/ethanolamine kinase	27.1464	1.3934	R.ARPEELSVC#PVSGGLSNLLFR.C	2.57186	0.961219	R.ARPEELSVC#PVSGGLSNLLFR.C	-24.5745	-14.5173	7.10408	1.53417173433109e-06	5.7299530356645e-05	****
sp|O70194|EIF3D_MOUSE_327	O70194	EIF3D	EIF3D_MOUSE Eukaryotic translation initiation factor 3 subunit D	3.6718	0.437722	R.NLAMEATYINHNFSQQC#LR.M	17.9778	0.665333	R.NLAMEATYINHNFSQQC#LR.M	14.306	17.9631	6.9163	4.64310585686985e-07	2.77416622973605e-05	****
sp|O70306|TBX15_MOUSE_544	O70306	TBX15	TBX15_MOUSE T-box transcription factor TBX15	18.1131	1.48099	K.LSASQSTLLC#SSPSNGAFGER.Q	6.56943	0.355754	K.LSASQSTLLC#SSPSNGAFGER.Q	-11.5437	-7.57899	4.46009	0.0010393	0.00356268	**
sp|O70325|GPX41_MOUSE_102	O70325	GPX4	GPX41_MOUSE Phospholipid hydroperoxide glutathione peroxidase, mitochondrial	8.25078	0.346403	R.ILAFPC#NQFGR.Q	18.4888	0.795784	R.ILAFPC#NQFGR.Q	10.238	11.7962	5.46333	4.29598272939496e-05	0.000403471	***
sp|O70373|XIRP1_MOUSE_805	O70373	XIRP1	XIRP1_MOUSE Xin actin-binding repeat-containing protein 1	0.527223	0.289541	R.GPGELC#LAK.Y	12.2542	1.36246	R.GPGELC#LAK.Y	11.727	8.41918	4.36056	0.000740402	0.00273668	**
sp|O70373|XIRP1_MOUSE_828	O70373	XIRP1	XIRP1_MOUSE Xin actin-binding repeat-containing protein 1	15.6625	2.34722	R.KEELVC#GELPR.I	26.94	2.11862	R.KEELVC#GELPR.I	11.2776	3.56663	7.91745	0.0074551	0.0162565	*
sp|O70481|UBR1_MOUSE_1373	O70481	UBR1	UBR1_MOUSE E3 ubiquitin-protein ligase UBR1	4.88171	0.902779	R.TTC#PQVLIHK.H	81.2568	2.84351	R.TTC#PQVLIHK.H	76.375	25.6002	4.79828	2.56635817448692e-06	7.60101591232493e-05	****
sp|O70481|UBR1_MOUSE_279	O70481	UBR1	UBR1_MOUSE E3 ubiquitin-protein ligase UBR1	2.80224	0.36822	K.AGVYATC#QEAK.E	28.0652	1.58112	K.AGVYATC#QEAK.E	25.2629	15.5614	4.43261	4.88501480541805e-05	0.000429881	***
sp|O70493|SNX12_MOUSE_140	O70493	SNX12	SNX12_MOUSE Sorting nexin-12	8.78765	0.819766	R.C#LHMFLQEEAIDR.N	22.2992	0.806208	R.C#LHMFLQEEAIDR.N	13.5115	11.7514	7.99778	2.52003065876536e-06	7.60101591232493e-05	****
sp|O70578|CCG1_MOUSE_216	O70578	CACNG1	CCG1_MOUSE Voltage-dependent calcium channel gamma-1 subunit	25.7811	2.63495	R.MPQNPWESC#MDAEPEH.-	11.1682	0.701093	R.MPQNPWESC#MDAEPEH.-	-14.6129	-5.35934	4.56354	0.00399518	0.00996178	**
sp|O88342|WDR1_MOUSE_382	O88342	WDR1	WDR1_MOUSE WD repeat-containing protein 1	10.1983	0.914884	R.M*TVNESEQLVSC#SMDDTVR.Y	22.7748	1.19796	R.M*TVNESEQLVSC#SMDDTVR.Y	12.5765	8.34343	7.48159	4.76748844152969e-05	0.000427402	***
sp|O88492|PLIN4_MOUSE_300	O88492	PLIN4	PLIN4_MOUSE Perilipin-4	10.6604	0.888424	K.DTVC#AGATGAINVAK.G	31.6222	2.49453	K.DTVC#AGATGAINVAK.G	20.9618	7.91603	4.99867	0.000518526	0.00213253	**
sp|O88844|IDHC_MOUSE_379	O88844	IDH1	IDHC_MOUSE Isocitrate dehydrogenase [NADP] cytoplasmic	45.7968	7.07061	K.DLAAC#IK.G	10.6413	0.845598	K.DLAAC#IK.G	-35.1556	-4.93689	4.1144	0.007283	0.0159679	*
sp|P02463|CO4A1_MOUSE_1493	P02463	COL4A1	CO4A1_MOUSE Collagen alpha-1(IV) chain	67.326	10.9919	R.AHGQDLGTAGSC#LR.K	24.1581	1.47777	R.AHGQDLGTAGSC#LR.K	-43.1679	-3.89222	4.14455	0.0165049	0.0304472	*
sp|P07724|ALBU_MOUSE_125	P07724	ALB	ALBU_MOUSE Serum albumin	31.153	4.92399	R.NEC#FLQHK.D	8.81005	1.24968	K.QEPERNEC#FLQHK.D	-22.3429	-4.39813	4.51317	0.00891081	0.0186065	*
sp|P07724|ALBU_MOUSE_511	P07724	ALB	ALBU_MOUSE Serum albumin	76.4436	9.44231	R.RPC#FSALTVDETYVPK.E	42.8132	5.13018	R.RPC#FSALTVDETYVPK.E	-33.6304	-3.12958	6.17227	0.0195879	0.0353264	*
sp|P07901|HS90A_MOUSE_573	P07901	HSP90AA1	HS90A_MOUSE Heat shock protein HSP 90-alpha	1.12392	0.278965	K.TKFENLC#K.I	49.0642	1.47523	K.TKFENLC#K.I	47.9403	31.9309	4.2857	2.91916023271602e-06	7.9987699322329e-05	****
sp|P07934|PHKG1_MOUSE_277	P07934	PHKG1	PHKG1_MOUSE Phosphorylase b kinase gamma catalytic chain, skeletal muscle/heart isoform	17.559	1.75423	R.C#SAEEALAHPFFQEYVVEEVR.H	34.0151	3.00345	R.C#SAEEALAHPFFQEYVVEEVR.H	16.4561	4.73118	6.44463	0.00266102	0.00721892	**
sp|P08228|SODC_MOUSE_147	P08228	SOD1	SODC_MOUSE Superoxide dismutase [Cu-Zn]	78.107	9.86554	R.LAC#GVIGIAQ.-	11.8334	2.00797	R.LAC#GVIGIAQ.-	-66.2735	-6.58272	4.33084	0.00207628	0.00600723	**
sp|P09470|ACE_MOUSE_582	P09470	ACE	ACE_MOUSE Angiotensin-converting enzyme	94.0003	4.74637	K.QVLQAGC#SRPWQEVLK.D	25.2855	2.97526	K.QVLQAGC#SRPWQEVLK.D	-68.7148	-12.2666	6.72307	7.54882692961491e-06	0.000144164	***
sp|P10605|CATB_MOUSE_211	P10605	CTSB	CATB_MOUSE Cathepsin B	34.3575	6.21723	K.SC#EAGYSPSYK.E	9.75218	0.754875	K.SC#EAGYSPSYK.E	-24.6053	-3.92875	4.11791	0.0161895	0.0300582	*
sp|P10605|CATB_MOUSE_59	P10605	CTSB	CATB_MOUSE Cathepsin B	1.12264	0.188684	K.LC#GTVLGGPK.L	19.9449	1.16607	K.LC#GTVLGGPK.L	18.8222	15.9343	4.20932	6.37389472204114e-05	0.000502694	***
sp|P11352|GPX1_MOUSE_76	P11352	GPX1	GPX1_MOUSE Glutathione peroxidase 1	48.2519	7.78795	R.GLVVLGFPC#NQFGHQENGK.N	20.1262	1.18865	R.GLVVLGFPC#NQFGHQENGK.N	-28.1257	-3.5701	4.18626	0.0216547	0.0386201	*
sp|P13020|GELS_MOUSE_670	P13020	GSN	GELS_MOUSE Gelsolin	3.23648	0.204822	R.LFAC#SNR.I	16.0891	1.09349	R.LFAC#SNR.I	12.8526	11.5528	4.28033	0.000218363	0.00113126	**
sp|P14115|RL27A_MOUSE_70	P14115	RPL27A	RL27A_MOUSE 60S ribosomal protein L27a	14.272	0.315243	R.NQSFC#PTVNLDK.L	0.61233	0.184362	R.NQSFC#PTVNLDK.L	-13.6596	-37.4036	6.44961	8.72228294977816e-09	3.11288587052083e-06	****
sp|P14824|ANXA6_MOUSE_59	P14824	ANXA6	ANXA6_MOUSE Annexin A6	0.652957	0.500169	R.QEIC#QNYK.S	11.0147	0.921493	R.QEIC#QNYK.S	10.3617	9.8826	6.16866	5.21744569970051e-05	0.000448087	***
sp|P15105|GLNA_MOUSE_183	P15105	GLUL	GLNA_MOUSE Glutamine synthetase	26.8917	1.61156	R.AC#LYAGVK.I	10.0442	1.05653	R.AC#LYAGVK.I	-16.8475	-8.74279	6.9023	5.59218744868916e-05	0.00046534	***
sp|P16110|LEG3_MOUSE_187	P16110	LGALS3	LEG3_MOUSE Galectin-3	31.5421	4.38563	R.VIVC#NTK.Q	11.1694	1.7765	R.VIVC#NTK.Q	-20.3727	-4.3055	5.27826	0.00678883	0.0151219	*
sp|P16546|SPTN1_MOUSE_2120	P16546	SPTAN1	SPTN1_MOUSE Spectrin alpha chain, non-erythrocytic 1	19.6919	1.00964	R.C#NSLEEIK.A	2.83006	0.641408	R.C#NSLEEIK.A	-16.8618	-14.0967	6.77643	2.85385754213982e-06	7.90957095395006e-05	****
sp|P16858|G3P_MOUSE_22	P16858	GAPDH	G3P_MOUSE Glyceraldehyde-3-phosphate dehydrogenase	2.06271	0.110098	R.AAIC#SGK.V	13.2517	0.343068	R.AAIC#SGK.V	11.189	31.0546	4.81528	9.82415765073122e-07	4.32262936632174e-05	****
sp|P17426|AP2A1_MOUSE_331	P17426	AP2A1	AP2A1_MOUSE AP-2 complex subunit alpha-1	70.3509	3.36909	R.AC#NQLGQFLQHR.E	49.5207	2.07348	R.AC#NQLGQFLQHR.E	-20.8302	-5.26544	6.64996	0.00137211	0.00437657	**
sp|P17427|AP2A2_MOUSE_396	P17427	AP2A2	AP2A2_MOUSE AP-2 complex subunit alpha-2	21.2922	0.637423	R.AVDLLYAMC#DR.S	3.29705	0.269133	R.AVDLLYAMC#DR.S	-17.9952	-26.008	5.38223	7.22869163226329e-07	3.57208577274303e-05	****
sp|P17710|HXK1_MOUSE_942	P17710	HK1	HXK1_MOUSE Hexokinase-1	24.5455	2.31955	K.C#TVSFLLSEDGSGK.G	7.12732	0.858335	K.C#TVSFLLSEDGSGK.G	-17.4182	-7.04259	5.07529	0.000838175	0.00300843	**
sp|P18826|KPB1_MOUSE_845	P18826	PHKA1	KPB1_MOUSE Phosphorylase b kinase regulatory subunit alpha, skeletal muscle isoform	1.98026	0.24768	K.KVEALDEAC#TDLLSYQK.H	13.374	0.429328	K.KVEALDEAC#TDLLSYQK.H	11.3938	22.9875	6.39701	2.16650280674043e-07	1.93300194868063e-05	****
sp|P19253|RL13A_MOUSE_38	P19253	RPL13A	RL13A_MOUSE 60S ribosomal protein L13a	6.11642	0.316622	R.C#EGINISGNFYR.N	26.6401	0.882828	R.C#EGINISGNFYR.N	20.5236	21.8828	5.01226	3.61500952681685e-06	8.73038390987648e-05	****
sp|P21844|CMA1_MOUSE_67	P21844	CMA1	CMA1_MOUSE Chymase	41.6449	5.28238	R.NFVLTAAHC#AGR.S	17.0294	1.53463	R.NFVLTAAHC#AGR.S	-24.6155	-4.47491	4.67043	0.00769901	0.0166864	*
sp|P21981|TGM2_MOUSE_669	P21981	TGM2	TGM2_MOUSE Protein-glutamine gamma-glutamyltransferase 2	26.1259	2.07483	K.LVVNFQC#DK.L	0.411329	0.200283	K.LVVNFQC#DK.L	-25.7145	-12.3362	4.07454	0.00022274	0.00114654	**
sp|P23116|EIF3A_MOUSE_185	P23116	EIF3A	EIF3A_MOUSE Eukaryotic translation initiation factor 3 subunit A	14.7884	0.969054	K.FC#LQYTR.K	34.1119	2.47258	K.FC#LQYTR.K	19.3235	7.27624	5.20048	0.000647848	0.00248316	**
sp|P24549|AL1A1_MOUSE_50	P24549	ALDH1A1	AL1A1_MOUSE Retinal dehydrogenase 1	22.0727	2.36119	K.KFPVLNPATEEVIC#HVEEGDK.A	4.87386	0.447551	K.KFPVLNPATEEVIC#HVEEGDK.A	-17.1988	-7.15656	4.28705	0.00154387	0.0048005	**
sp|P25444|RS2_MOUSE_222	P25444	RPS2	RS2_MOUSE 40S ribosomal protein S2	21.1614	2.4056	K.LLMMAGIDDC#YTSAR.G	3.46545	0.133136	K.LLMMAGIDDC#YTSAR.G	-17.696	-7.34493	4.0245	0.00178653	0.00537129	**
sp|P26039|TLN1_MOUSE_1363	P26039	TLN1	TLN1_MOUSE Talin-1	36.4738	3.10531	K.EC#DNALR.Q	1.99744	0.255601	K.EC#DNALR.Q	-34.4764	-11.065	4.0542	0.000352702	0.00159174	**
sp|P26039|TLN1_MOUSE_1927	P26039	TLN1	TLN1_MOUSE Talin-1	2.84517	0.444456	R.VQELGHGC#SALVTK.A	13.8908	0.581534	R.VQELGHGC#SALVTK.A	11.0457	15.0911	7.48419	7.12425341127368e-07	3.57208577274303e-05	****
sp|P26039|TLN1_MOUSE_1939	P26039	TLN1	TLN1_MOUSE Talin-1	17.1208	0.644243	K.AGALQC#SPSDVYTK.K	4.75785	0.254052	K.AGALQC#SPSDVYTK.K	-12.3629	-17.852	5.21467	7.07482663769622e-06	0.000139413	***
sp|P26041|MOES_MOUSE_284	P26041	MSN	MOES_MOUSE Moesin	46.315	1.08418	R.ILALC#MGNHELYMR.R	1.41983	0.370695	R.ILALC#MGNHELYMR.R	-44.8952	-39.1823	4.92262	2.46904378958592e-07	2.08699175056578e-05	****
sp|P28653|PGS1_MOUSE_77	P28653	BGN	PGS1_MOUSE Biglycan	64.7206	12.8481	R.VVQC#SDLGLK.T	11.0665	0.733408	R.VVQC#SDLGLK.T	-53.6541	-4.16924	4.02607	0.013851	0.0264975	*
sp|P28654|PGS2_MOUSE_62	P28654	DCN	PGS2_MOUSE Decorin	65.0656	14.3013	R.VVQC#SDLGLDK.V	13.7228	1.65488	R.VVQC#SDLGLDK.V	-51.3428	-3.56628	4.1071	0.0224386	0.0398633	*
sp|P30416|FKBP4_MOUSE_396	P30416	FKBP4	FKBP4_MOUSE Peptidyl-prolyl cis-trans isomerase FKBP4	7.65824	0.413127	K.TQLAVC#QQR.T	37.7405	1.60101	K.TQLAVC#QQR.T	30.0823	18.1936	4.53033	2.07568308627683e-05	0.000265621	***
sp|P31725|S10A9_MOUSE_91	P31725	S100A9	S10A9_MOUSE Protein S100-A9	21.1863	6.30919	K.LIFAC#HEK.L	79.0767	12.0274	K.LIFAC#HEK.L	57.8905	4.26238	6.04643	0.00521534	0.0122097	*
sp|P34914|HYES_MOUSE_120	P34914	EPHX2	HYES_MOUSE Bifunctional epoxide hydrolase 2	36.3865	4.00469	K.GFTTC#IVTNNWLDDGDKR.D	15.6126	1.26101	K.GFTTC#IVTNNWLDDGDKR.D	-20.7739	-4.9479	4.78549	0.00483643	0.0114901	*
sp|P35283|RAB12_MOUSE_158	P35283	RAB12	RAB12_MOUSE Ras-related protein Rab-12	16.9721	1.38115	K.LDC#ETDR.E	0.580195	0.366198	K.LDC#ETDR.E	-16.3919	-11.4719	4.55962	0.00015522	0.000904838	***
sp|P35293|RAB18_MOUSE_110	P35293	RAB18	RAB18_MOUSE Ras-related protein Rab-18	7.85346	1.179	K.LDNWLNELETYC#TR.N	19.8175	1.91441	K.LDNWLNELETYC#TR.N	11.964	5.32128	6.65265	0.00129287	0.0041904	**
sp|P35550|FBRL_MOUSE_274	P35550	FBL	FBRL_MOUSE rRNA 2'-O-methyltransferase fibrillarin	7.04194	0.938611	K.ANC#IDSTASAEAVFASEVK.K	21.7836	0.341862	K.ANC#IDSTASAEAVFASEVK.K	14.7417	14.7575	5.0429	2.42241495486893e-05	0.000290328	***
sp|P36552|HEM6_MOUSE_181	P36552	CPOX	HEM6_MOUSE Oxygen-dependent coproporphyrinogen-III oxidase, mitochondrial	2.58516	1.59961	K.EGGGGITC#VLQDGR.V	98.7173	1.2827	K.EGGGGITC#VLQDGR.V	96.1321	46.885	7.63937	1.11797216976514e-10	3.59092660928562e-07	****
sp|P38060|HMGCL_MOUSE_141	P38060	HMGCL	HMGCL_MOUSE Hydroxymethylglutaryl-CoA lyase, mitochondrial	22.7221	1.40154	K.NANC#SIEESFQR.F	6.15113	1.07644	K.NANC#SIEESFQR.F	-16.571	-9.3769	7.50091	2.09555314161178e-05	0.0002671	***
sp|P41216|ACSL1_MOUSE_109	P41216	ACSL1	ACSL1_MOUSE Long-chain-fatty-acid--CoA ligase 1	10.0876	0.686268	R.GIQVSNNGPC#LGSR.K	20.6962	0.495634	R.GIQVSNNGPC#LGSR.K	10.6086	12.5318	7.28032	3.43968101967259e-06	8.49865802706798e-05	****
sp|P41216|ACSL1_MOUSE_298	P41216	ACSL1	ACSL1_MOUSE Long-chain-fatty-acid--CoA ligase 1	8.08662	0.582143	K.GAMITHQNIINDC#SGFIK.A	19.4536	0.691819	K.GAM*ITHQNIINDC#SGFIK.A	11.367	12.5719	7.77294	1.93020912234587e-06	6.57427856399575e-05	****
sp|P42208|SEPT2_MOUSE_111	P42208	43710	SEPT2_MOUSE Septin-2	3.52466	0.228667	R.LTVVDTPGYGDAINC#R.D	17.5209	0.708698	R.LTVVDTPGYGDAINC#R.D	13.9962	18.7951	4.82394	1.06707206214073e-05	0.000177587	***
sp|P46471|PRS7_MOUSE_377	P46471	PSMC2	PRS7_MOUSE 26S protease regulatory subunit 7	10.4607	1.54679	R.LC#PNSTGAEIR.S	58.5008	2.75394	R.LC#PNSTGAEIR.S	48.0402	15.2093	6.29531	3.35928882828193e-06	8.3815574223458e-05	****
sp|P46735|MYO1B_MOUSE_509	P46735	MYO1B	MYO1B_MOUSE Unconventional myosin-Ib	27.1309	1.44909	R.FLNDTTLPHSC#FR.I	41.2874	0.878991	R.FLNDTTLPHSC#FR.I	14.1565	8.35271	6.59254	9.64526316249992e-05	0.000659161	***
sp|P47738|ALDH2_MOUSE_388	P47738	ALDH2	ALDH2_MOUSE Aldehyde dehydrogenase, mitochondrial	0.431634	0.249271	K.LLC#GGGAAADR.G	27.5547	1.41288	K.LLC#GGGAAADR.G	27.123	18.905	4.24877	2.91143136435142e-05	0.000321358	***
sp|P47791|GSHR_MOUSE_445	P47791	GSR	GSHR_MOUSE Glutathione reductase, mitochondrial	21.8644	0.884575	K.MVC#ANK.E	0.135192	0.0847375	K.MVC#ANK.E	-21.7292	-24.4526	4.07341	1.42112210642567e-05	0.000211542	***
sp|P48678|LMNA_MOUSE_522	P48678	LMNA	LMNA_MOUSE Prelamin-A/C	0.959782	0.446011	K.AQNTWGC#GSSLR.T	17.013	0.979822	K.AQNTWGC#GSSLR.T	16.0532	14.9116	5.58939	1.02832361832777e-05	0.00017569	***
sp|P49312|ROA1_MOUSE_43	P49312	HNRNPA1	ROA1_MOUSE Heterogeneous nuclear ribonucleoprotein A1	4.20216	0.914666	R.SHFEQWGTLTDC#VVMR.D	23.2629	1.00212	R.SHFEQWGTLTDC#VVMR.D	19.0607	14.0485	7.93421	6.92382893206509e-07	3.57208577274303e-05	****
sp|P50462|CSRP3_MOUSE_25	P50462	CSRP3	CSRP3_MOUSE Cysteine and glycine-rich protein 3	6.44366	1.79678	K.TVYHAEEIQC#NGR.S	30.3995	1.93326	K.TVYHAEEIQC#NGR.S	23.9558	9.07659	7.9575	1.80218528676462e-05	0.000240192	***
sp|P50580|PA2G4_MOUSE_149	P50580	PA2G4	PA2G4_MOUSE Proliferation-associated protein 2G4	29.3233	1.25814	K.AAHLC#AEAALR.L	13.9387	1.00292	K.AAHLC#AEAALR.L	-15.3846	-9.56181	7.62131	1.64441472045879e-05	0.000228652	***
sp|P50608|FMOD_MOUSE_367	P50608	FMOD	FMOD_MOUSE Fibromodulin	34.6666	6.85606	R.SAMPVDAPLC#LR.L	6.25089	1.25265	R.SAMPVDAPLC#LR.L	-28.4157	-4.07712	4.26676	0.0132732	0.0256828	*
sp|P51660|DHB4_MOUSE_189	P51660	HSD17B4	DHB4_MOUSE Peroxisomal multifunctional enzyme type 2	19.266	4.13959	K.NNIHC#NTIAPNAGSR.M	3.49673	0.618001	K.NNIHC#NTIAPNAGSR.M	-15.7693	-3.76762	4.17821	0.0181496	0.0331419	*
sp|P51859|HDGF_MOUSE_12	P51859	HDGF	HDGF_MOUSE Hepatoma-derived growth factor	16.1524	1.56718	K.C#GDLVFAK.M	5.49996	0.400897	K.C#GDLVFAK.M	-10.6525	-6.58519	4.52127	0.00177106	0.00533643	**
sp|P52825|CPT2_MOUSE_489	P52825	CPT2	CPT2_MOUSE Carnitine O-palmitoyltransferase 2, mitochondrial	1.17744	0.253497	R.QYGQTVATYESC#STAAFK.H	15.2065	0.851471	R.QYGQTVATYESC#STAAFK.H	14.029	15.7912	4.70355	2.95903216793195e-05	0.000324383	***
sp|P53994|RAB2A_MOUSE_21	P53994	RAB2A	RAB2A_MOUSE Ras-related protein Rab-2A	16.4802	2.35982	K.SC#LLLQFTDK.R	0.202186	0.0993224	K.SC#LLLQFTDK.R	-16.278	-6.89188	4.01417	0.00229368	0.00643995	**
sp|P54071|IDHP_MOUSE_308	P54071	IDH2	IDHP_MOUSE Isocitrate dehydrogenase [NADP], mitochondrial	12.4014	2.78147	K.SSGGFVWAC#K.N	1.90331	0.403161	K.SSGGFVWAC#K.N	-10.4981	-3.73527	4.168	0.0187669	0.0340753	*
sp|P54822|PUR8_MOUSE_113	P54822	ADSL	PUR8_MOUSE Adenylosuccinate lyase	2.20056	0.514277	K.AAGIIHLGATSC#YVGDNTDLIILR.N	41.0555	1.82692	K.AAGIIHLGATSC#YVGDNTDLIILR.N	38.855	20.4724	4.62998	1.01535191830235e-05	0.00017569	***
sp|P54822|PUR8_MOUSE_27	P54822	ADSL	PUR8_MOUSE Adenylosuccinate lyase	17.6014	0.988488	R.EM*C#FLFSDR.Y	27.6515	0.442259	R.EMC#FLFSDR.Y	10.0501	9.28064	5.5397	0.000139591	0.000829199	***
sp|P54923|ADPRH_MOUSE_134	P54923	ADPRH	ADPRH_MOUSE [Protein ADP-ribosylarginine] hydrolase	5.42102	0.875682	R.IPFNSHEGGC#GAAMR.A	17.282	0.569042	R.IPFNSHEGGC#GAAMR.A	11.861	11.3575	6.86698	1.06066853310697e-05	0.000177441	***
sp|P56391|CX6B1_MOUSE_30	P56391	COX6B1	CX6B1_MOUSE Cytochrome c oxidase subunit 6B1	40.5439	8.52311	K.NC#WQNYLDFHR.C	7.1478	0.593882	K.NC#WQNYLDFHR.C	-33.3961	-3.90882	4.03884	0.0170929	0.0313548	*
sp|P60335|PCBP1_MOUSE_109	P60335	PCBP1	PCBP1_MOUSE Poly(rC)-binding protein 1	12.2136	0.420476	R.LVVPATQC#GSLIGK.G	1.51581	0.163665	R.LVVPATQC#GSLIGK.G	-10.6978	-23.7094	5.18484	1.7338077952715e-06	6.11976993232095e-05	****
sp|P60670|NPL4_MOUSE_188	P60670	NPLOC4	NPL4_MOUSE Nuclear protein localization protein 4 homolog	13.5814	0.419393	K.FVALENISC#K.I	2.97029	0.214004	K.FVALENISC#K.I	-10.6111	-22.5367	5.95076	5.4607327835968e-07	3.16854055691334e-05	****
sp|P60670|NPL4_MOUSE_391	P60670	NPLOC4	NPL4_MOUSE Nuclear protein localization protein 4 homolog	22.6783	1.2816	K.FVTAVATGGPDNQVHFEGYQVSNQC#MALVR.D	12.566	1.06045	K.FVTAVATGGPDNQVHFEGYQVSNQC#MALVR.D	-10.1122	-6.07908	7.72918	0.00033981	0.00156147	**
sp|P60766|CDC42_MOUSE_157	P60766	CDC42	CDC42_MOUSE Cell division control protein 42 homolog	3.34344	0.238988	K.YVEC#SALTQK.G	18.3177	0.428453	K.YVEC#SALTQK.G	14.9743	30.5224	6.26938	4.67158716796414e-08	7.5025689917504e-06	****
sp|P62192|PRS4_MOUSE_399	P62192	PSMC1	PRS4_MOUSE 26S protease regulatory subunit 4	30.5176	0.997008	K.AIC#TEAGLMALR.E	7.36246	0.489415	K.AIC#TEAGLMALR.E	-23.1551	-20.8482	5.82195	1.08073388180284e-06	4.39407244095027e-05	****
sp|P62281|RS11_MOUSE_131	P62281	RPS11	RS11_MOUSE 40S ribosomal protein S11	2.19192	0.0704447	R.DVQIGDIVTVGEC#RPLSK.T	35.9276	0.93821	R.DVQIGDIVTVGEC#RPLSK.T	33.7357	35.8566	4.0451	3.2266082282232e-06	8.29109250324232e-05	****
sp|P62702|RS4X_MOUSE_181	P62702	RPS4X	RS4X_MOUSE 40S ribosomal protein S4, X isoform	28.3488	1.65112	K.FDTGNLC#M*VTGGANLGR.I	4.68713	0.557095	K.FDTGNLC#MVTGGANLGR.I	-23.6616	-13.5786	4.89908	4.48249712178321e-05	0.000413729	***
sp|P62715|PP2AB_MOUSE_133	P62715	PPP2CB	PP2AB_MOUSE Serine/threonine-protein phosphatase 2A catalytic subunit beta isoform	14.9769	0.510239	R.QITQVYGFYDEC#LRK.Y	4.57106	0.272827	R.QITQVYGFYDEC#LRK.Y	-10.4058	-17.9844	6.11442	1.58621454655449e-06	5.78968309492388e-05	****
sp|P62715|PP2AB_MOUSE_251	P62715	PPP2CB	PP2AB_MOUSE Serine/threonine-protein phosphatase 2A catalytic subunit beta isoform	12.7157	1.78482	R.AHQLVMEGYNWC#HDR.N	34.7319	0.920568	R.AHQLVMEGYNWC#HDR.N	22.0162	10.9629	5.98754	3.46926801188733e-05	0.000357157	***
[truncated: 294 more rows]

## Sheet: Supplementary table 3
ProteinA	ProteinB	both_oxidized	intereaction
[truncated: 102 more rows]

## Sheet: Supplementary table 4
Enrichment FDR	nGenes	Pathway Genes	Fold Enrichment	Pathway	URL	Genes
[truncated: 106 more rows]
